# Supplementary material for: Atypical structural tendencies among low-complexity domains in the Protein Data Bank proteome
Source: PLoS Comput Biol. 2020 Jan 27;16(1):e1007487. doi: 10.1371/journal.pcbi.1007487 (PMC7004392; doi:10.1371/journal.pcbi.1007487)
Supplement: S4 File — All Pfam annotations associated with each LCD category (separate tabs) are indicated, along with their frequencies among the LCD category and PDB proteome, their degrees of enrichment/depletion (lnOR), and their associated probability statistics (p-value and Holm-Šidák corrected p-value). (XLSX) [file pcbi.1007487.s017.xlsx]

## Sheet: A-rich
Pfam Accession Number	Pfam Category	Pfam Description	AAoI SEG Positive Chain IDs	# in AAoI SEG Positive Group	# Total Chains in AAoI SEG Positive Group	# of Chains in 90perc NONREDUNDANT file with Pfam annotation	#Total Chains in 90perc NONREDUNDANT file	Odds Ratio	ln(OR)	P-value	Holm-Sidak Corrected p-value
PF13416	SBP_bac_8	Bacterial extracellular solute-binding protein	2NVU:B_5FSG:A_5HZ7:A_4XA2:A_2V84:A_5DFM:A_5WQ6:A_5GPQ:A_4WRN:A_4N4X:A_4QVH:A_1Y9U:A_3RPW:A_3MP6:A_3F5F:A_4EDQ:A_4IRL:A_5HZW:A_3DM0:A_5V6Y:A_5IIC:A_2XZ3:A_5VAW:A_5GPP:A_4QSZ:A_4XAJ:A_5II5:A_4BLB:A_4TSM:A_4O2X:A_5DIS:D_4R0Y:A_3TTN:A_5DVF:A_5IHJ:A_3H4Z:A_4EGC:A_5JJ4:C_4OZQ:A_5EDU:B_5H7N:A_3PY7:A_5HZV:A_5TJ4:A_4H1G:A_1MG1:A_3OB4:A_6FFL:A_4UA8:A_3EF7:A_5GXV:A_3O3U:N_3QUF:A_1HSJ:A_4EXK:A_5T03:A_5C7R:A_…	63	5544	274	50873	2.10986	0.746623	8.31768e-07	0.00226566
PF00759	Glyco_hydro_9	Glycosyl hydrolase family 9	3X17:B_1UT9:A_1JS4:A_1KSD:A_1K72:A_4ZH5:A_5DGQ:A_4DOE:A_3GZK:A_1IA6:A_3WC3:A	11	5544	24	50873	4.20577	1.43646	0.000367211	0.624513
PF00669	Flagellin_N	Bacterial flagellin N-terminal helical region	1IO1:A_2D4X:A_2ZBI:A_3K8W:A_3V47:C_6B5B:F_5MAW:D_4NX9:A_3A5X:A_4CFI:A	10	5544	20	50873	4.58811	1.52347	0.000396988	0.653052
PF00700	Flagellin_C	Bacterial flagellin C-terminal helical region	1IO1:A_2D4X:A_2ZBI:A_3K8W:A_3V47:C_6B5B:F_5MAW:D_4NX9:A_3A5X:A_4CFI:A	10	5544	21	50873	4.36963	1.47468	0.000534579	0.758985
PF00082	Peptidase_S8	Subtilase family	1T1E:A_4TR2:A_1SCN:E_3A3P:A_4DZT:A_1Y3C:E_1XF1:A_3I6S:A_3CO0:S_5VL7:B_2IXT:A_2B6N:A_3VTA:A_3VV3:A_1DBI:A_3F7O:A_3LXU:X_1TEC:E_5VLA:A_3QFH:A_1ZVJ:A_2ZWP:A_3ZXX:A_3WHI:A_5FFN:A_5AVJ:A_5YL7:A_2GKO:A_4KG7:A_3AFG:A_2W2O:A	31	5544	134	50873	2.12286	0.752763	0.000534931	0.759082
PF02875	Mur_ligase_C	Mur ligase family; glutamate ligase domain	4CVM:A_4BUB:A_2JFH:A_2VOR:A_2XJA:A_2GCA:A_4QDI:A_4HV4:A_3HN7:A_1W7K:A_1GG4:A_2F00:A_1GQQ:A_1E8C:A	14	5544	44	50873	2.91971	1.07148	0.00122229	0.960541
PF00012	HSP70	Hsp70 protein	3I33:A_4GNI:A_4KBO:A_3GL1:A_5FPN:A_2OP6:A_2P32:A_5E84:A_5OOW:A_3FE1:A_1DKG:D_3L6Q:A_3GDQ:A_4ANI:C_1YUW:A_4JN4:A_4RTF:D_3DQG:A_1U00:A_3QFP:A_6EOF:A_5MB9:A_5EY4:A_1HX1:A	24	5544	100	50873	2.20229	0.7895	0.00124064	0.962365
PF07992	Pyr_redox_2	Pyridine nucleotide-disulphide oxidoreductase	2EQ8:A_3L8K:A_1ZKQ:A_5KVI:A_3LXD:A_3NT6:A_5NII:A_3SXI:A_5ODE:A_5X1Y:B_3ICS:A_4H4V:A_4ZN0:A_5ODR:A_4XVG:A_2GAG:A_5UTH:A_4NTC:A_2AAQ:A_1Q1W:A_5VN0:A_3OC4:A_3LAD:A_5UTX:A_3CTY:A_2VDC:G_3VRD:B_3FG2:P_1ONF:A_4NTD:A_4JN9:A_3AD8:A_3R9U:A_3FBS:A_1FCD:A_2A87:A_1PS9:A_1VDC:A_3KD9:A_1ZX9:A_1F6M:A_4JNQ:A_5N1T:A_5U63:A_2ZBW:A_5M5J:A_3KLJ:A_4EMI:A_6BWT:A_1NHP:A_1FL2:A_2HQM:A_2EQ7:A_4YWO:A_3F8P:A_1YQZ:A_5U25:A_…	59	5544	336	50873	1.6113	0.477042	0.00124439	0.96269
PF01378	IgG_binding_B	B domain	1MHX:A_2KBT:A_4Q0C:A_2DEN:A_1IBX:B_3MP9:A_4KGT:A_3UI3:A_2MBB:A_1PN5:A_2KHW:A_5LDE:A	12	5544	34	50873	3.23867	1.17516	0.00130103	0.967838
PF00591	Glycos_transf_3	Glycosyl transferase family; a/b domain	2ELC:A_2DSJ:A_4IJ1:A_1UOU:A_5EP8:A_1VQU:A_4GA6:A_3H5Q:A_4GA4:A_1BRW:A_4HKM:A_1KGZ:A	12	5544	35	50873	3.14613	1.14617	0.00159234	0.984992
PF02885	Glycos_trans_3N	Glycosyl transferase family; helical bundle domain	2ELC:A_2DSJ:A_4IJ1:A_1UOU:A_5EP8:A_1VQU:A_4GA6:A_3H5Q:A_4GA4:A_1BRW:A_4HKM:A_1KGZ:A	12	5544	35	50873	3.14613	1.14617	0.00159234	0.984992
PF00288	GHMP_kinases_N	GHMP kinases N terminal domain	2X7I:A_3PYG:A_3QT7:A_4HAC:A_2R42:A_1H74:A_2HK3:A_4DXL:A_4RPF:A_5WAS:A_5V2L:A_3LTO:A_5WAT:A_1UEK:A_3D4J:A_2OI2:A_6CYZ:A_5GME:A_3F0N:A_1FI4:A	20	5544	77	50873	2.38344	0.868543	0.00159645	0.985106
PF08245	Mur_ligase_M	Mur ligase middle domain	4CVM:A_4BUB:A_2JFH:A_2VOR:A_2XJA:A_2GCA:A_4QDI:A_4HV4:A_3HN7:A_1W7K:A_1GG4:A_2F00:A_1GQQ:A_1E8C:A	14	5544	46	50873	2.79276	1.02703	0.00173293	0.98959
PF00035	dsrm	Double-stranded RNA binding motif	5DV7:C_5N8M:A_1UHZ:A_3LLH:A_2DB2:A_1O0W:A_5OOM:c_2YT4:A_2A11:A_2B7V:A_4V1A:h_1X47:A_1X48:A_1QU6:A_4CE4:h_2L33:A_3C4B:A_2L3J:A_3P1X:A_2B7T:A	20	5544	79	50873	2.3231	0.8429	0.00184173	0.992172
PF08544	GHMP_kinases_C	GHMP kinases C terminal	2X7I:A_3PYG:A_3QT7:A_4HAC:A_2R42:A_1H74:A_2HK3:A_4DXL:A_4RPF:A_5V2L:A_3LTO:A_5WAT:A_1UEK:A_3D4J:A_2OI2:A_4RKS:A_6CYZ:A_5GME:A_3F0N:A_1FI4:A	20	5544	80	50873	2.29406	0.830322	0.00199939	0.994761
PF02738	Ald_Xan_dh_C2	Molybdopterin-binding domain of aldehyde dehydrogenase	1DGJ:A_1SB3:A_3HRD:B_3AN1:A_3B9J:C_1JRO:B_1V97:A_5G5H:C_1T3Q:B_5Y6Q:C_3ZYV:A_1N63:B_1FFU:B_1SIJ:A	14	5544	48	50873	2.6764	0.984472	0.0024092	0.998186
PF01425	Amidase	Amidase	3KFU:E_2DQN:A_4N0H:A_4YJI:A_3A2P:A_4CP8:A_4WJ3:A_4GYS:A_2DC0:A_1OBI:A_4ISS:A_3AL0:A_6C6G:A_5I8I:A_1M22:A_3H0L:A	16	5544	58	50873	2.53137	0.928762	0.00244881	0.998361
PF00171	Aldedh	Aldehyde dehydrogenase family	2BHP:A_4DNG:A_5KF6:A_3U4J:A_1WNB:A_3V4C:A_1UXT:A_5UJU:A_5X5T:A_4KNA:A_3RJL:A_3MY7:A_2Y52:A_3EFV:A_4NS3:A_1QI6:A_4OHT:A_5MZ5:A_4JBE:A_4PXL:A_5UX5:A_4GO3:A_4O6R:A_4O5H:A_5L13:A_4U3W:A_3RHM:A_4ZZ7:A_2D4E:A_5JFL:A_4OE6:A_3RH9:A_4IYM:A_3IWK:A_4JZ6:A_3K2W:A_2ILU:A_6C43:A_3I44:A_3TY7:A_5JRY:A_4LIH:A_4QGK:A_4YWE:A_4PZ2:A_4QYJ:A_3R64:A_1EYY:A_4DAL:A_4I3X:A_5VBF:A_3IWJ:A_5J6B:A_2W8R:A_4V37:A_5UR2:A_5MYP:A_…	64	5544	389	50873	1.50971	0.41192	0.00334077	0.999837
PF01322	Cytochrom_C_2	Cytochrome C'	3VRC:A_2CCY:A_4ABX:A_2J9B:A_1NBB:A_4DYL:A_1GQA:A_5GYR:A_5B3I:A_4CX9:A_1A7V:A	11	5544	35	50873	2.88396	1.05916	0.0042615	0.999985
PF07831	PYNP_C	Pyrimidine nucleoside phosphorylase C-terminal domain	2DSJ:A_1UOU:A_5EP8:A_4GA6:A_3H5Q:A_4GA4:A_1BRW:A	7	5544	16	50873	4.0146	1.38994	0.00525653	0.999999
PF03033	Glyco_transf_28	Glycosyltransferase family 28 N-terminal domain	1IIR:A_3OTH:A_3OTI:A_3WAG:A_2P6P:A_1RRV:A_3UYK:A_4RII:A_3H4T:A_1PNV:A	10	5544	31	50873	2.96007	1.08521	0.00542407	0.999999
PF01315	Ald_Xan_dh_C	Aldehyde oxidase and xanthine dehydrogenase; a/b hammerhead domain	1DGJ:A_1SB3:A_3AN1:A_3B9J:C_1JRO:B_1V97:A_5G5H:C_1T3Q:B_5Y6Q:C_3ZYV:A_1N63:B_1FFU:B_1SIJ:A	13	5544	46	50873	2.59328	0.952924	0.00645219	1
PF06722	DUF1205	Protein of unknown function (DUF1205)	3OTH:A_3OTI:A_3WAG:A_2P6P:A_1RRV:A_3UYK:A_4RII:A_1PNV:A	8	5544	22	50873	3.33681	1.20502	0.00703854	1
PF08659	KR	KR domain	3QP9:A_2FR1:A_4HXY:A_3MJS:A_2VZ9:A_4IMP:A_2Z5L:A_4L4X:A	8	5544	22	50873	3.33681	1.20502	0.00703854	1
PF02909	TetR_C	Tetracyclin repressor; C-terminal all-alpha domain	2HXI:A_2OPT:A_3FIW:A_3BQY:A_5MRU:A_2HXO:A_2G7L:A_2G7G:A	8	5544	23	50873	3.19173	1.16056	0.00868284	1
PF16073	SAT	Starter unit:ACP transacylase in aflatoxin biosynthesis	3IM9:A_4RR5:A_2CUY:A_4RO5:A_6FIK:A_2G2O:A_3QAT:A_2QC3:A_3R97:A	9	5544	29	50873	2.84779	1.04654	0.00996169	1
PF10518	TAT_signal	TAT (twin-arginine translocation) pathway signal sequence	2WPN:A_3H5L:A_1TMO:A_5G5G:A_3DMR:A_3QSL:A_4AAY:B_1H2A:S_2PQ4:B	9	5544	29	50873	2.84779	1.04654	0.00996169	1
PF01225	Mur_ligase	Mur ligase family; catalytic domain	4CVM:A_4BUB:A_1B6S:A_2JFH:A_2XJA:A_4QDI:A_4HV4:A_3HN7:A_1GG4:A_2F00:A_1GQQ:A_1E8C:A	12	5544	44	50873	2.50261	0.917333	0.0104359	1
PF12042	RP1-2	Tubuliform egg casing silk strands structural domain	2K3O:A_2K3P:A_2MQA:A_2K3N:A	4	5544	6	50873	6.11748	1.81115	0.0120525	1
PF00275	EPSP_synthase	EPSP synthase (3-phosphoshikimate 1-carboxyvinyltransferase)	5U4H:A_3NVS:A_2YVW:A_3SG1:A_2Z2C:A_4FQD:A_3R38:A_3RMT:A_3FK0:A_2RL1:A_2GGA:A_6CN1:A_2O0X:A_3TI2:A_5UJS:A	15	5544	64	50873	2.15068	0.765783	0.0122072	1
PF13458	Peripla_BP_6	Periplasmic binding protein	3TD9:A_4EVQ:A_4MPT:A_4RU0:A_4GNR:A_3I45:A_4M88:A_4EY3:A_3IP6:A_4ZPJ:A_3LKB:A_4QYM:A	12	5544	48	50873	2.29406	0.830322	0.0148788	1
PF07404	TEBP_beta	Telomere-binding protein beta subunit (TEBP beta)	1PH6:B_2I0Q:B_1OTC:B	3	5544	3	50873	9.17623	2.21662	0.0151159	1
PF14938	SNAP	Soluble NSF attachment protein; SNAP	5HB1:A_6EZ8:B_1QQE:A	3	5544	3	50873	9.17623	2.21662	0.0151159	1
PF14759	Reductase_C	Reductase C-terminal	3LXD:A_4H4V:A_1Q1W:A_3FG2:P_4EMI:A	5	5544	11	50873	4.17101	1.42816	0.0158705	1
PF08124	Lyase_8_N	Polysaccharide lyase family 8; N terminal alpha-helical domain	2WCO:A_1RWG:A_1J0M:A_1LXM:A	4	5544	7	50873	5.24356	1.657	0.0174829	1
PF01341	Glyco_hydro_6	Glycosyl hydrolases family 6	1UP0:A_1OC6:A_4I5R:A_1QJW:A_4A05:A_3VOH:A	6	5544	17	50873	3.23867	1.17516	0.0209446	1
PF00456	Transketolase_N	Transketolase; thiamine diphosphate binding domain	2C42:A_3M49:A_3RIM:A_3UK1:A_5ND5:A_5VRB:A_1R9J:A_4XEU:A_2R8P:A_5XTL:A	10	5544	37	50873	2.48006	0.908283	0.0222553	1
PF00377	Prion	Prion/Doppel alpha-helical domain	2LBG:A_2KUN:A_1QLX:A_2FJ3:A_4YX2:A_1XU0:A_4KML:A	7	5544	23	50873	2.79276	1.02703	0.0237564	1
PF07684	NODP	NOTCH protein	3I08:B_5KZO:A_3ETO:A_2OO4:A	4	5544	8	50873	4.58811	1.52347	0.0242154	1
PF16681	Ig_5	Ig-like domain on T-cell surface glycoprotein CD3 epsilon chain	1JBJ:A_2MIM:A_1SY6:A_1XMW:A	4	5544	8	50873	4.58811	1.52347	0.0242154	1
PF08751	TrwC	TrwC relaxase	5N8O:A_2CDM:A_3L57:A_1P4D:A	4	5544	8	50873	4.58811	1.52347	0.0242154	1
PF09130	DUF1932	Domain of unknown function (DUF1932)	1I36:A_4EZB:A_3QSG:A	3	5544	4	50873	6.88217	1.92893	0.0245336	1
PF13892	DBINO	DNA-binding domain	5JXR:A_6FHS:G_6FML:G	3	5544	4	50873	6.88217	1.92893	0.0245336	1
PF09242	FCSD-flav_bind	Flavocytochrome c sulphide dehydrogenase; flavin-binding	3VRD:B_1FCD:A_5N1T:A	3	5544	4	50873	6.88217	1.92893	0.0245336	1
PF02771	Acyl-CoA_dh_N	Acyl-CoA dehydrogenase; N-terminal domain	4ZYJ:A_5JSC:A_4XVX:A_4O5M:A_5EZ3:A_4KTO:A_4JEK:A_1UKW:A_2IX5:A_3NF4:A_3MXL:A_1R2J:A_5OL2:C_5GJ7:A_3MPJ:A_2DVL:A_4U83:A_1BUC:A_3M9V:A_2OR0:A_5XB8:A_3PFD:A_2Z1Q:A_4N5F:A_4L1F:A_3MDD:A_4M9A:A_5LNX:A_3U33:A_5LVU:A_6ES9:A_4X28:A_4RM7:A_4IV6:A_1JQI:A_2CX9:A	36	5544	216	50873	1.52937	0.424857	0.0252417	1
PF16197	KAsynt_C_assoc	Ketoacyl-synthetase C-terminal extension	1TQY:A_4QYR:A_2HG4:A_3U0E:A_4OPF:A_4TKT:A_2GFV:A_2QO3:A_4DDO:A_4OQJ:A_6FIK:A_3KZU:A_4WKY:A_4OPE:A_3E60:A_3TZY:A_1J3N:A_2VZ9:A_4ZDN:A_2IWY:A_5MY2:A_5BP1:A_4AMP:A	23	5544	124	50873	1.70204	0.531829	0.0253658	1
PF14622	Ribonucleas_3_3	Ribonuclease-III-like	1O0W:A_5OOM:c_2A11:A_4V1A:h_4CE4:h	5	5544	13	50873	3.52932	1.2611	0.0263877	1
PF02224	Cytidylate_kin	Cytidylate kinase	3R8C:A_3AKE:A_4E22:A_1KDO:A_3R20:A	5	5544	13	50873	3.52932	1.2611	0.0263877	1
PF13193	AMP-binding_C	AMP-binding enzyme C-terminal domain	5JJQ:A_3G7S:A_4ISB:A_1T5H:X_3TSY:A_5WMM:A_5JJP:A_5KEI:A_5UPQ:A_5IE3:A_5MST:A_4DG9:A_4ZXI:A_4WV3:A_4GR5:A_4RMN:A_3VNQ:A_4WD1:A_3WVN:A_3NYQ:A_2V7B:A	21	5544	111	50873	1.73604	0.551608	0.026892	1
PF00348	polyprenyl_synt	Polyprenyl synthetase	3OAC:B_5XN6:C_1WMW:A_5E8H:A_4JXN:A_5AHU:B_3OYR:A_4LOB:A_3AQ0:A_5AFX:A_4JZX:A_3WJN:A_3PKO:A_5B00:A_3RMG:A_5XN6:A_4GP2:A	17	5544	84	50873	1.85709	0.619013	0.0276911	1
PF13524	Glyco_trans_1_2	Glycosyl transferases group 1	3OTH:A_3WAG:A_2P6P:A_3UYK:A_4RII:A_1PNV:A	6	5544	19	50873	2.89776	1.06394	0.0310297	1
PF02260	FATC	FATC domain	5WBY:B_5OEJ:B_5FVM:A_5YZ0:A_6EMK:A_5W1R:A	6	5544	19	50873	2.89776	1.06394	0.0310297	1
PF00698	Acyl_transf_1	Acyl transferase domain	2HG4:A_3HJV:A_2QO3:A_4OQJ:A_6FIK:A_3TZY:A_3G87:A_2VZ9:A_5MY2:A_5BP1:A_4RL1:A_4AMP:A	12	5544	52	50873	2.11759	0.750279	0.0315334	1
PF03713	DUF305	Domain of unknown function (DUF305)	5FEJ:A_5CWP:A_5FFA:A_3BT5:A	4	5544	9	50873	4.07832	1.40569	0.0323094	1
PF02884	Lyase_8_C	Polysaccharide lyase family 8; C-terminal beta-sandwich domain	2WCO:A_1RWG:A_1J0M:A_1LXM:A	4	5544	9	50873	4.07832	1.40569	0.0323094	1
PF02870	Methyltransf_1N	6-O-methylguanine DNA methyltransferase; ribonuclease-like domain	1SFE:A_1QNT:A_1EH7:A_3KZY:A	4	5544	9	50873	4.07832	1.40569	0.0323094	1
PF09663	Amido_AtzD_TrzD	Amidohydrolase ring-opening protein (Amido_AtzD_TrzD)	4NQ3:A_5HY2:A_5HXU:A_5T13:A	4	5544	9	50873	4.07832	1.40569	0.0323094	1
PF02278	Lyase_8	Polysaccharide lyase family 8; super-sandwich domain	2WCO:A_1RWG:A_1J0M:A_1LXM:A	4	5544	9	50873	4.07832	1.40569	0.0323094	1
PF00473	CRF	Corticotropin-releasing factor family	2RMG:A_4HND:A_2JND:B_2L27:B_2RMH:A	5	5544	14	50873	3.27722	1.187	0.0329849	1
PF02927	CelD_N	Cellulase N-terminal ig-like domain	3X17:B_1UT9:A_3H7L:A_5DGQ:A_3GZK:A	5	5544	14	50873	3.27722	1.187	0.0329849	1
PF08623	TIP120	TATA-binding protein interacting (TIP20)	4XRI:A_1U6G:C_2BKU:B	3	5544	5	50873	5.50574	1.70579	0.036422	1
PF03399	SAC3_GANP	SAC3/GANP family	5L3T:A_5G5P:A_5UBP:A	3	5544	5	50873	5.50574	1.70579	0.036422	1
PF06519	TolA	TolA C-terminal	3QDP:A_1TOL:A_1S62:A	3	5544	5	50873	5.50574	1.70579	0.036422	1
PF16680	Ig_4	T-cell surface glycoprotein CD3 delta chain	1JBJ:A_2MIM:A_1XMW:A	3	5544	5	50873	5.50574	1.70579	0.036422	1
PF02770	Acyl-CoA_dh_M	Acyl-CoA dehydrogenase; middle domain	4ZYJ:A_5JSC:A_4XVX:A_4O5M:A_5EZ3:A_4KTO:A_4JEK:A_1UKW:A_2IX5:A_3NF4:A_3MXL:A_1R2J:A_5OL2:C_5GJ7:A_3MPJ:A_2DVL:A_4U83:A_1BUC:A_3M9V:A_2OR0:A_2FON:A_5XB8:A_3PFD:A_2Z1Q:A_4N5F:A_4L1F:A_3MDD:A_4M9A:A_5LNX:A_3U33:A_5LVU:A_6ES9:A_4X28:A_4RM7:A_4IV6:A_1JQI:A_2CX9:A	37	5544	232	50873	1.46345	0.380797	0.03935	1
PF00933	Glyco_hydro_3	Glycosyl hydrolase family 3 N terminal domain	5XXL:A_5BU9:A_5K6N:A_3ZYZ:A_5UTR:A_5JP0:A_4YYF:A_5M6G:A_3SQL:A_4I3G:A_5A7M:A_5NBS:A_5JU6:A_5IOB:A_3TEV:A_4ZOA:A	16	5544	82	50873	1.79048	0.582486	0.0399858	1
PF13407	Peripla_BP_4	Periplasmic binding protein domain	5XSS:X_3T95:A_3EJW:A_4RY9:A_5DKV:A_4KVF:A_4KQC:A_3KSM:A_5ER3:A_4RWE:A_4RXU:A_2FN9:A_4WT7:A_5BR1:A_4RY8:A_5BQ3:A_4PE6:A_4ZJP:A_4KQ9:A_1TM2:A_4YLE:A_4RXT:A_4RY0:A	23	5544	130	50873	1.62349	0.484576	0.0401119	1
PF00682	HMGL-like	HMGL-like	4LRT:A_3EEG:A_4M6V:A_1YDN:A_2QF7:A_2FTP:A_3BG9:A_3RMJ:A_5VYZ:A_4HNT:A_5KS8:C_1SR9:A_3HPX:A_2CW6:A	14	5544	69	50873	1.86184	0.621567	0.0406668	1
PF02801	Ketoacyl-synt_C	Beta-ketoacyl synthase; C-terminal domain	1TQY:A_2IX4:A_4QYR:A_2HG4:A_3U0E:A_4OPF:A_4TKT:A_2GFV:A_2QO3:A_4DDO:A_4OQJ:A_6FIK:A_3KZU:A_4WKY:A_4OPE:A_3E60:A_1J3N:A_3HMJ:A_2VZ9:A_4ZDN:A_2IWY:A_5MY2:A_5BP1:A	23	5544	131	50873	1.61109	0.476913	0.041161	1
PF02602	HEM4	Uroporphyrinogen-III synthase HemD	3MW8:A_4ES6:A_3RE1:A_3D8S:A	4	5544	10	50873	3.67049	1.30033	0.0417969	1
PF01619	Pro_dh	Proline dehydrogenase	5KF6:A_5M42:A_2G37:A_5UX5:A_5UR2:A_4Q72:A	6	5544	21	50873	2.62178	0.963853	0.0438387	1
PF04444	Dioxygenase_N	Catechol dioxygenase N terminus	2BOY:A_2XSV:A_3HJ8:A_5TD3:A_3TH1:A_5UMH:A_5VXT:A	7	5544	27	50873	2.37902	0.866689	0.0445342	1
PF09339	HTH_IclR	IclR helix-turn-helix domain	2XRO:A_3MQ0:A_5H1A:A_5WHM:A_2IA2:A_2G7U:A_5W1E:A_2O0Y:A_3R4K:A	9	5544	38	50873	2.17332	0.776254	0.045165	1
PF09281	Taq-exonuc	Taq polymerase; exonuclease	4N5S:A_1TAU:A	2	5544	2	50873	9.17623	2.21662	0.0506494	1
PF14521	Aspzincin_M35	Lysine-specific metallo-endopeptidase	1GE5:A_2X3C:A	2	5544	2	50873	9.17623	2.21662	0.0506494	1
PF07711	RabGGT_insert	Rab geranylgeranyl transferase alpha-subunit; insert domain	3C72:A_1LTX:A	2	5544	2	50873	9.17623	2.21662	0.0506494	1
PF08884	Flagellin_D3	Flagellin D3 domain	1IO1:A_3A5X:A	2	5544	2	50873	9.17623	2.21662	0.0506494	1
PF09129	Chol_subst-bind	Cholesterol oxidase; substrate-binding	2I0K:A_3JS8:A	2	5544	2	50873	9.17623	2.21662	0.0506494	1
PF16358	RcsF	RcsF lipoprotein	2L8Y:A_2Y1B:A	2	5544	2	50873	9.17623	2.21662	0.0506494	1
PF14862	Defensin_big	Big defensin	2RQ2:A_2RNG:A	2	5544	2	50873	9.17623	2.21662	0.0506494	1
PF05108	T7SS_ESX1_EccB	Type VII secretion system ESX-1; transport TM domain B	5CYU:A_3X3N:A	2	5544	2	50873	9.17623	2.21662	0.0506494	1
PF04344	CheZ	Chemotaxis phosphatase; CheZ	5CWP:A_1KMI:Z	2	5544	2	50873	9.17623	2.21662	0.0506494	1
PF06936	Selenoprotein_S	Selenoprotein S (SelS)	5KIU:A_2Q2F:A	2	5544	2	50873	9.17623	2.21662	0.0506494	1
PF03970	Herpes_UL37_1	Herpesvirus UL37 tegument protein	5VYL:A_5J2Z:A	2	5544	2	50873	9.17623	2.21662	0.0506494	1
PF12182	DUF3642	Bacterial lipoprotein	3GE2:A_5CYB:A	2	5544	2	50873	9.17623	2.21662	0.0506494	1
PF05592	Bac_rhamnosid	Bacterial alpha-L-rhamnosidase concanavalin-like domain	2OKX:A_3W5M:A_4XHC:A	3	5544	6	50873	4.58811	1.52347	0.0507147	1
PF08267	Meth_synt_1	Cobalamin-independent synthase; N-terminal domain	1U1U:A_4L65:A_4ZTX:A	3	5544	6	50873	4.58811	1.52347	0.0507147	1
PF13654	AAA_32	AAA domain	4FWD:A_3K1J:A_4FWV:A	3	5544	6	50873	4.58811	1.52347	0.0507147	1
PF08363	GbpC	Glucan-binding protein C	3IPK:A_2WD6:A_5UQZ:A	3	5544	6	50873	4.58811	1.52347	0.0507147	1
PF04348	LppC	LppC putative lipoprotein	4PYR:A_3CKM:A_5VBG:A	3	5544	6	50873	4.58811	1.52347	0.0507147	1
PF01565	FAD_binding_4	FAD binding domain	2I0K:A_5I1V:A_2BVF:A_5HMR:A_5L6G:A_3JS8:A_5JZX:A_1W1R:A_1HSK:A_5AWV:A_6EO4:A_1DIQ:A_2EXR:A_1F0X:A_3PM9:A_2VFS:A_5AE1:A	17	5544	92	50873	1.69561	0.528041	0.0520271	1
PF01547	SBP_bac_1	Bacterial extracellular solute-binding protein	3JZJ:A_4RY1:A_5K2Y:A_2Z8F:A_6FTH:A_4OVJ:A_3OMB:A_2B3F:A_4RK2:A_3VXC:A_4G68:B	11	5544	52	50873	1.94112	0.663268	0.0537192	1
PF13205	Big_5	Bacterial Ig-like domain	4XVO:A_4HU2:A_4Z7A:A_4U48:A_2RA1:A_5E1G:A_4UJ6:A_3BCD:A	8	5544	32	50873	2.29406	0.830322	0.0543268	1
PF14833	NAD_binding_11	NAD-binding of NADP-dependent 3-hydroxyisobutyrate dehydrogenase	1WP4:A_3G0O:A_4OQY:A_3QHA:A_3DOJ:A_3L6D:A_3Q3C:A_4D3S:A_4GBJ:A_4OQZ:A_3ZGY:A_4DLL:A_3CKY:A_3PEF:A_1VPD:A	15	5544	80	50873	1.72054	0.54264	0.057484	1
PF03060	NMO	Nitronate monooxygenase	4IQL:A_4Q4K:A_2Z6J:A_2GJN:A_5GVJ:A_5LSM:A_3BW2:A_4CW5:A	8	5544	33	50873	2.22454	0.79955	0.0581112	1
PF02782	FGGY_C	FGGY family of carbohydrate kinases; C-terminal domain	2ZF5:O_3WXL:A_3IFR:A_3GE1:A_3H6E:A_2D4W:A_5VM1:A_1BOT:O_2DPN:A_2NLX:A_3FLC:O	11	5544	54	50873	1.86923	0.625527	0.0609157	1
PF00370	FGGY_N	FGGY family of carbohydrate kinases; N-terminal domain	2ZF5:O_3WXL:A_3IFR:A_3GE1:A_3H6E:A_2D4W:A_5VM1:A_1BOT:O_2DPN:A_2NLX:A_3FLC:O	11	5544	54	50873	1.86923	0.625527	0.0609157	1
PF08943	CsiD	CsiD	1DRY:A_2WBO:A_4M23:A_2OG6:A	4	5544	12	50873	3.05874	1.118	0.0649559	1
PF11570	E2R135	Coiled-coil receptor-binding R-domain of colicin E2	2AXC:A_5EW5:A_7CEI:B_1JCH:A	4	5544	12	50873	3.05874	1.118	0.0649559	1
PF14720	NiFe_hyd_SSU_C	NiFe/NiFeSe hydrogenase small subunit C-terminal	2WPN:A_1E3D:A_4IUD:S_5A4M:S_4UD2:A_3MYR:A_4C3O:B_1H2A:S_1UBH:S_3ZE6:A	10	5544	46	50873	1.99483	0.69056	0.0663849	1
PF09265	Cytokin-bind	Cytokinin dehydrogenase 1; FAD and cytokinin binding	5HMR:A_1W1R:A_2EXR:A	3	5544	7	50873	3.93267	1.36932	0.0672842	1
PF10487	Nup188	Nucleoporin subcomplex protein binding to Pom34	5IJO:J_5HB4:B_4KF7:A	3	5544	7	50873	3.93267	1.36932	0.0672842	1
PF14870	PSII_BNR	Photosynthesis system II assembly factor YCF48	3A0F:A_2CN3:A_5JWZ:A	3	5544	7	50873	3.93267	1.36932	0.0672842	1
PF04303	PrpF	PrpF protein	2PW0:A_3G7K:A_2H9F:A	3	5544	7	50873	3.93267	1.36932	0.0672842	1
PF00501	AMP-binding	AMP-binding enzyme	2Y4N:A_5JJQ:A_3G7S:A_4ISB:A_1T5H:X_3TSY:A_5MSO:A_5WMM:A_5JJP:A_5KEI:A_5MSC:A_5UPQ:A_5IE3:A_5MST:A_4DG9:A_4ZXI:A_4WV3:A_4GR5:A_4RMN:A_3VNQ:A_4WD1:A_3WVN:A_3NYQ:A_2V7B:A	24	5544	144	50873	1.52937	0.424857	0.0675279	1
PF17389	Bac_rhamnosid6H	Bacterial alpha-L-rhamnosidase 6 hairpin glycosidase domain	2OKX:A_3W5M:A_4XHC:A_4WVC:A_1ULV:A	5	5544	18	50873	2.54895	0.935682	0.0688944	1
PF01274	Malate_synthase	Malate synthase	5C9X:A_1Y8B:A_4EX4:A_6AXE:A_3CUZ:A	5	5544	18	50873	2.54895	0.935682	0.0688944	1
PF00205	TPP_enzyme_M	Thiamine pyrophosphate enzyme; central domain	5ERY:A_2Q5Q:A_4COK:A_4QQ8:A_2EZ9:A_1V5E:A_2Q28:A_2JIB:A_2VBI:A_5NPU:A_2VK8:A_3LQ1:A_3EYA:A_4RJK:A_1UPA:A_1T9A:A_2WVH:A	17	5544	94	50873	1.65953	0.506535	0.0763457	1
PF00245	Alk_phosphatase	Alkaline phosphatase	2MLY:B_3WBH:A_2GLQ:A_3A52:A_5JTL:E_5JTN:E_2X98:A	7	5544	28	50873	2.29406	0.830322	0.0777931	1
PF01035	DNA_binding_1	6-O-methylguanine DNA methyltransferase; DNA binding domain	1SFE:A_1QNT:A_1EH7:A_3KZY:A	4	5544	13	50873	2.82345	1.03796	0.0785741	1
PF00889	EF_TS	Elongation factor TS	3AGP:A_1AIP:C_4Q7J:A_3MMP:A	4	5544	13	50873	2.82345	1.03796	0.0785741	1
PF02011	Glyco_hydro_48	Glycosyl hydrolase family 48	4TXT:A_1L2A:A_4FUS:A_5BV9:A	4	5544	13	50873	2.82345	1.03796	0.0785741	1
PF03308	ArgK	ArgK protein	3TK1:A_2QM8:A_6CUM:A_3MD0:A	4	5544	13	50873	2.82345	1.03796	0.0785741	1
PF09375	Peptidase_M75	Imelysin	3OYV:A_5Y4C:A_4BGO:A_3PF0:A	4	5544	13	50873	2.82345	1.03796	0.0785741	1
PF05201	GlutR_N	Glutamyl-tRNAGlu reductase; N-terminal domain	1GPJ:A_4N7R:A	2	5544	3	50873	6.11748	1.81115	0.0789805	1
PF13738	Pyr_redox_3	Pyridine nucleotide-disulphide oxidoreductase	3D1C:A_3AB1:A	2	5544	3	50873	6.11748	1.81115	0.0789805	1
PF12170	DNA_pol3_tau_5	DNA polymerase III tau subunit V interacting with alpha	2AYA:A_5FKV:E	2	5544	3	50873	6.11748	1.81115	0.0789805	1
PF08146	BP28CT	BP28CT (NUC211) domain	5JPQ:G_3ICQ:T	2	5544	3	50873	6.11748	1.81115	0.0789805	1
PF03567	Sulfotransfer_2	Sulfotransferase family	3F5F:A_5T03:A	2	5544	3	50873	6.11748	1.81115	0.0789805	1
PF07542	ATP12	ATP12 chaperone protein	2R31:A_2R6I:A	2	5544	3	50873	6.11748	1.81115	0.0789805	1
PF09142	TruB_C	tRNA Pseudouridine synthase II; C terminal	2B78:A_1SGV:A	2	5544	3	50873	6.11748	1.81115	0.0789805	1
PF13482	RNase_H_2	RNase_H superfamily	1D5A:A_4AIL:C	2	5544	3	50873	6.11748	1.81115	0.0789805	1
PF06507	Auxin_resp	Auxin response factor	4LDX:A_4LDU:A	2	5544	3	50873	6.11748	1.81115	0.0789805	1
PF11858	DUF3378	Domain of unknown function (DUF3378)	4PY5:A_2D0B:A	2	5544	3	50873	6.11748	1.81115	0.0789805	1
PF12397	U3snoRNP10	U3 small nucleolar RNA-associated protein 10	5JPQ:G_5WYL:A	2	5544	3	50873	6.11748	1.81115	0.0789805	1
PF15447	NTS	N-terminal segments of PfEMP1	2YK0:A_2XU0:A	2	5544	3	50873	6.11748	1.81115	0.0789805	1
PF04829	PT-VENN	Pre-toxin domain with VENN motif	5J5V:B_4NTQ:A	2	5544	3	50873	6.11748	1.81115	0.0789805	1
PF00977	His_biosynth	Histidine biosynthesis protein	4X2R:A_2LLE:A_1VZW:A_5TQL:A_3H7V:A_1H5Y:A_1KA9:F_2W6R:A	8	5544	37	50873	1.98405	0.68514	0.0793953	1
PF07707	BACK	BTB And C-terminal Kelch	3HTM:A_3HQI:A_4J8Z:A_4HS2:A_4EOZ:A	5	5544	19	50873	2.4148	0.881615	0.080272	1
PF00441	Acyl-CoA_dh_1	Acyl-CoA dehydrogenase; C-terminal domain	4ZYJ:A_5JSC:A_4XVX:A_4O5M:A_5EZ3:A_4KTO:A_1UKW:A_2IX5:A_3NF4:A_3MXL:A_1R2J:A_5OL2:C_5GJ7:A_3MPJ:A_2DVL:A_4U83:A_1BUC:A_2FON:A_3PFD:A_2Z1Q:A_4N5F:A_4L1F:A_3MDD:A_4M9A:A_5LNX:A_3U33:A_6ES9:A_4X28:A_4RM7:A_4IV6:A_1JQI:A_2CX9:A	32	5544	208	50873	1.41173	0.344814	0.0810595	1
PF03446	NAD_binding_2	NAD binding domain of 6-phosphogluconate dehydrogenase	1WP4:A_3G0O:A_4EZB:A_4OQY:A_3QHA:A_3DOJ:A_3L6D:A_3Q3C:A_4D3S:A_4GBJ:A_4OQZ:A_3ZGY:A_4DLL:A_3CKY:A_3QSG:A_3PEF:A_1VPD:A	17	5544	98	50873	1.59179	0.464862	0.0832495	1
PF04977	DivIC	Septum formation initiator	4BHQ:A_4DZN:A_5U5A:A	3	5544	8	50873	3.44108	1.23579	0.0859597	1
PF03747	ADP_ribosyl_GH	ADP-ribosylglycohydrolase	2WOC:A_2YZW:A_1T5J:A	3	5544	8	50873	3.44108	1.23579	0.0859597	1
PF14031	D-ser_dehydrat	Putative serine dehydratase domain	4PB4:A_4V15:A_3AWN:A	3	5544	8	50873	3.44108	1.23579	0.0859597	1
PF04760	IF2_N	Translation initiation factor IF-2; N-terminal region	4B47:A_3J4J:A_4KJZ:A	3	5544	8	50873	3.44108	1.23579	0.0859597	1
PF00109	ketoacyl-synt	Beta-ketoacyl synthase; N-terminal domain	1TQY:A_2IX4:A_4QYR:A_2HG4:A_3U0E:A_4OPF:A_4TKT:A_2GFV:A_2QO3:A_4DDO:A_4OQJ:A_6FIK:A_3KZU:A_4WKY:A_4OPE:A_3E60:A_1J3N:A_3HMJ:A_2VZ9:A_4ZDN:A_2IWY:A_5MY2:A_5BP1:A	23	5544	141	50873	1.49683	0.40335	0.0859778	1
PF01678	DAP_epimerase	Diaminopimelate epimerase	2OTN:A_4IJZ:A_2GKJ:A_5HA4:A_5M47:A_3EKM:A_3FVE:A	7	5544	30	50873	2.14112	0.761329	0.0877157	1
PF14310	Fn3-like	Fibronectin type III-like domain	5XXL:A_5K6N:A_3ZYZ:A_5JP0:A_4I3G:A_5A7M:A_5NBS:A_5JU6:A_4ZOA:A	9	5544	42	50873	1.96633	0.676171	0.0923004	1
PF08501	Shikimate_dh_N	Shikimate dehydrogenase substrate binding domain	3PWZ:A_4P4N:A_4K28:A_2O7S:A_3TNL:A_1NVT:A_4XIJ:A_2CY0:A_3JYP:A_3PGJ:A_3U62:A	11	5544	56	50873	1.80247	0.58916	0.0951694	1
PF03450	CO_deh_flav_C	CO dehydrogenase flavoprotein C-terminal domain	1FFU:C_1ZXI:C_3AN1:A_1V97:A_1RM6:B_3ZYV:A_1T3Q:C_5Y6Q:B_1JRP:A	9	5544	44	50873	1.87696	0.629651	0.100133	1
PF00975	Thioesterase	Thioesterase domain	3QMW:A_5D3K:A_3FLB:A_3LCR:A_4ZXI:A_2VZ9:A_1KEZ:A	7	5544	32	50873	2.0073	0.69679	0.100929	1
PF05922	Inhibitor_I9	Peptidase inhibitor I9	3GCW:P_5VLA:A_4NE9:C_2XTJ:P_3H42:A_2ZWP:A_3WHI:A	7	5544	32	50873	2.0073	0.69679	0.100929	1
PF06623	MHC_I_C	MHC_I C-terminus	6ENY:F_6AVG:G_1S7Q:A	3	5544	9	50873	3.05874	1.118	0.106541	1
PF00100	Zona_pellucida	Zona pellucida-like domain	4WRN:A_5HZV:A_3EF7:A	3	5544	9	50873	3.05874	1.118	0.106541	1
PF01504	PIP5K	Phosphatidylinositol-4-phosphate 5-Kinase	2GK9:A_3X03:A_2YBX:A	3	5544	9	50873	3.05874	1.118	0.106541	1
PF04608	PgpA	Phosphatidylglycerophosphatase A	1RFZ:A_1TLQ:A_1Y9I:A	3	5544	9	50873	3.05874	1.118	0.106541	1
PF13528	Glyco_trans_1_3	Glycosyl transferase family 1	5DU2:A_2IYA:A_3RSC:A	3	5544	9	50873	3.05874	1.118	0.106541	1
PF07005	DUF1537	Putative sugar-binding N-terminal domain	5DMH:A_4XFR:A_4XGJ:A	3	5544	9	50873	3.05874	1.118	0.106541	1
PF17042	DUF1357_C	Putative nucleotide-binding of sugar-metabolising enzyme	5DMH:A_4XFR:A_4XGJ:A	3	5544	9	50873	3.05874	1.118	0.106541	1
PF00070	Pyr_redox	Pyridine nucleotide-disulphide oxidoreductase	5IG1:A_1CJC:A_1LQT:A	3	5544	9	50873	3.05874	1.118	0.106541	1
PF17297	PEPCK_N	Phosphoenolpyruvate carboxykinase N-terminal domain	2FAF:A_4R43:A_1KHB:A	3	5544	9	50873	3.05874	1.118	0.106541	1
PF00821	PEPCK_C	Phosphoenolpyruvate carboxykinase C-terminal P-loop domain	2FAF:A_4R43:A_1KHB:A	3	5544	9	50873	3.05874	1.118	0.106541	1
PF03515	Cloacin	Colicin-like bacteriocin tRNase domain	2AXC:A_5EW5:A_1JCH:A	3	5544	9	50873	3.05874	1.118	0.106541	1
PF11260	Spidroin_MaSp	Major ampullate spidroin 1 and 2	2K3P:A_2KHM:A_2MFZ:A	3	5544	9	50873	3.05874	1.118	0.106541	1
PF01717	Meth_synt_2	Cobalamin-independent synthase; Catalytic domain	1U1U:A_4L65:A_4ZTX:A	3	5544	9	50873	3.05874	1.118	0.106541	1
PF02272	DHHA1	DHHA1 domain	1IR6:A_2ZXO:A_4LS9:A_5F55:A_3WQY:A_5JJU:A_5X4I:A	7	5544	33	50873	1.94647	0.666019	0.10871	1
PF02780	Transketolase_C	Transketolase; C-terminal domain	1UMC:B_3M49:A_2J9F:B_3RIM:A_3UK1:A_5ND5:A_5VRB:A_2O1S:A_1R9J:A_4KXV:A_4XEU:A_2R8P:A_5XTL:A_1IK6:A	14	5544	78	50873	1.64702	0.498965	0.110851	1
PF16731	GARP	Glutamic acid/alanine-rich protein of Trypanosoma	2Y44:A_5JDO:B	2	5544	4	50873	4.58811	1.52347	0.110913	1
PF05127	Helicase_RecD	Helicase	2ZPA:A_5JPQ:i	2	5544	4	50873	4.58811	1.52347	0.110913	1
PF08362	TetR_C_3	YcdC-like protein; C-terminal region	2PZ9:A_4JYK:A	2	5544	4	50873	4.58811	1.52347	0.110913	1
PF13363	BetaGal_dom3	Beta-galactosidase; domain 3	5MGC:A_4IUG:A	2	5544	4	50873	4.58811	1.52347	0.110913	1
PF01890	CbiG_C	Cobalamin synthesis G C-terminus	2W6L:A_3BY5:A	2	5544	4	50873	4.58811	1.52347	0.110913	1
PF17192	MukF_M	MukF middle domain	1T98:A_3EUH:A	2	5544	4	50873	4.58811	1.52347	0.110913	1
PF03102	NeuB	NeuB family	1VLI:A_3G8R:A	2	5544	4	50873	4.58811	1.52347	0.110913	1
PF08351	DUF1726	Domain of unknown function (DUF1726)	2ZPA:A_5JPQ:i	2	5544	4	50873	4.58811	1.52347	0.110913	1
PF13718	GNAT_acetyltr_2	GNAT acetyltransferase 2	2ZPA:A_5JPQ:i	2	5544	4	50873	4.58811	1.52347	0.110913	1
PF17390	Bac_rhamnosid_C	Bacterial alpha-L-rhamnosidase C-terminal domain	2OKX:A_3W5M:A	2	5544	4	50873	4.58811	1.52347	0.110913	1
PF09221	Bacteriocin_IId	Bacteriocin class IId cyclical uberolysin-like	2MP8:A_2KJF:A	2	5544	4	50873	4.58811	1.52347	0.110913	1
PF04244	DPRP	Deoxyribodipyrimidine photo-lyase-related protein	3ZXS:A_4DJA:A	2	5544	4	50873	4.58811	1.52347	0.110913	1
PF11587	Prion_bPrPp	Major prion protein bPrPp - N terminal	1QLX:A_4KML:A	2	5544	4	50873	4.58811	1.52347	0.110913	1
PF12875	DUF3826	Protein of unknown function (DUF3826)	3KDW:A_3G6I:A	2	5544	4	50873	4.58811	1.52347	0.110913	1
PF05227	CHASE3	CHASE3 domain	3VA9:A_4K0D:A	2	5544	4	50873	4.58811	1.52347	0.110913	1
PF04849	HAP1_N	HAP1 N-terminal conserved region	6F1T:X_6F1U:X	2	5544	4	50873	4.58811	1.52347	0.110913	1
PF09211	DUF1958	Domain of unknown function (DUF1958)	3HUM:A_1TVF:A	2	5544	4	50873	4.58811	1.52347	0.110913	1
PF11974	MG1	Alpha-2-macroglobulin MG1 domain	4RTD:A_4U48:A	2	5544	4	50873	4.58811	1.52347	0.110913	1
PF03882	KicB	MukF winged-helix domain	1T98:A_3EUH:A	2	5544	4	50873	4.58811	1.52347	0.110913	1
PF01139	RtcB	tRNA-splicing ligase RtcB	4ISZ:A_2EPG:A	2	5544	4	50873	4.58811	1.52347	0.110913	1
PF00460	Flg_bb_rod	Flagella basal body rod protein	5JXL:A_3A69:A	2	5544	4	50873	4.58811	1.52347	0.110913	1
PF02607	B12-binding_2	B12 binding domain	4HEH:A_5C8F:A_5C8A:A_3EZX:A_3IVA:A_4JGI:A_2I2X:B	7	5544	34	50873	1.88922	0.636166	0.117239	1
PF02249	MCR_alpha	Methyl-coenzyme M reductase alpha subunit; C-terminal domain	5A8R:A_5N28:A_3POT:A_1E6Y:A_3SQG:A_1E6V:A	6	5544	25	50873	2.20229	0.7895	0.118524	1
PF02745	MCR_alpha_N	Methyl-coenzyme M reductase alpha subunit; N-terminal domain	5A8R:A_5N28:A_3POT:A_1E6Y:A_3SQG:A_1E6V:A	6	5544	25	50873	2.20229	0.7895	0.118524	1
PF01494	FAD_binding_3	FAD binding domain	6FHO:A_5WGY:A_2QA1:A_4BJZ:A_5Y7A:A_5EOW:A_2DKI:A_2RGJ:A_5BUK:A_3I3L:A_2VOU:A_5XGV:A_3OZ2:A_4K5S:A_4X4J:A_3IHG:A_5X6R:A	17	5544	102	50873	1.52937	0.424857	0.120547	1
PF02776	TPP_enzyme_N	Thiamine pyrophosphate enzyme; N-terminal TPP binding domain	5ERY:A_2Q5Q:A_4COK:A_4QQ8:A_2EZ9:A_1V5E:A_2Q28:A_2JIB:A_2VBI:A_5NPU:A_2VK8:A_3LQ1:A_3EYA:A_4RJK:A_1UPA:A_1T9A:A_2WVH:A	17	5544	102	50873	1.52937	0.424857	0.120547	1
PF00425	Chorismate_bind	chorismate binding enzyme	3BZN:A_4GRH:A_3OS6:A_3H9M:A_3R76:A_5CWA:A	6	5544	26	50873	2.11759	0.750279	0.124954	1
PF16884	ADH_N_2	N-terminal domain of oxidoreductase	2ZB3:A_4NH4:A_2Y05:A_4B7C:A_1V3T:A_2ZB7:A	6	5544	26	50873	2.11759	0.750279	0.124954	1
PF02779	Transket_pyr	Transketolase; pyrimidine binding domain	1UMC:B_3M49:A_2J9F:B_3RIM:A_3UK1:A_5ND5:A_5VRB:A_2O1S:A_1R9J:A_4KXV:A_4XEU:A_2R8P:A_5XTL:A_1IK6:A	14	5544	83	50873	1.5478	0.436833	0.1254	1
PF13374	TPR_10	Tetratricopeptide repeat	3ZFW:A_6FUZ:A_5OJ8:A_3NF1:A	4	5544	16	50873	2.29406	0.830322	0.126892	1
PF06433	Me-amine-dh_H	Methylamine dehydrogenase heavy chain (MADH)	1MG2:A_3C75:H_2IAA:A_1MDA:H	4	5544	16	50873	2.29406	0.830322	0.126892	1
PF03939	Ribosomal_L23eN	Ribosomal protein L23; N-terminal domain	5MMI:U_5X8T:U_2J37:4	3	5544	10	50873	2.75287	1.01264	0.128811	1
PF03413	PepSY	Peptidase propeptide and YPEB domain	2KGY:A_5A3Y:A_2GU3:A	3	5544	10	50873	2.75287	1.01264	0.128811	1
PF13541	ChlI	Subunit ChlI of Mg-chelatase	4FWD:A_3K1J:A_5H45:A	3	5544	10	50873	2.75287	1.01264	0.128811	1
PF14850	Pro_dh-DNA_bdg	DNA-binding domain of Proline dehydrogenase	5KF6:A_2G37:A_4Q72:A	3	5544	10	50873	2.75287	1.01264	0.128811	1
PF00540	Gag_p17	gag gene protein p17 (matrix protein)	1L6N:A_2LYA:A_5O2U:A	3	5544	10	50873	2.75287	1.01264	0.128811	1
PF12110	Nup96	Nuclear protein 96	4XMN:B_3JRO:A_3BG1:B	3	5544	10	50873	2.75287	1.01264	0.128811	1
PF02785	Biotin_carb_C	Biotin carboxylase C-terminal domain	4RCN:A_2QF7:A_3BG9:A_5VYZ:A_4HNT:A_3OUZ:A_3N6R:A_5I8I:A_3U9S:A_5KS8:A_5H80:A_5MLK:A	12	5544	68	50873	1.61933	0.482015	0.130142	1
PF01798	Nop	snoRNA binding domain; fibrillarin	3ICX:A_5GIO:A_3NVM:A_1NT2:B_3GQX:B_3SIV:B	6	5544	27	50873	2.03916	0.712539	0.132489	1
PF08548	Peptidase_M10_C	Peptidase M10 serralysin C terminal	1AKL:A_2PYH:A_1AF0:A_5N8P:A_5N97:A_2QUB:A	6	5544	27	50873	2.03916	0.712539	0.132489	1
PF01614	IclR	Bacterial transcriptional regulator	2XRO:A_3OBF:A_3MQ0:A_5H1A:A_5WHM:A_2IA2:A_2G7U:A_5W1E:A_2O0Y:A_3R4K:A	10	5544	53	50873	1.73136	0.548909	0.132569	1
PF02542	YgbB	YgbB family	3FBA:A_5ESZ:C_5ESV:E_1T0A:A_3B6N:A_3F6M:A_1VHA:A_3KE1:A_2UZH:A_5B8F:A	10	5544	53	50873	1.73136	0.548909	0.132569	1
PF03480	DctP	Bacterial extracellular solute-binding protein; family 7	4PAF:A_4NQ8:A_4OVQ:A_5IM2:A_4MMP:A_4PFR:A_4N8Y:A_4MCO:A_4NX1:A_4NF0:A_4N6D:A_4XFE:A_4YZZ:A_4MIJ:A_2HZL:A_2VPN:A_3FXB:A_4PC9:A_4P8B:A_5IGA:A_4MNC:A	21	5544	134	50873	1.43807	0.363299	0.13533	1
PF00850	Hist_deacetyl	Histone deacetylase domain	5LI3:A_5JI5:A_3C10:A_5EDU:B_3MEN:A_4QA2:A	6	5544	28	50873	1.96633	0.676171	0.141072	1
PF16859	TetR_C_11	Bacterial transcriptional repressor C-terminal	2Q24:A_4W97:A_2NP3:A_5XAZ:A_2ID3:A_4JKZ:A_2ZB9:A_2REK:A	8	5544	41	50873	1.79048	0.582486	0.143623	1
PF15495	Fimbrillin_C	Major fimbrial subunit protein type IV; Fimbrillin; C-terminal	4JRF:A_5NF2:A	2	5544	5	50873	3.67049	1.30033	0.145465	1
PF03315	SDH_beta	Serine dehydratase beta chain	4RQO:A_3DC2:A	2	5544	5	50873	3.67049	1.30033	0.145465	1
PF01018	GTP1_OBG	GTP1/OBG	4CSU:9_5M04:A	2	5544	5	50873	3.67049	1.30033	0.145465	1
PF05683	Fumerase_C	Fumarase C-terminus	5DNI:A_2ISB:A	2	5544	5	50873	3.67049	1.30033	0.145465	1
PF02075	RuvC	Crossover junction endodeoxyribonuclease RuvC	4EP5:A_1HJR:A	2	5544	5	50873	3.67049	1.30033	0.145465	1
PF11818	DUF3340	C-terminal domain of tail specific protease (DUF3340)	5WQL:C_4QL6:A	2	5544	5	50873	3.67049	1.30033	0.145465	1
PF02734	Dak2	DAK2 domain	1UN9:A_3PNL:B	2	5544	5	50873	3.67049	1.30033	0.145465	1
PF03512	Glyco_hydro_52	Glycosyl hydrolase family 52	4C1P:A_4RHH:A	2	5544	5	50873	3.67049	1.30033	0.145465	1
PF09166	Biliv-reduc_cat	Biliverdin reductase; catalytic	2H63:A_1LC3:A	2	5544	5	50873	3.67049	1.30033	0.145465	1
PF16984	Grp7_allergen	Group 7 allergen	3H4Z:A_3UV1:A	2	5544	5	50873	3.67049	1.30033	0.145465	1
PF00558	Vpu	Vpu protein	2N28:A_1PI8:A	2	5544	5	50873	3.67049	1.30033	0.145465	1
PF08323	Glyco_transf_5	Starch synthase catalytic domain	4HLN:A_1RZV:A	2	5544	5	50873	3.67049	1.30033	0.145465	1
PF15636	Tox-GHH	GHH signature containing HNH/Endo VII superfamily nuclease toxin	6FAY:A_6FB3:A	2	5544	5	50873	3.67049	1.30033	0.145465	1
PF10371	EKR	Domain of unknown function	2C42:A_6CIQ:A	2	5544	5	50873	3.67049	1.30033	0.145465	1
PF00542	Ribosomal_L12	Ribosomal protein L7/L12 C-terminal domain	1RQS:A_1DD3:A	2	5544	5	50873	3.67049	1.30033	0.145465	1
PF10415	FumaraseC_C	Fumarase C C-terminus	3TV2:A_3OCE:A_3RRP:A_1VDK:A_1FUQ:A_1JSW:A_3RD8:A_4ADL:A	8	5544	42	50873	1.74785	0.558388	0.150036	1
PF08281	Sigma70_r4_2	Sigma-70; region 4	5XE7:A_3T0Y:A_3VEP:D_3HUG:A_2O8X:A_5UXX:A_3N0R:A_4G97:A	8	5544	42	50873	1.74785	0.558388	0.150036	1
PF01168	Ala_racemase_N	Alanine racemase; N-terminal domain	4PB4:A_1RCQ:A_3E6E:A_4Y2W:A_2DY3:A_5FAJ:A_3CPG:A_1VFS:A_1XFC:A_4ILS:A_4V15:A_1W8G:A_3AWN:A	13	5544	76	50873	1.56962	0.450832	0.150263	1
PF13361	UvrD_C	UvrD-like helicase C-terminal domain	4C2T:A_4C30:A_1QHH:C_2PJR:A_3PJR:A_3K70:B	6	5544	29	50873	1.89853	0.64108	0.150647	1
PF02436	PYC_OADA	Conserved carboxylase domain	4M6V:A_2QF7:A_3BG9:A_5VYZ:A_4HNT:A_5KS8:C	6	5544	29	50873	1.89853	0.64108	0.150647	1
PF16654	DAPDH_C	Diaminopimelic acid dehydrogenase C-terminal domain	3BIO:A_3WYB:A_3WBB:A	3	5544	11	50873	2.50261	0.917333	0.152542	1
PF16570	GramPos_pilinD3	Gram-positive pilin backbone subunit 3; Cna-B-like domain	4OQ1:A_3RPK:A_2X9W:A	3	5544	11	50873	2.50261	0.917333	0.152542	1
PF11895	Peroxidase_ext	Fungal peroxidase extension region	4BM1:A_1MNP:A_3Q3U:A	3	5544	11	50873	2.50261	0.917333	0.152542	1
PF04587	ADP_PFK_GK	ADP-specific Phosphofructokinase/Glucokinase conserved region	1UA4:A_3DRW:A_5CK7:A	3	5544	11	50873	2.50261	0.917333	0.152542	1
PF11590	DNAPolymera_Pol	DNA polymerase catalytic subunit Pol	1B44:D_1DML:B_2GV9:A	3	5544	11	50873	2.50261	0.917333	0.152542	1
PF01346	FKBP_N	Domain amino terminal to FKBP-type peptidyl-prolyl isomerase	1Q6H:A_4QCC:A_5AZA:A	3	5544	11	50873	2.50261	0.917333	0.152542	1
PF14864	Alkyl_sulf_C	Alkyl sulfatase C-terminal	2YHE:A_4NUR:A_5AIJ:A	3	5544	11	50873	2.50261	0.917333	0.152542	1
PF00332	Glyco_hydro_17	Glycosyl hydrolases family 17	1GHS:A_1GHR:A_4WTR:A	3	5544	11	50873	2.50261	0.917333	0.152542	1
PF14863	Alkyl_sulf_dimr	Alkyl sulfatase dimerisation	2YHE:A_4NUR:A_5AIJ:A	3	5544	11	50873	2.50261	0.917333	0.152542	1
PF07531	TAFH	NHR1 homology to TAF	5E6G:A_3VXC:A_4G68:B	3	5544	11	50873	2.50261	0.917333	0.152542	1
PF07993	NAD_binding_4	Male sterility protein	5MSO:A_5MSC:A_5MST:A	3	5544	11	50873	2.50261	0.917333	0.152542	1
PF08446	PAS_2	PAS fold	5MG1:A_3NOU:C_6FHT:A_4E04:A_4ZRR:A_4R6L:A	6	5544	31	50873	1.77604	0.574388	0.172545	1
PF00364	Biotin_lipoyl	Biotin-requiring enzyme	4RCN:A_3DV0:I_2QF7:A_3BG9:A_4HR7:B_5VYZ:A_4HNT:A_3N6R:A_2K7V:A_5I8I:A_5KS8:C_3U9S:A_5U25:A_5MLK:A	14	5544	86	50873	1.4938	0.401326	0.175728	1
PF02803	Thiolase_C	Thiolase; C-terminal domain	6BN2:A_4O9A:A_4WYS:A_2C7Y:A_6ESQ:A_4NZS:A_4BI9:A_2IIK:A_4E1L:A_4C2K:A_2VU0:A_3GOA:A_5LP7:H_2IBY:A_4U4E:A_3SS6:A_2WUA:A	17	5544	109	50873	1.43115	0.358482	0.175807	1
PF13932	GIDA_assoc	GidA associated domain	3G05:A_3CP2:A_2ZXI:A	3	5544	12	50873	2.29406	0.830322	0.177506	1
PF01134	GIDA	Glucose inhibited division protein A	3G05:A_3CP2:A_2ZXI:A	3	5544	12	50873	2.29406	0.830322	0.177506	1
PF06429	Flg_bbr_C	Flagellar basal body rod FlgEFG protein C-terminal	2BGY:A_5JXL:A_3A69:A	3	5544	12	50873	2.29406	0.830322	0.177506	1
PF11941	DUF3459	Domain of unknown function (DUF3459)	2WPG:A_2BY1:A_2DH2:A	3	5544	12	50873	2.29406	0.830322	0.177506	1
PF01256	Carb_kinase	Carbohydrate kinase	3RQ5:A_3K5W:A_2JG5:A	3	5544	12	50873	2.29406	0.830322	0.177506	1
PF02868	Peptidase_M4_C	Thermolysin metallopeptidase; alpha-helical domain	4B52:A_1ESP:A_5A3Y:A	3	5544	12	50873	2.29406	0.830322	0.177506	1
PF01447	Peptidase_M4	Thermolysin metallopeptidase; catalytic domain	4B52:A_1ESP:A_5A3Y:A	3	5544	12	50873	2.29406	0.830322	0.177506	1
PF08436	DXP_redisom_C	1-deoxy-D-xylulose 5-phosphate reductoisomerase C-terminal	1R0L:A_2C82:A_3IIE:A_4ZQF:A_5KRV:A	5	5544	22	50873	2.08551	0.735012	0.181008	1
PF02670	DXP_reductoisom	1-deoxy-D-xylulose 5-phosphate reductoisomerase	1R0L:A_2C82:A_3IIE:A_4ZQF:A_5KRV:A	5	5544	22	50873	2.08551	0.735012	0.181008	1
PF02585	PIG-L	GlcNAc-PI de-N-acetylase	4EWL:A_5CGZ:A_5BMO:A_2X9L:A_3DFI:A	5	5544	22	50873	2.08551	0.735012	0.181008	1
PF00108	Thiolase_N	Thiolase; N-terminal domain	6BN2:A_4O9A:A_4WYS:A_2C7Y:A_6ESQ:A_4NZS:A_4BI9:A_2IIK:A_4E1L:A_4C2K:A_2VU0:A_3GOA:A_5LP7:H_2IBY:A_4U4E:A_3SS6:A_2WUA:A	17	5544	111	50873	1.40537	0.340299	0.181732	1
PF05946	TcpA	Toxin-coregulated pilus subunit TcpA	3HRV:A_1OQV:A	2	5544	6	50873	3.05874	1.118	0.181812	1
PF10396	TrmE_N	GTP-binding protein TrmE N-terminus	3GEH:A_3GEI:A	2	5544	6	50873	3.05874	1.118	0.181812	1
PF05960	DUF885	Bacterial protein of unknown function (DUF885)	3U24:A_3IUK:A	2	5544	6	50873	3.05874	1.118	0.181812	1
PF01488	Shikimate_DH	Shikimate / quinate 5-dehydrogenase	1GPJ:A_4N7R:A	2	5544	6	50873	3.05874	1.118	0.181812	1
PF06071	YchF-GTPase_C	Protein of unknown function (DUF933)	5EE0:A_2DBY:A	2	5544	6	50873	3.05874	1.118	0.181812	1
PF16113	ECH_2	Enoyl-CoA hydratase/isomerase	4J2U:A_4HDT:A	2	5544	6	50873	3.05874	1.118	0.181812	1
PF17193	MukF_C	MukF C-terminal domain	1T98:A_3EUH:A	2	5544	6	50873	3.05874	1.118	0.181812	1
PF01721	Bacteriocin_II	Class II bacteriocin	1OG7:A_2N4K:A	2	5544	6	50873	3.05874	1.118	0.181812	1
PF03584	Herpes_ICP4_N	Herpesvirus ICP4-like protein N-terminal region	5MHK:A_5MHJ:A	2	5544	6	50873	3.05874	1.118	0.181812	1
PF02574	S-methyl_trans	Homocysteine S-methyltransferase	5DMM:A_1Q7Q:A	2	5544	6	50873	3.05874	1.118	0.181812	1
PF10435	BetaGal_dom2	Beta-galactosidase; domain 2	5MGC:A_4IUG:A	2	5544	6	50873	3.05874	1.118	0.181812	1
PF09699	Paired_CXXCH_1	Doubled CXXCH motif (Paired_CXXCH_1)	2E84:A_1Z1N:X	2	5544	6	50873	3.05874	1.118	0.181812	1
PF09058	L27_1	L27_1	3LRA:A_5IC0:A	2	5544	6	50873	3.05874	1.118	0.181812	1
PF15384	PAXX	PAXX; PAralog of XRCC4 and XLF; also called C9orf142	3WTF:A_3WTD:A	2	5544	6	50873	3.05874	1.118	0.181812	1
PF05378	Hydant_A_N	Hydantoinase/oxoprolinase N-terminal region	5L9W:B_5SVC:B	2	5544	6	50873	3.05874	1.118	0.181812	1
PF02723	NS3_envE	Non-structural protein NS3/Small envelope protein E	5X29:A_2MM4:A	2	5544	6	50873	3.05874	1.118	0.181812	1
PF10991	DUF2815	Protein of unknown function (DUF2815)	4JG2:A_1JE5:A	2	5544	6	50873	3.05874	1.118	0.181812	1
PF00204	DNA_gyraseB	DNA gyrase B	4JUO:C_5J5P:A_4URL:A_1BJT:A_4I3H:A_1KIJ:A_4PU9:A	7	5544	35	50873	1.83525	0.607178	0.18574	1
PF12583	TPPII_N	Tripeptidyl peptidase II N terminal	3LXU:X	1	5544	1	50873	9.17623	2.21662	0.186907	1
PF16817	DUF5073	Domain of unknown function (DUF5073)	2K3M:A	1	5544	1	50873	9.17623	2.21662	0.186907	1
PF04519	Bactofilin	Polymer-forming cytoskeletal	2N3D:A	1	5544	1	50873	9.17623	2.21662	0.186907	1
PF12580	TPPII	Tripeptidyl peptidase II	3LXU:X	1	5544	1	50873	9.17623	2.21662	0.186907	1
PF03978	Borrelia_REV	Borrelia burgdorferi REV protein	5EQZ:A	1	5544	1	50873	9.17623	2.21662	0.186907	1
PF01296	Galanin	Galanin	1SMZ:A	1	5544	1	50873	9.17623	2.21662	0.186907	1
PF04905	NCD2	NAB conserved region 2 (NCD2)	2YUF:A	1	5544	1	50873	9.17623	2.21662	0.186907	1
PF15526	Ntox21	Novel toxin 21	4NTQ:A	1	5544	1	50873	9.17623	2.21662	0.186907	1
PF08249	Mastoparan	Mastoparan protein	1SMZ:A	1	5544	1	50873	9.17623	2.21662	0.186907	1
PF08452	DNAP_B_exo_N	DNA polymerase family B exonuclease domain; N-terminal	5N2E:A	1	5544	1	50873	9.17623	2.21662	0.186907	1
PF11264	ThylakoidFormat	Thylakoid formation protein	5MJO:A	1	5544	1	50873	9.17623	2.21662	0.186907	1
PF08940	DUF1918	Domain of unknown function (DUF1918)	2A7Y:A	1	5544	1	50873	9.17623	2.21662	0.186907	1
PF06236	MelC1	Tyrosinase co-factor MelC1	1WXC:B	1	5544	1	50873	9.17623	2.21662	0.186907	1
PF11582	DUF3240	Protein of unknown function (DUF3240)	3CE8:A	1	5544	1	50873	9.17623	2.21662	0.186907	1
PF09042	Titin_Z	Titin Z	1H8B:B	1	5544	1	50873	9.17623	2.21662	0.186907	1
PF08651	DASH_Duo1	DASH complex subunit Duo1	6CFZ:D	1	5544	1	50873	9.17623	2.21662	0.186907	1
PF08701	GN3L_Grn1	GNL3L/Grn1 putative GTPase	6EM5:s	1	5544	1	50873	9.17623	2.21662	0.186907	1
PF06140	Ifi-6-16	Interferon-induced 6-16 family	2LOQ:A	1	5544	1	50873	9.17623	2.21662	0.186907	1
PF08972	DUF1902	Domain of unknown function (DUF1902)	1WV8:A	1	5544	1	50873	9.17623	2.21662	0.186907	1
PF10406	TAF8_C	Transcription factor TFIID complex subunit 8 C-term	5FUR:L	1	5544	1	50873	9.17623	2.21662	0.186907	1
PF01457	Peptidase_M8	Leishmanolysin	1LML:A	1	5544	1	50873	9.17623	2.21662	0.186907	1
PF04823	Herpes_UL49_2	Herpesvirus UL49 tegument protein	4XAL:A	1	5544	1	50873	9.17623	2.21662	0.186907	1
PF07780	Spb1_C	Spb1 C-terminal domain	6EM5:w	1	5544	1	50873	9.17623	2.21662	0.186907	1
PF08653	DASH_Dam1	DASH complex subunit Dam1	6CFZ:H	1	5544	1	50873	9.17623	2.21662	0.186907	1
PF06224	HTH_42	Winged helix DNA-binding domain	5UUJ:A	1	5544	1	50873	9.17623	2.21662	0.186907	1
PF10052	DUF2288	Protein of unknown function (DUF2288)	2LV5:A	1	5544	1	50873	9.17623	2.21662	0.186907	1
PF17524	CnrY	anti-sigma factor CnrY	4CXF:B	1	5544	1	50873	9.17623	2.21662	0.186907	1
PF04958	AstA	Arginine N-succinyltransferase beta subunit	1YLE:A	1	5544	1	50873	9.17623	2.21662	0.186907	1
PF01060	TTR-52	Transthyretin-like family	3UAF:A	1	5544	1	50873	9.17623	2.21662	0.186907	1
PF16750	HK_sensor	Sensor domain of 2-component histidine kinase	3KYZ:A	1	5544	1	50873	9.17623	2.21662	0.186907	1
PF12573	OxoDH_E1alpha_N	2-oxoisovalerate dehydrogenase E1 alpha subunit N terminal	1QS0:A	1	5544	1	50873	9.17623	2.21662	0.186907	1
PF17563	Cu	Cupiennin	2K38:A	1	5544	1	50873	9.17623	2.21662	0.186907	1
PF02102	Peptidase_M35	Deuterolysin metalloprotease (M35) family	1EB6:A	1	5544	1	50873	9.17623	2.21662	0.186907	1
PF09017	Transglut_prok	Microbial transglutaminase	3IU0:A	1	5544	1	50873	9.17623	2.21662	0.186907	1
PF09985	Glucodextran_C	C-terminal binding-module; SLH-like; of glucodextranase	1ULV:A	1	5544	1	50873	9.17623	2.21662	0.186907	1
PF02831	gpW	gpW	2L6R:A	1	5544	1	50873	9.17623	2.21662	0.186907	1
PF05235	CHAD	CHAD domain	5A61:A	1	5544	1	50873	9.17623	2.21662	0.186907	1
PF13670	PepSY_2	Peptidase propeptide and YPEB domain	2LRA:A	1	5544	1	50873	9.17623	2.21662	0.186907	1
PF16708	LppA	Lipoprotein confined to pathogenic Mycobacterium	2V7S:A	1	5544	1	50873	9.17623	2.21662	0.186907	1
PF06114	Peptidase_M78	Domain of unknown function (DUF955)	3DTI:A	1	5544	1	50873	9.17623	2.21662	0.186907	1
PF13768	VWA_3	von Willebrand factor type A domain	4FX5:A	1	5544	1	50873	9.17623	2.21662	0.186907	1
PF01888	CbiD	CbiD	1SR8:A	1	5544	1	50873	9.17623	2.21662	0.186907	1
PF05806	Noggin	Noggin	1M4U:A	1	5544	1	50873	9.17623	2.21662	0.186907	1
PF16952	Gln-synt_N_2	Glutamine synthetase N-terminal domain	4HPP:A	1	5544	1	50873	9.17623	2.21662	0.186907	1
PF16844	DIMCO_N	Dinitrogenase iron-molybdenum cofactor; N-terminal	2KIC:A	1	5544	1	50873	9.17623	2.21662	0.186907	1
PF16028	SLC3A2_N	Solute carrier family 3 member 2 N-terminus	2DH2:A	1	5544	1	50873	9.17623	2.21662	0.186907	1
PF08408	DNA_pol_B_3	DNA polymerase family B viral insert	5N2E:A	1	5544	1	50873	9.17623	2.21662	0.186907	1
PF08658	Rad54_N	Rad54 N terminal	1Z3I:X	1	5544	1	50873	9.17623	2.21662	0.186907	1
PF12851	Tet_JBP	Oxygenase domain of the 2OGFeDO superfamily	5D9Y:A	1	5544	1	50873	9.17623	2.21662	0.186907	1
PF11599	AviRa	RRNA methyltransferase AviRa	1O9H:A	1	5544	1	50873	9.17623	2.21662	0.186907	1
PF09050	SNN_linker	Stannin unstructured linker	1ZZA:A	1	5544	1	50873	9.17623	2.21662	0.186907	1
PF14962	AIF-MLS	Mitochondria Localisation Sequence	5KVI:A	1	5544	1	50873	9.17623	2.21662	0.186907	1
PF12331	DUF3636	Protein of unknown function (DUF3636)	5LOI:A	1	5544	1	50873	9.17623	2.21662	0.186907	1
PF12613	FliC_SP	Flagellin structural protein	4CFI:A	1	5544	1	50873	9.17623	2.21662	0.186907	1
PF12404	DUF3663	Peptidase	6CXD:A	1	5544	1	50873	9.17623	2.21662	0.186907	1
PF01831	Peptidase_C16	Peptidase C16 family	5HOL:A	1	5544	1	50873	9.17623	2.21662	0.186907	1
PF16921	Tex_YqgF	Tex protein YqgF-like domain	3BZK:A	1	5544	1	50873	9.17623	2.21662	0.186907	1
PF06483	ChiC	Chitinase C	4TXG:A	1	5544	1	50873	9.17623	2.21662	0.186907	1
PF12173	BacteriocIIc_cy	Bacteriocin class IIc cyclic gassericin A-like	2MWR:A	1	5544	1	50873	9.17623	2.21662	0.186907	1
PF12243	CTK3	CTD kinase subunit gamma CTK3	5CE7:A	1	5544	1	50873	9.17623	2.21662	0.186907	1
PF01864	CarS-like	CDP-archaeol synthase	5GUF:A	1	5544	1	50873	9.17623	2.21662	0.186907	1
PF16878	SIX1_SD	Transcriptional regulator; SIX1; N-terminal SD domain	4EGC:A	1	5544	1	50873	9.17623	2.21662	0.186907	1
PF08494	DEAD_assoc	DEAD/H associated	5V9X:A	1	5544	1	50873	9.17623	2.21662	0.186907	1
PF16861	Carbam_trans_C	Carbamoyltransferase C-terminus	3VEW:A	1	5544	1	50873	9.17623	2.21662	0.186907	1
PF14563	DUF4444	Domain of unknown function (DUF4444)	3BFM:A	1	5544	1	50873	9.17623	2.21662	0.186907	1
PF05925	IpgD	Enterobacterial virulence protein IpgD	4DID:B	1	5544	1	50873	9.17623	2.21662	0.186907	1
PF06187	DUF993	Protein of unknown function (DUF993)	4DNH:A	1	5544	1	50873	9.17623	2.21662	0.186907	1
PF09214	Prd1-P2	Bacteriophage Prd1; adsorption protein P2	1N7U:A	1	5544	1	50873	9.17623	2.21662	0.186907	1
PF10141	ssDNA-exonuc_C	Single-strand DNA-specific exonuclease; C terminal domain	5F55:A	1	5544	1	50873	9.17623	2.21662	0.186907	1
PF03934	T2SSK	Type II secretion system (T2SS); protein K	3CI0:K	1	5544	1	50873	9.17623	2.21662	0.186907	1
PF06448	DUF1081	Domain of Unknown Function (DUF1081)	1LSH:A	1	5544	1	50873	9.17623	2.21662	0.186907	1
PF05612	Leg1	Mouse protein of unknown function (DUF781)	4V3J:A	1	5544	1	50873	9.17623	2.21662	0.186907	1
PF14973	TINF2_N	TERF1-interacting nuclear factor 2 N-terminus	5XYF:A	1	5544	1	50873	9.17623	2.21662	0.186907	1
PF11133	Phage_head_fibr	Head fiber protein	3QC7:A	1	5544	1	50873	9.17623	2.21662	0.186907	1
PF09172	DUF1943	Domain of unknown function (DUF1943)	1LSH:A	1	5544	1	50873	9.17623	2.21662	0.186907	1
PF09136	Glucodextran_B	Glucodextranase; domain B	1ULV:A	1	5544	1	50873	9.17623	2.21662	0.186907	1
PF10021	DUF2263	Uncharacterized protein conserved in bacteria (DUF2263)	3SII:A	1	5544	1	50873	9.17623	2.21662	0.186907	1
PF11861	DUF3381	Domain of unknown function (DUF3381)	6EM5:w	1	5544	1	50873	9.17623	2.21662	0.186907	1
PF10738	Lpp-LpqN	Probable lipoprotein LpqN	4PWS:A	1	5544	1	50873	9.17623	2.21662	0.186907	1
PF09936	Methyltrn_RNA_4	SAM-dependent RNA methyltransferase	3DCM:X	1	5544	1	50873	9.17623	2.21662	0.186907	1
PF09049	SNN_transmemb	Stannin transmembrane	1ZZA:A	1	5544	1	50873	9.17623	2.21662	0.186907	1
PF08358	Flexi_CP_N	Carlavirus coat	5FN1:A	1	5544	1	50873	9.17623	2.21662	0.186907	1
PF05942	PaREP1	Archaeal PaREP1/PaREP8 family	2JPU:A	1	5544	1	50873	9.17623	2.21662	0.186907	1
PF12200	DUF3597	Domain of unknown function (DUF3597)	2GQB:A	1	5544	1	50873	9.17623	2.21662	0.186907	1
PF08885	GSCFA	GSCFA family	5F9D:A	1	5544	1	50873	9.17623	2.21662	0.186907	1
PF09851	SHOCT	Short C-terminal domain	4DK0:A	1	5544	1	50873	9.17623	2.21662	0.186907	1
PF08804	gp32	gp32 DNA binding protein like	2ATQ:B	1	5544	1	50873	9.17623	2.21662	0.186907	1
PF07896	DUF1674	Protein of unknown function (DUF1674)	2K5K:A	1	5544	1	50873	9.17623	2.21662	0.186907	1
PF09034	TRADD_N	TRADD; N-terminal domain	1F2H:A	1	5544	1	50873	9.17623	2.21662	0.186907	1
PF10099	RskA	Anti-sigma-K factor rskA	4NQW:B	1	5544	1	50873	9.17623	2.21662	0.186907	1
PF09954	DUF2188	Uncharacterized protein conserved in bacteria (DUF2188)	5JN6:A	1	5544	1	50873	9.17623	2.21662	0.186907	1
PF16786	RecA_dep_nuc	Recombination enhancement; RecA-dependent nuclease	3PLW:A	1	5544	1	50873	9.17623	2.21662	0.186907	1
PF04673	Cyclase_polyket	Polyketide synthesis cyclase	1TUW:A	1	5544	1	50873	9.17623	2.21662	0.186907	1
PF08163	NUC194	NUC194 domain	5W1R:A	1	5544	1	50873	9.17623	2.21662	0.186907	1
PF16917	BPL_LplA_LipB_2	Biotin/lipoate A/B protein ligase family	3BFM:A	1	5544	1	50873	9.17623	2.21662	0.186907	1
PF12602	FinO_N	Fertility inhibition protein N terminal	1DVO:A	1	5544	1	50873	9.17623	2.21662	0.186907	1
PF11978	MVP_shoulder	Shoulder domain	6BP7:A	1	5544	1	50873	9.17623	2.21662	0.186907	1
PF02571	CbiJ	Precorrin-6x reductase CbiJ/CobK	5C4N:D	1	5544	1	50873	9.17623	2.21662	0.186907	1
PF03618	Kinase-PPPase	Kinase/pyrophosphorylase	5D1F:A	1	5544	1	50873	9.17623	2.21662	0.186907	1
PF13399	LytR_C	LytR cell envelope-related transcriptional attenuator	2M5Y:A	1	5544	1	50873	9.17623	2.21662	0.186907	1
PF09051	SNN_cytoplasm	Stannin cytoplasmic	1ZZA:A	1	5544	1	50873	9.17623	2.21662	0.186907	1
PF02775	TPP_enzyme_C	Thiamine pyrophosphate enzyme; C-terminal TPP binding domain	5ERY:A_2Q5Q:A_4COK:A_4QQ8:A_2EZ9:A_1V5E:A_2Q28:A_2JIB:A_2VBI:A_6CIQ:A_5NPU:A_2VK8:A_3LQ1:A_3EYA:A_4RJK:A_1UPA:A_1T9A:A_2WVH:A	18	5544	116	50873	1.4239	0.353398	0.188411	1
PF00941	FAD_binding_5	FAD binding domain in molybdopterin dehydrogenase	1FFU:C_1ZXI:C_3AN1:A_1V97:A_1RM6:B_3ZYV:A_1T3Q:C_5Y6Q:B_1JRP:A	9	5544	51	50873	1.61933	0.482015	0.18873	1
PF00580	UvrD-helicase	UvrD/REP helicase N-terminal domain	4C2T:A_4C30:A_2PJR:A_3PJR:A_3K70:B	5	5544	23	50873	1.99483	0.69056	0.189904	1
PF05690	ThiG	Thiazole biosynthesis protein ThiG	2YZR:A_4FIR:A_5LNV:A_2ISS:A_4ADU:A_3O07:A_2NV2:A_4N6E:A_5LNT:A_2ZBT:A_5Z9Y:A_4WY0:A	12	5544	73	50873	1.50842	0.411063	0.198406	1
PF04198	Sugar-bind	Putative sugar-binding domain	3NZE:A_2O0M:A_3KV1:A_4L5J:A_4L4Y:A	5	5544	24	50873	1.91171	0.648	0.200164	1
PF07991	IlvN	Acetohydroxy acid isomeroreductase; NADPH-binding domain	1YRL:A_3FR8:A_1NP3:A_4TSK:A_4YPO:A	5	5544	24	50873	1.91171	0.648	0.200164	1
PF07717	OB_NTP_bind	Oligonucleotide/oligosaccharide-binding (OB)-fold	5LTA:A_6BK8:P_5XDR:A	3	5544	13	50873	2.11759	0.750279	0.203479	1
PF04408	HA2	Helicase associated domain (HA2)	5LTA:A_6BK8:P_5XDR:A	3	5544	13	50873	2.11759	0.750279	0.203479	1
PF15902	Sortilin-Vps10	Sortilin; neurotensin receptor 3;	3A0F:A_2CN3:A_5NNJ:A	3	5544	13	50873	2.11759	0.750279	0.203479	1
PF02423	OCD_Mu_crystall	Ornithine cyclodeaminase/mu-crystallin family	1U7H:A_3HDJ:A_5GZL:B	3	5544	13	50873	2.11759	0.750279	0.203479	1
PF16732	ComP_DUS	Type IV minor pilin ComP; DNA uptake sequence receptor	5HZ7:A_2M7G:A_1OQV:A	3	5544	13	50873	2.11759	0.750279	0.203479	1
PF06028	DUF915	Alpha/beta hydrolase of unknown function (DUF915)	3W9B:A_3ICV:A_2ZYR:A	3	5544	13	50873	2.11759	0.750279	0.203479	1
PF09596	MamL-1	MamL-1 domain	3HAJ:A_3ACO:A_3I2W:A	3	5544	13	50873	2.11759	0.750279	0.203479	1
PF06696	Strep_SA_rep	Streptococcal surface antigen repeat	3IPK:A_2WD6:A_5UQZ:A	3	5544	13	50873	2.11759	0.750279	0.203479	1
PF01092	Ribosomal_S6e	Ribosomal protein S6e	3J16:C_5XXU:G_5JPQ:r_5OSG:P_5OPT:P	5	5544	25	50873	1.83525	0.607178	0.211678	1
PF02783	MCR_beta_N	Methyl-coenzyme M reductase beta subunit; N-terminal domain	5N1Q:B_5G0R:B_1E6V:B_1E6Y:B_5N28:B	5	5544	25	50873	1.83525	0.607178	0.211678	1
PF02241	MCR_beta	Methyl-coenzyme M reductase beta subunit; C-terminal domain	5N1Q:B_5G0R:B_1E6V:B_1E6Y:B_5N28:B	5	5544	25	50873	1.83525	0.607178	0.211678	1
PF02225	PA	PA domain	1XF1:A_3I6S:A_3IIB:A_4TJV:A_3VTA:A	5	5544	25	50873	1.83525	0.607178	0.211678	1
PF01262	AlaDh_PNT_C	Alanine dehydrogenase/PNT; C-terminal domain	2BRU:A_1KOL:A_4XYE:A_2QRK:A_3JYP:A_2OO5:A_3P2Y:A	7	5544	39	50873	1.64702	0.498965	0.213003	1
PF13354	Beta-lactamase2	Beta-lactamase enzyme family	3DW0:A_5FQM:A_3W4Q:A_5TFQ:A_3HUM:A_5AQ7:A_3VFF:A_4D2O:A_4EWF:A_5HX9:A_5IHV:A_4C75:A_5NE2:A_2XGN:A_5GL9:A_5E43:A	16	5544	103	50873	1.42543	0.354476	0.214545	1
PF02114	Phosducin	Phosducin	1B9Y:C_2TRC:P	2	5544	7	50873	2.62178	0.963853	0.219268	1
PF06816	NOD	NOTCH protein	3ETO:A_2OO4:A	2	5544	7	50873	2.62178	0.963853	0.219268	1
PF14537	Cytochrom_c3_2	Cytochrome c3	1KSS:A_1D4E:A	2	5544	7	50873	2.62178	0.963853	0.219268	1
PF07464	ApoLp-III	Apolipophorin-III precursor (apoLp-III)	1LS4:A_1AEP:A	2	5544	7	50873	2.62178	0.963853	0.219268	1
PF16810	RXLR	RXLR phytopathogen effector protein; Avirulence activity	3ZR8:X_2LC2:A	2	5544	7	50873	2.62178	0.963853	0.219268	1
PF11701	UNC45-central	Myosin-binding striated muscle assembly central	4I2Z:A_3NOW:A	2	5544	7	50873	2.62178	0.963853	0.219268	1
PF07091	FmrO	Ribosomal RNA methyltransferase (FmrO)	3FRH:A_3LCV:B	2	5544	7	50873	2.62178	0.963853	0.219268	1
PF03280	Lipase_chap	Proteobacterial lipase chaperone protein	5EX9:A_2ES4:D	2	5544	7	50873	2.62178	0.963853	0.219268	1
PF08531	Bac_rhamnosid_N	Alpha-L-rhamnosidase N-terminal domain	2OKX:A_3W5M:A	2	5544	7	50873	2.62178	0.963853	0.219268	1
PF11893	DUF3413	Domain of unknown function (DUF3413)	5I5H:A_5I5D:A	2	5544	7	50873	2.62178	0.963853	0.219268	1
PF17092	PCB_OB	Penicillin-binding protein OB-like domain	4OON:A_3UE0:A	2	5544	7	50873	2.62178	0.963853	0.219268	1
PF16763	Spidroin_N	Major ampullate spidroin 1; spider silk protein 1; N-term	2K3Q:A_2MX8:A	2	5544	7	50873	2.62178	0.963853	0.219268	1
PF03514	GRAS	GRAS domain family	5B3G:B_5HYZ:A	2	5544	7	50873	2.62178	0.963853	0.219268	1
PF01024	Colicin	Colicin pore forming domain	1COL:A_1CII:A	2	5544	7	50873	2.62178	0.963853	0.219268	1
PF13199	Glyco_hydro_66	Glycosyl hydrolase family 66	3VMP:A_5X7H:A	2	5544	7	50873	2.62178	0.963853	0.219268	1
PF13714	PEP_mutase	Phosphoenolpyruvate phosphomutase	4LSB:A_3FA4:A_2DUA:A_3LYE:A_2ZE3:A_5UNC:A_4IQD:A_2QIW:A_3EOO:A_4MG4:A	10	5544	61	50873	1.5043	0.408327	0.228866	1
PF04131	NanE	Putative N-acetylmannosamine-6-phosphate epimerase	3Q58:A_4UTW:A_3IGS:A	3	5544	14	50873	1.96633	0.676171	0.230244	1
PF14716	HHH_8	Helix-hairpin-helix domain	2W9M:A_2IHM:A_5TXZ:A	3	5544	14	50873	1.96633	0.676171	0.230244	1
PF11896	DUF3416	Domain of unknown function (DUF3416)	5CJ5:A_3ZSS:A_4U33:A	3	5544	14	50873	1.96633	0.676171	0.230244	1
PF13484	Fer4_16	4Fe-4S double cluster binding domain	2C42:A_5M8U:A_6CIQ:A	3	5544	14	50873	1.96633	0.676171	0.230244	1
PF02929	Bgal_small_N	Beta galactosidase small chain	3OBA:A_1YQ2:A_6ETZ:A	3	5544	14	50873	1.96633	0.676171	0.230244	1
PF16353	DUF4981	Domain of unknown function(DUF4981)	3OBA:A_1YQ2:A_6ETZ:A	3	5544	14	50873	1.96633	0.676171	0.230244	1
PF00395	SLH	S-layer homology domain	5ECU:A_3PYW:A_4AQ1:C	3	5544	14	50873	1.96633	0.676171	0.230244	1
PF00289	Biotin_carb_N	Biotin carboxylase; N-terminal domain	4RCN:A_2QF7:A_4IZO:A_5VYZ:A_4HNT:A_3OUZ:A_3N6R:A_5I8I:A_3U9S:A_4E4T:A_5KS8:A_5H80:A_5MLK:A	13	5544	84	50873	1.42013	0.350749	0.231334	1
PF02310	B12-binding	B12 binding domain	4YAJ:A_4HEH:A_5C8F:A_5C8A:A_3EZX:A_3IVA:A_4HH0:A_4JGI:A_2I2X:B_2XIQ:A	10	5544	62	50873	1.48004	0.392067	0.234445	1
PF00114	Pilin	Pilin (bacterial filament)	4XA2:A_1AY2:A_5JW8:A_3JZZ:A_4V1J:A_5VAW:A_5VXY:A_5IHJ:A_1QVE:A_5KUA:A	10	5544	62	50873	1.48004	0.392067	0.234445	1
PF01680	SOR_SNZ	SOR/SNZ family	2YZR:A_4FIR:A_5LNV:A_2ISS:A_4ADU:A_3O07:A_2NV2:A_5LNT:A_2ZBT:A_4WY0:A	10	5544	62	50873	1.48004	0.392067	0.234445	1
PF02515	CoA_transf_3	CoA-transferase family III	2G04:A_3UBM:A_1PT5:A_1XA4:A_2YIM:A	5	5544	27	50873	1.6993	0.530217	0.238027	1
PF00378	ECH_1	Enoyl-CoA hydratase/isomerase	4FZW:A_3H81:A_5WYB:B_3SWX:A_4MI2:A_1UIY:A_4K29:A_3I47:A_4ZU2:A_3P5M:A_3FDU:A_4OMR:A_3TRR:A_1WZ8:A_3LAO:A_4NEK:A_5KJP:A_4B3I:A_3G64:A_3MOY:A_3HRX:A_3QRE:A_5JBW:A_4JFC:A_3OT6:A_4IZD:A_3QK8:A_4JCS:A_3GKB:A_5C9G:A_4JWV:A_3SLL:A_3R9Q:A_4Z0M:A_4JJT:A_4FZW:C_5E0N:X_4LK5:A_4NNQ:A_4JOT:A_3LKE:A_3R9T:A_3Q1T:A_4K2N:A_2EJ5:A_4JYJ:A_3PEA:A_3OC7:A_4QFE:A_3QKA:A_3QMJ:A_3ISA:A_2NP9:A	53	5544	409	50873	1.1891	0.173193	0.23907	1
PF00809	Pterin_bind	Pterin binding enzyme	2Y5S:A_1EYE:A_2VP8:A_2YCJ:A_1Q7Q:A_4DJD:A_3K13:A_2VEG:A	8	5544	45	50873	1.63133	0.489395	0.24145	1
PF00330	Aconitase	Aconitase family (aconitate hydratase)	1L5J:A_4KP2:A	2	5544	8	50873	2.29406	0.830322	0.257264	1
PF05171	HemS	Haemin-degrading HemS.ChuX domain	2J0P:A_4MGF:A	2	5544	8	50873	2.29406	0.830322	0.257264	1
PF07848	PaaX	PaaX-like protein	1KNC:A_3L09:A	2	5544	8	50873	2.29406	0.830322	0.257264	1
PF02156	Glyco_hydro_26	Glycosyl hydrolase family 26	1GW1:A_4CD4:A	2	5544	8	50873	2.29406	0.830322	0.257264	1
PF13883	Pyrid_oxidase_2	Pyridoxamine 5'-phosphate oxidase	2ARZ:A_3DNH:A	2	5544	8	50873	2.29406	0.830322	0.257264	1
PF03401	TctC	Tripartite tricarboxylate transporter family receptor	4X9T:A_2DVZ:A	2	5544	8	50873	2.29406	0.830322	0.257264	1
PF00734	CBM_1	Fungal cellulose binding domain	5MRJ:A_4QI7:A	2	5544	8	50873	2.29406	0.830322	0.257264	1
PF10634	Iron_transport	Fe2+ transport protein	2O6D:A_3PJN:A	2	5544	8	50873	2.29406	0.830322	0.257264	1
PF07245	Phlebovirus_G2	Phlebovirus glycoprotein G2	5G47:A_5YOW:A	2	5544	8	50873	2.29406	0.830322	0.257264	1
PF12341	Mcl1_mid	Minichromosome loss protein; Mcl1; middle region	5OGS:A_5GVB:A	2	5544	8	50873	2.29406	0.830322	0.257264	1
PF04268	SoxG	Sarcosine oxidase; gamma subunit family	1X31:C_2GAH:C	2	5544	8	50873	2.29406	0.830322	0.257264	1
PF11386	VERL	Vitelline envelope receptor for lysin	5IIC:A_5II5:A	2	5544	8	50873	2.29406	0.830322	0.257264	1
PF03664	Glyco_hydro_62	Glycosyl hydrolase family 62	4N1I:A_3WN0:A	2	5544	8	50873	2.29406	0.830322	0.257264	1
PF16801	MSL1_dimer	Dimerisation domain of Male-specific-Lethal 1	4B7Y:A_4B86:A	2	5544	8	50873	2.29406	0.830322	0.257264	1
PF04352	ProQ	ProQ/FINO family	3MW6:A_1DVO:A	2	5544	8	50873	2.29406	0.830322	0.257264	1
PF00982	Glyco_transf_20	Glycosyltransferase family 20	5UOF:A_5HXA:A_5V0T:A_5LQD:A_3T7D:A_5JIO:A	6	5544	32	50873	1.72054	0.54264	0.265892	1
PF11560	LAP2alpha	Lamina-associated polypeptide 2 alpha	2V0X:A	1	5544	2	50873	4.58811	1.52347	0.266818	1
PF02317	Octopine_DH	NAD/NADP octopine/nopaline dehydrogenase; alpha-helical domain	1BG6:A	1	5544	2	50873	4.58811	1.52347	0.266818	1
PF03195	LOB	Lateral organ boundaries (LOB) domain	5LY0:A	1	5544	2	50873	4.58811	1.52347	0.266818	1
PF16868	NMT1_3	NMT1-like family	1US4:A	1	5544	2	50873	4.58811	1.52347	0.266818	1
PF14370	Topo_C_assoc	C-terminal topoisomerase domain	1SEU:A	1	5544	2	50873	4.58811	1.52347	0.266818	1
PF11791	Aconitase_B_N	Aconitate B N-terminal domain	1L5J:A	1	5544	2	50873	4.58811	1.52347	0.266818	1
PF07761	DUF1617	Protein of unknown function (DUF1617)	5VJ4:A	1	5544	2	50873	4.58811	1.52347	0.266818	1
PF10464	Peptidase_U40	Peptidase U40	4DQ7:A	1	5544	2	50873	4.58811	1.52347	0.266818	1
PF09670	Cas_Cas02710	CRISPR-associated protein (Cas_Cas02710)	5FSH:A	1	5544	2	50873	4.58811	1.52347	0.266818	1
PF01057	Parvo_NS1	Parvovirus non-structural protein NS1	3P0S:A	1	5544	2	50873	4.58811	1.52347	0.266818	1
PF13382	Adenine_deam_C	Adenine deaminase C-terminal domain	3NQB:A	1	5544	2	50873	4.58811	1.52347	0.266818	1
PF16560	SAPI	Putative mobile pathogenicity island	3HL6:A	1	5544	2	50873	4.58811	1.52347	0.266818	1
PF06818	Fez1	Fez1	5YZ0:C	1	5544	2	50873	4.58811	1.52347	0.266818	1
PF01205	UPF0029	Uncharacterized protein family UPF0029	2CVE:A	1	5544	2	50873	4.58811	1.52347	0.266818	1
PF17425	Arylsulfotran_N	Arylsulfotransferase Ig-like domain	4P06:A	1	5544	2	50873	4.58811	1.52347	0.266818	1
PF00747	Viral_DNA_bp	ssDNA binding protein	1URJ:A	1	5544	2	50873	4.58811	1.52347	0.266818	1
PF06032	DUF917	Protein of unknown function (DUF917)	2O3I:A	1	5544	2	50873	4.58811	1.52347	0.266818	1
PF12972	NAGLU_C	Alpha-N-acetylglucosaminidase (NAGLU) C-terminal domain	4XWH:A	1	5544	2	50873	4.58811	1.52347	0.266818	1
PF06184	Potex_coat	Potexvirus coat protein	5CW0:A	1	5544	2	50873	4.58811	1.52347	0.266818	1
PF12257	IML1	Vacuolar membrane-associated protein Iml1	6CES:D	1	5544	2	50873	4.58811	1.52347	0.266818	1
PF14538	Raptor_N	Raptor N-terminal CASPase like domain	5WBL:A	1	5544	2	50873	4.58811	1.52347	0.266818	1
PF05089	NAGLU	Alpha-N-acetylglucosaminidase (NAGLU) tim-barrel domain	4XWH:A	1	5544	2	50873	4.58811	1.52347	0.266818	1
PF11860	Muraidase	N-acetylmuramidase	5NM7:G	1	5544	2	50873	4.58811	1.52347	0.266818	1
PF16793	RepB_primase	RepB DNA-primase from phage plasmid	3H20:A	1	5544	2	50873	4.58811	1.52347	0.266818	1
PF03252	Herpes_UL21	Herpesvirus UL21	5ED7:A	1	5544	2	50873	4.58811	1.52347	0.266818	1
PF09286	Pro-kuma_activ	Pro-kumamolisin; activation domain	1T1E:A	1	5544	2	50873	4.58811	1.52347	0.266818	1
PF09818	ABC_ATPase	Predicted ATPase of the ABC class	5D6A:A	1	5544	2	50873	4.58811	1.52347	0.266818	1
PF09867	DUF2094	Uncharacterized protein conserved in bacteria (DUF2094)	2QNU:A	1	5544	2	50873	4.58811	1.52347	0.266818	1
PF05949	DUF881	Bacterial protein of unknown function (DUF881)	3GMG:A	1	5544	2	50873	4.58811	1.52347	0.266818	1
PF15196	Harakiri	Activator of apoptosis harakiri	2L5B:A	1	5544	2	50873	4.58811	1.52347	0.266818	1
PF10581	Synapsin_N	Synapsin N-terminal	1PX2:A	1	5544	2	50873	4.58811	1.52347	0.266818	1
PF15605	Ntox28	Bacterial toxin 28	5J5V:B	1	5544	2	50873	4.58811	1.52347	0.266818	1
PF05298	Bombinin	Bombinin	2MHW:A	1	5544	2	50873	4.58811	1.52347	0.266818	1
PF10245	MRP-S22	Mitochondrial 28S ribosomal protein S22	3JD5:a	1	5544	2	50873	4.58811	1.52347	0.266818	1
PF13585	CHU_C	C-terminal domain of CHU protein family	1XF1:A	1	5544	2	50873	4.58811	1.52347	0.266818	1
PF06627	DUF1153	Protein of unknown function (DUF1153)	2JRT:A	1	5544	2	50873	4.58811	1.52347	0.266818	1
PF15925	SOSSC	SOSS complex subunit C	4OWW:C	1	5544	2	50873	4.58811	1.52347	0.266818	1
PF11482	DUF3208	Protein of unknown function (DUF3208)	2EBE:A	1	5544	2	50873	4.58811	1.52347	0.266818	1
PF10643	Cytochrome-c551	Photosystem P840 reaction-centre cytochrome c-551	3A9F:A	1	5544	2	50873	4.58811	1.52347	0.266818	1
PF02245	Pur_DNA_glyco	Methylpurine-DNA glycosylase (MPG)	3QI5:A	1	5544	2	50873	4.58811	1.52347	0.266818	1
PF03456	uDENN	uDENN domain	3TW8:A	1	5544	2	50873	4.58811	1.52347	0.266818	1
PF02535	Zip	ZIP Zinc transporter	4X82:B	1	5544	2	50873	4.58811	1.52347	0.266818	1
PF00761	Polyoma_coat2	Polyomavirus coat protein	6ESB:7	1	5544	2	50873	4.58811	1.52347	0.266818	1
PF16633	APC_u9	Unstructured region on APC between 1st two creatine-rich regions	1TH1:C	1	5544	2	50873	4.58811	1.52347	0.266818	1
PF08198	Thymopoietin	Thymopoietin protein	1GJJ:A	1	5544	2	50873	4.58811	1.52347	0.266818	1
PF14619	SnAC	Snf2-ATP coupling; chromatin remodelling complex	5HZR:A	1	5544	2	50873	4.58811	1.52347	0.266818	1
PF17176	tRNA_bind_3	tRNA-binding domain	2ZPA:A	1	5544	2	50873	4.58811	1.52347	0.266818	1
PF07827	KNTase_C	KNTase C-terminal domain	4EBJ:A	1	5544	2	50873	4.58811	1.52347	0.266818	1
PF13576	Pentapeptide_3	Pentapeptide repeats (9 copies)	4YDT:A	1	5544	2	50873	4.58811	1.52347	0.266818	1
PF16785	SMBP	Small metal-binding protein	3U8V:A	1	5544	2	50873	4.58811	1.52347	0.266818	1
PF02572	CobA_CobO_BtuR	ATP:corrinoid adenosyltransferase BtuR/CobO/CobP	1G64:A	1	5544	2	50873	4.58811	1.52347	0.266818	1
PF03122	Herpes_MCP	Herpes virus major capsid protein	1NO7:A	1	5544	2	50873	4.58811	1.52347	0.266818	1
PF06786	UPF0253	Uncharacterised protein family (UPF0253)	5H1N:A	1	5544	2	50873	4.58811	1.52347	0.266818	1
PF11585	Stomoxyn	Insect antimicrobial peptide; stomoxyn	1ZRX:A	1	5544	2	50873	4.58811	1.52347	0.266818	1
PF11636	Troponin-I_N	Troponin I residues 1-32	4Y99:C	1	5544	2	50873	4.58811	1.52347	0.266818	1
PF09994	DUF2235	Uncharacterized alpha/beta hydrolase domain (DUF2235)	4O5P:A	1	5544	2	50873	4.58811	1.52347	0.266818	1
PF16918	PknG_TPR	Protein kinase G tetratricopeptide repeat	2PZI:A	1	5544	2	50873	4.58811	1.52347	0.266818	1
PF14490	HHH_4	Helix-hairpin-helix containing domain	3GPL:A	1	5544	2	50873	4.58811	1.52347	0.266818	1
PF05167	DUF711	Uncharacterised ACR (DUF711)	2HA9:A	1	5544	2	50873	4.58811	1.52347	0.266818	1
PF06180	CbiK	Cobalt chelatase (CbiK)	2XVZ:A	1	5544	2	50873	4.58811	1.52347	0.266818	1
PF01387	Synuclein	Synuclein	2KKW:A	1	5544	2	50873	4.58811	1.52347	0.266818	1
PF06267	DUF1028	Family of unknown function (DUF1028)	2IMH:A	1	5544	2	50873	4.58811	1.52347	0.266818	1
PF08766	DEK_C	DEK C terminal domain	3OZ2:A	1	5544	2	50873	4.58811	1.52347	0.266818	1
PF02600	DsbB	Disulfide bond formation protein DsbB	2L0L:A	1	5544	2	50873	4.58811	1.52347	0.266818	1
PF12121	DD_K	Dermaseptin	2JX6:A	1	5544	2	50873	4.58811	1.52347	0.266818	1
PF09330	Lact-deh-memb	D-lactate dehydrogenase; membrane binding	1F0X:A	1	5544	2	50873	4.58811	1.52347	0.266818	1
PF04809	HupH_C	HupH hydrogenase expression protein; C-terminal conserved region	3SB1:A	1	5544	2	50873	4.58811	1.52347	0.266818	1
PF05137	PilN	Fimbrial assembly protein (PilN)	4BHQ:A	1	5544	2	50873	4.58811	1.52347	0.266818	1
PF02141	DENN	DENN (AEX-3) domain	3TW8:A	1	5544	2	50873	4.58811	1.52347	0.266818	1
PF06368	Met_asp_mut_E	Methylaspartate mutase E chain (MutE)	1CB7:B	1	5544	2	50873	4.58811	1.52347	0.266818	1
PF16749	Arteri_nsp7a	Arterivirus nonstructural protein 7 alpha	2L8K:A	1	5544	2	50873	4.58811	1.52347	0.266818	1
PF11504	Colicin_Ia	Colicin Ia	1CII:A	1	5544	2	50873	4.58811	1.52347	0.266818	1
PF03990	DUF348	Domain of unknown function (DUF348)	5E27:A	1	5544	2	50873	4.58811	1.52347	0.266818	1
PF11965	DUF3479	Domain of unknown function (DUF3479)	4ZHJ:A	1	5544	2	50873	4.58811	1.52347	0.266818	1
PF10189	Ints3	Integrator complex subunit 3	4OWW:A	1	5544	2	50873	4.58811	1.52347	0.266818	1
PF16898	TOPRIM_C	C-terminal associated domain of TOPRIM	1BJT:A	1	5544	2	50873	4.58811	1.52347	0.266818	1
PF11574	DUF3235	Protein of unknown function (DUF3235)	3B4Q:A	1	5544	2	50873	4.58811	1.52347	0.266818	1
PF02504	FA_synthesis	Fatty acid synthesis protein	1U7N:A	1	5544	2	50873	4.58811	1.52347	0.266818	1
PF08276	PAN_2	PAN-like domain	5GYY:A	1	5544	2	50873	4.58811	1.52347	0.266818	1
PF12860	PAS_7	PAS fold	4Q20:A	1	5544	2	50873	4.58811	1.52347	0.266818	1
PF10462	Peptidase_M66	Peptidase M66	3UJZ:A	1	5544	2	50873	4.58811	1.52347	0.266818	1
PF13488	Gly-zipper_Omp	Glycine zipper	3LDT:A	1	5544	2	50873	4.58811	1.52347	0.266818	1
PF05908	Gamma_PGA_hydro	Poly-gamma-glutamate hydrolase	3A9L:A	1	5544	2	50873	4.58811	1.52347	0.266818	1
PF08430	Forkhead_N	Forkhead N-terminal region	5A5U:B	1	5544	2	50873	4.58811	1.52347	0.266818	1
PF07372	DUF1491	Protein of unknown function (DUF1491)	2KNR:A	1	5544	2	50873	4.58811	1.52347	0.266818	1
PF01456	Mucin	Mucin-like glycoprotein	4IU3:A	1	5544	2	50873	4.58811	1.52347	0.266818	1
PF08506	Cse1	Cse1	4XRI:A	1	5544	2	50873	4.58811	1.52347	0.266818	1
PF08849	DUF1819	Putative inner membrane protein (DUF1819)	3BHW:A	1	5544	2	50873	4.58811	1.52347	0.266818	1
PF05594	Fil_haemagg	Haemagluttinin repeat	1RWR:A	1	5544	2	50873	4.58811	1.52347	0.266818	1
PF03313	SDH_alpha	Serine dehydratase alpha chain	4RQO:A	1	5544	2	50873	4.58811	1.52347	0.266818	1
PF10555	MraY_sig1	Phospho-N-acetylmuramoyl-pentapeptide-transferase signature 1	5JNQ:A	1	5544	2	50873	4.58811	1.52347	0.266818	1
PF16245	DUF4902	Domain of unknown function (DUF4902)	4O2H:A	1	5544	2	50873	4.58811	1.52347	0.266818	1
PF13324	GCIP	Grap2 and cyclin-D-interacting	3AY5:A	1	5544	2	50873	4.58811	1.52347	0.266818	1
PF05970	PIF1	PIF1-like helicase	5FHH:A	1	5544	2	50873	4.58811	1.52347	0.266818	1
PF00954	S_locus_glycop	S-locus glycoprotein domain	5GYY:A	1	5544	2	50873	4.58811	1.52347	0.266818	1
PF13725	tRNA_bind_2	Possible tRNA binding domain	5JPQ:i	1	5544	2	50873	4.58811	1.52347	0.266818	1
PF05060	MGAT2	N-acetylglucosaminyltransferase II (MGAT2)	5VCR:A	1	5544	2	50873	4.58811	1.52347	0.266818	1
PF04216	FdhE	Protein involved in formate dehydrogenase formation	2FIY:A	1	5544	2	50873	4.58811	1.52347	0.266818	1
PF04795	PAPA-1	PAPA-1-like conserved region	6FHS:H	1	5544	2	50873	4.58811	1.52347	0.266818	1
PF03279	Lip_A_acyltrans	Bacterial lipid A biosynthesis acyltransferase	5F31:A	1	5544	2	50873	4.58811	1.52347	0.266818	1
PF07941	K_channel_TID	Potassium channel Kv1.4 tandem inactivation domain	1KN7:A	1	5544	2	50873	4.58811	1.52347	0.266818	1
PF16919	PknG_rubred	Protein kinase G rubredoxin domain	2PZI:A	1	5544	2	50873	4.58811	1.52347	0.266818	1
PF05394	AvrB_AvrC	Avirulence protein	2NUD:A	1	5544	2	50873	4.58811	1.52347	0.266818	1
PF12557	Co_AT_N	Cob(I)alamin adenosyltransferase N terminal	1G64:A	1	5544	2	50873	4.58811	1.52347	0.266818	1
PF04192	Utp21	Utp21 specific WD40 associated putative domain	5ICA:C	1	5544	2	50873	4.58811	1.52347	0.266818	1
PF12192	CBP	Fungal calcium binding protein	2JV7:A	1	5544	2	50873	4.58811	1.52347	0.266818	1
PF07815	Abi_HHR	Abl-interactor HHR	4N78:F	1	5544	2	50873	4.58811	1.52347	0.266818	1
PF08609	Fes1	Nucleotide exchange factor Fes1	1XQS:A	1	5544	2	50873	4.58811	1.52347	0.266818	1
PF12971	NAGLU_N	Alpha-N-acetylglucosaminidase (NAGLU) N-terminal domain	4XWH:A	1	5544	2	50873	4.58811	1.52347	0.266818	1
PF09140	MipZ	ATPase MipZ	2XIT:A	1	5544	2	50873	4.58811	1.52347	0.266818	1
PF14721	AIF_C	Apoptosis-inducing factor; mitochondrion-associated; C-term	5KVI:A	1	5544	2	50873	4.58811	1.52347	0.266818	1
PF03455	dDENN	dDENN domain	3TW8:A	1	5544	2	50873	4.58811	1.52347	0.266818	1
PF04449	Fimbrial_CS1	CS1 type fimbrial major subunit	3F84:A_3F83:A_3F85:A_4Y2L:A	4	5544	18	50873	2.03916	0.712539	0.267098	1
PF08794	Lipoprot_C	Lipoprotein GNA1870 C terminal like	5NQY:A_5NQX:C_4AYN:A_4AYI:D	4	5544	18	50873	2.03916	0.712539	0.267098	1
PF02424	ApbE	ApbE family	3PND:A_2O34:A_1VRM:A_4IFX:A	4	5544	18	50873	2.03916	0.712539	0.267098	1
PF11999	DUF3494	Protein of unknown function (DUF3494)	4NUH:A_5B5H:A_5UYT:A_3UYV:A	4	5544	18	50873	2.03916	0.712539	0.267098	1
PF14792	DNA_pol_B_palm	DNA polymerase beta palm	2W9M:A_2IHM:A_4EBJ:A_5TXZ:A	4	5544	18	50873	2.03916	0.712539	0.267098	1
PF00749	tRNA-synt_1c	tRNA synthetases class I (E and Q); catalytic domain	2JA2:A_2HZ7:A_2CFO:A_4G6Z:A_6B1P:A_5H4V:A	6	5544	33	50873	1.6684	0.511868	0.272804	1
PF01026	TatD_DNase	TatD related DNase	3GUW:A_4PE8:A_3RCM:A_2XIO:A_2Y1H:A_1YIX:A	6	5544	33	50873	1.6684	0.511868	0.272804	1
PF05064	Nsp1_C	Nsp1-like C-terminal region	5C3L:C_5IJO:H_3Q15:A_5CWS:C	4	5544	19	50873	1.93184	0.658471	0.277138	1
PF01608	I_LWEQ	I/LWEQ domain	2L7A:A_2JSW:A_1SJ8:A_1U89:A	4	5544	19	50873	1.93184	0.658471	0.277138	1
PF07980	SusD_RagB	SusD family	5CX8:A_3SNX:A_3MYV:A_3JYS:A_5T3R:A_3IV0:A	6	5544	34	50873	1.61933	0.482015	0.280822	1
PF13450	NAD_binding_8	NAD(P)-binding Rossmann-like domain	4DSH:A_5KRQ:A_2B9Y:A_5M10:A_5ER9:A_4RG3:A	6	5544	34	50873	1.61933	0.482015	0.280822	1
PF14322	SusD-like_3	Starch-binding associating with outer membrane	5CX8:A_3SNX:A_3MYV:A_3JYS:A_5T3R:A_3IV0:A	6	5544	34	50873	1.61933	0.482015	0.280822	1
PF10397	ADSL_C	Adenylosuccinate lyase C-terminus	1Q5N:A_5XNY:A_3C8T:A_1DOF:A_1RE5:A_4NLE:A	6	5544	34	50873	1.61933	0.482015	0.280822	1
PF02135	zf-TAZ	TAZ zinc finger	1WO7:A_1WO4:A_1WO5:A_1WO6:A	4	5544	20	50873	1.83525	0.607178	0.288913	1
PF00488	MutS_V	MutS domain V	1OH5:A_5X9W:A_1EWQ:A_1EWR:A	4	5544	20	50873	1.83525	0.607178	0.288913	1
PF05188	MutS_II	MutS domain II	1OH5:A_5X9W:A_1EWQ:A_1EWR:A	4	5544	20	50873	1.83525	0.607178	0.288913	1
PF00015	MCPsignal	Methyl-accepting chemotaxis protein (MCP) signalling domain	1QU7:A_3ZX6:A_2CH7:B_5CWS:C	4	5544	20	50873	1.83525	0.607178	0.288913	1
PF05190	MutS_IV	MutS family domain IV	1OH5:A_5X9W:A_1EWQ:A_1EWR:A	4	5544	20	50873	1.83525	0.607178	0.288913	1
PF01624	MutS_I	MutS domain I	1OH5:A_5X9W:A_1EWQ:A_1EWR:A	4	5544	20	50873	1.83525	0.607178	0.288913	1
PF03566	Peptidase_A21	Peptidase family A21	1OHF:A_3S6P:E_3S6P:A_2QQP:B	4	5544	20	50873	1.83525	0.607178	0.288913	1
PF09364	XFP_N	XFP N-terminal domain	3AI7:A_3AHC:A	2	5544	9	50873	2.03916	0.712539	0.295332	1
PF05033	Pre-SET	Pre-SET motif	3BO5:A_4NJ5:A	2	5544	9	50873	2.03916	0.712539	0.295332	1
PF02429	PCP	Peridinin-chlorophyll A binding protein	2X1Z:M_1PPR:M	2	5544	9	50873	2.03916	0.712539	0.295332	1
PF13286	HD_assoc	Phosphohydrolase-associated domain	3BG2:A_2DQB:A	2	5544	9	50873	2.03916	0.712539	0.295332	1
PF09363	XFP_C	XFP C-terminal domain	3AI7:A_3AHC:A	2	5544	9	50873	2.03916	0.712539	0.295332	1
PF02256	Fe_hyd_SSU	Iron hydrogenase small subunit	2N0S:A_4R0V:A	2	5544	9	50873	2.03916	0.712539	0.295332	1
PF09481	CRISPR_Cse1	CRISPR-associated protein Cse1 (CRISPR_cse1)	3WVO:A_4H3T:A	2	5544	9	50873	2.03916	0.712539	0.295332	1
PF14279	HNH_5	HNH endonuclease	5EW5:A_7CEI:B	2	5544	9	50873	2.03916	0.712539	0.295332	1
PF03894	XFP	D-xylulose 5-phosphate/D-fructose 6-phosphate phosphoketolase	3AI7:A_3AHC:A	2	5544	9	50873	2.03916	0.712539	0.295332	1
PF13750	Big_3_3	Bacterial Ig-like domain (group 3)	4KDW:A_4P99:A	2	5544	9	50873	2.03916	0.712539	0.295332	1
PF00820	Lipoprotein_1	Borrelia lipoprotein	2FKJ:A_2HKD:A_2OYB:O_2AF5:A	4	5544	21	50873	1.74785	0.558388	0.302219	1
PF00391	PEP-utilizers	PEP-utilising enzyme; mobile domain	2E28:A_2FM4:A_2X0S:A_1DIK:A	4	5544	21	50873	1.74785	0.558388	0.302219	1
PF08385	DHC_N1	Dynein heavy chain; N-terminal region 1	6F38:e_6F1T:e_6F1U:f_5NUG:A	4	5544	21	50873	1.74785	0.558388	0.302219	1
PF02302	PTS_IIB	PTS system; Lactose/Cellobiose specific IIB subunit	2R4Q:A_2R48:A_2KYR:A_1H9C:A	4	5544	22	50873	1.6684	0.511868	0.316861	1
PF00331	Glyco_hydro_10	Glycosyl hydrolase family 10	5XZO:A_4K68:A_3WUB:A_5MRJ:A_1UQZ:A_5M0K:A_4XX6:A_2G3J:A_1B3W:A_1V6Y:A_1NQ6:A_3CUI:A_1ISX:A	13	5544	90	50873	1.32545	0.281756	0.320394	1
PF00668	Condensation	Condensation domain	5DLK:A_4HVM:A_4ZNM:A_4TX3:B_4ZXI:A_1L5A:A_2JUG:A	7	5544	41	50873	1.56667	0.448954	0.325128	1
PF01761	DHQ_synthase	3-dehydroquinate synthase	1UJN:A_4P53:A_3ZOK:A_3QBE:A	4	5544	23	50873	1.59587	0.467416	0.332656	1
PF00746	Gram_pos_anchor	LPXTG cell wall anchor motif	4OQ1:A_3RPK:A_3UXF:A_2X9W:A	4	5544	23	50873	1.59587	0.467416	0.332656	1
PF08369	PCP_red	Proto-chlorophyllide reductase 57 kD subunit	3AEK:B_3T12:B_2R62:A_1J3W:A	4	5544	23	50873	1.59587	0.467416	0.332656	1
PF09280	XPC-binding	XPC-binding domain	2QSH:X_1OQY:A	2	5544	10	50873	1.83525	0.607178	0.33309	1
PF12186	AcylCoA_dehyd_C	Acyl-CoA dehydrogenase C terminal	5CWD:A_5CWO:A	2	5544	10	50873	1.83525	0.607178	0.33309	1
PF02362	B3	B3 DNA binding domain	4LDX:A_4LDU:A	2	5544	10	50873	1.83525	0.607178	0.33309	1
PF06321	P_gingi_FimA	Major fimbrial subunit protein (FimA)	4GPV:A_4JRF:A	2	5544	10	50873	1.83525	0.607178	0.33309	1
PF08913	VBS	Vinculin Binding Site	5IC0:A_2KVP:A	2	5544	10	50873	1.83525	0.607178	0.33309	1
PF09290	AcetDehyd-dimer	Prokaryotic acetaldehyde dehydrogenase; dimerisation	4JN6:B_1NVM:B	2	5544	10	50873	1.83525	0.607178	0.33309	1
PF08668	HDOD	HDOD domain	3M1T:A_1VQR:A	2	5544	10	50873	1.83525	0.607178	0.33309	1
PF04227	Indigoidine_A	Indigoidine synthase A like protein	4EX9:A_4GIK:A	2	5544	10	50873	1.83525	0.607178	0.33309	1
PF08445	FR47	FR47-like protein	3EC4:A_4IUS:A	2	5544	10	50873	1.83525	0.607178	0.33309	1
PF12242	Eno-Rase_NADH_b	NAD(P)H binding domain of trans-2-enoyl-CoA reductase	4BKO:A_4DVJ:A	2	5544	10	50873	1.83525	0.607178	0.33309	1
PF00913	Trypan_glycop	Trypanosome variant surface glycoprotein (A-type)	1VSG:A_2VSG:A	2	5544	10	50873	1.83525	0.607178	0.33309	1
PF01968	Hydantoinase_A	Hydantoinase/oxoprolinase	5L9W:B_5SVC:B	2	5544	10	50873	1.83525	0.607178	0.33309	1
PF08242	Methyltransf_12	Methyltransferase domain	5WMM:A_2VZ9:A	2	5544	10	50873	1.83525	0.607178	0.33309	1
PF08503	DapH_N	Tetrahydrodipicolinate succinyltransferase N-terminal	3R8Y:A_3CJ8:A	2	5544	10	50873	1.83525	0.607178	0.33309	1
PF01095	Pectinesterase	Pectinesterase	2NTP:A_1DAB:A	2	5544	10	50873	1.83525	0.607178	0.33309	1
PF00697	PRAI	N-(5'phosphoribosyl)anthranilate (PRA) isomerase	1V5X:A_4WUI:A	2	5544	10	50873	1.83525	0.607178	0.33309	1
PF16990	CBM_35	Carbohydrate binding module (family 35)	5AWP:A_5X7H:A	2	5544	10	50873	1.83525	0.607178	0.33309	1
PF01326	PPDK_N	Pyruvate phosphate dikinase; PEP/pyruvate binding domain	2X0S:A_1DIK:A	2	5544	10	50873	1.83525	0.607178	0.33309	1
PF13431	TPR_17	Tetratricopeptide repeat	2XGM:A_4I17:A	2	5544	10	50873	1.83525	0.607178	0.33309	1
PF12209	SAC3	Leucine permease transcriptional regulator helical domain	5L3T:A_5G5P:A	2	5544	10	50873	1.83525	0.607178	0.33309	1
PF08705	Gag_p6	Gag protein p6	5O2U:A	1	5544	3	50873	3.05874	1.118	0.338875	1
PF08122	NDUF_B12	NADH-ubiquinone oxidoreductase B12 subunit family	5XTC:Z	1	5544	3	50873	3.05874	1.118	0.338875	1
PF04978	DUF664	Protein of unknown function (DUF664)	2OU6:A	1	5544	3	50873	3.05874	1.118	0.338875	1
PF09137	Glucodextran_N	Glucodextranase; domain N	1ULV:A	1	5544	3	50873	3.05874	1.118	0.338875	1
PF07167	PhaC_N	Poly-beta-hydroxybutyrate polymerase (PhaC) N-terminus	5T6O:A	1	5544	3	50873	3.05874	1.118	0.338875	1
PF04175	DUF406	Protein of unknown function (DUF406)	2K3I:A	1	5544	3	50873	3.05874	1.118	0.338875	1
PF12705	PDDEXK_1	PD-(D/E)XK nuclease superfamily	3K70:B	1	5544	3	50873	3.05874	1.118	0.338875	1
PF16806	ExsD	Antiactivator protein ExsD	3FD9:A	1	5544	3	50873	3.05874	1.118	0.338875	1
PF06434	Aconitase_2_N	Aconitate hydratase 2 N-terminus	1L5J:A	1	5544	3	50873	3.05874	1.118	0.338875	1
PF04167	DUF402	Protein of unknown function (DUF402)	3EXM:A	1	5544	3	50873	3.05874	1.118	0.338875	1
PF01050	MannoseP_isomer	Mannose-6-phosphate isomerase	2CU2:A	1	5544	3	50873	3.05874	1.118	0.338875	1
PF16474	KIND	Kinase non-catalytic C-lobe domain	2YLF:A	1	5544	3	50873	3.05874	1.118	0.338875	1
PF12348	CLASP_N	CLASP N terminal	4K92:A	1	5544	3	50873	3.05874	1.118	0.338875	1
PF09992	NAGPA	Phosphodiester glycosidase	3OHG:A	1	5544	3	50873	3.05874	1.118	0.338875	1
PF08933	DUF1864	Domain of unknown function (DUF1864)	2V7M:A	1	5544	3	50873	3.05874	1.118	0.338875	1
PF12080	GldM_C	GldM C-terminal domain	6EY4:A	1	5544	3	50873	3.05874	1.118	0.338875	1
PF13673	Acetyltransf_10	Acetyltransferase (GNAT) domain	2FIW:A	1	5544	3	50873	3.05874	1.118	0.338875	1
PF10197	Cir_N	N-terminal domain of CBF1 interacting co-repressor CIR	5GMK:G	1	5544	3	50873	3.05874	1.118	0.338875	1
PF08929	DUF1911	Domain of unknown function (DUF1911)	2FEF:A	1	5544	3	50873	3.05874	1.118	0.338875	1
PF05494	MlaC	MlaC protein	2QGU:A	1	5544	3	50873	3.05874	1.118	0.338875	1
PF12899	Glyco_hydro_100	Alkaline and neutral invertase	5GOQ:A	1	5544	3	50873	3.05874	1.118	0.338875	1
PF09176	Mpt_N	Methylene-tetrahydromethanopterin dehydrogenase; N-terminal	1LU9:A	1	5544	3	50873	3.05874	1.118	0.338875	1
PF08635	ox_reductase_C	Putative oxidoreductase C terminal	4FB5:A	1	5544	3	50873	3.05874	1.118	0.338875	1
PF12542	CWC25	Pre-mRNA splicing factor	5GMK:G	1	5544	3	50873	3.05874	1.118	0.338875	1
PF08928	DUF1910	Domain of unknown function (DUF1910)	2FEF:A	1	5544	3	50873	3.05874	1.118	0.338875	1
PF02943	FeThRed_B	Ferredoxin thioredoxin reductase catalytic beta chain	4TPU:A	1	5544	3	50873	3.05874	1.118	0.338875	1
PF08064	UME	UME (NUC010) domain	5YZ0:A	1	5544	3	50873	3.05874	1.118	0.338875	1
PF06016	Reovirus_L2	Reovirus core-spike protein lambda-2 (L2)	3K1Q:A	1	5544	3	50873	3.05874	1.118	0.338875	1
PF03230	Antirestrict	Antirestriction protein	2KMG:A	1	5544	3	50873	3.05874	1.118	0.338875	1
PF14529	Exo_endo_phos_2	Endonuclease-reverse transcriptase	1WDU:A	1	5544	3	50873	3.05874	1.118	0.338875	1
PF04030	ALO	D-arabinono-1;4-lactone oxidase	2VFS:A	1	5544	3	50873	3.05874	1.118	0.338875	1
PF12374	Dmrt1	Double-sex mab3 related transcription factor 1	4YJ0:A	1	5544	3	50873	3.05874	1.118	0.338875	1
PF07489	Tir_receptor_C	Translocated intimin receptor (Tir) C-terminus	2ZWK:B	1	5544	3	50873	3.05874	1.118	0.338875	1
PF14295	PAN_4	PAN domain	4A5V:A	1	5544	3	50873	3.05874	1.118	0.338875	1
PF14561	TPR_20	Tetratricopeptide repeat	3QOU:A	1	5544	3	50873	3.05874	1.118	0.338875	1
PF16617	INTAP	Intersectin and clathrin adaptor AP2 binding region	4IIM:A	1	5544	3	50873	3.05874	1.118	0.338875	1
PF03906	Phage_T7_tail	Phage T7 tail fibre protein	5JSD:A	1	5544	3	50873	3.05874	1.118	0.338875	1
PF16483	Glyco_hydro_64	Beta-1;3-glucanase	5H9X:A	1	5544	3	50873	3.05874	1.118	0.338875	1
PF07057	TraI	DNA helicase TraI	5N8O:A	1	5544	3	50873	3.05874	1.118	0.338875	1
PF03851	UvdE	UV-endonuclease UvdE	3C0S:A	1	5544	3	50873	3.05874	1.118	0.338875	1
PF05731	TROVE	TROVE domain	2NVO:A	1	5544	3	50873	3.05874	1.118	0.338875	1
PF11470	TUG-UBL1	TUG ubiquitin-like domain	2AL3:A	1	5544	3	50873	3.05874	1.118	0.338875	1
PF14059	DUF4251	Domain of unknown function (DUF4251)	4GDZ:A	1	5544	3	50873	3.05874	1.118	0.338875	1
PF01801	Cytomega_gL	Cytomegalovirus glycoprotein L	5VOD:B	1	5544	3	50873	3.05874	1.118	0.338875	1
PF01431	Peptidase_M13	Peptidase family M13	4IUW:A	1	5544	3	50873	3.05874	1.118	0.338875	1
PF13590	DUF4136	Domain of unknown function (DUF4136)	4L8N:A	1	5544	3	50873	3.05874	1.118	0.338875	1
PF09347	DUF1989	Domain of unknown function (DUF1989)	3DI4:A	1	5544	3	50873	3.05874	1.118	0.338875	1
PF02919	Topoisom_I_N	Eukaryotic DNA topoisomerase I; DNA binding fragment	1SEU:A	1	5544	3	50873	3.05874	1.118	0.338875	1
PF16862	Glyco_hydro_79C	Glycosyl hydrolase family 79 C-terminal beta domain	5L77:A	1	5544	3	50873	3.05874	1.118	0.338875	1
PF06253	MTTB	Trimethylamine methyltransferase (MTTB)	4YYC:A	1	5544	3	50873	3.05874	1.118	0.338875	1
PF13144	ChapFlgA	Chaperone for flagella basal body P-ring formation	3VJP:A	1	5544	3	50873	3.05874	1.118	0.338875	1
PF07524	Bromo_TP	Bromodomain associated	5FUR:L	1	5544	3	50873	3.05874	1.118	0.338875	1
PF15617	C-C_Bond_Lyase	C-C_Bond_Lyase of the TIM-Barrel fold	1SGJ:A	1	5544	3	50873	3.05874	1.118	0.338875	1
PF14515	HOASN	Haem-oxygenase-associated N-terminal helices	3BJD:A	1	5544	3	50873	3.05874	1.118	0.338875	1
PF14878	DLD	Death-like domain of SPT6	3BZK:A	1	5544	3	50873	3.05874	1.118	0.338875	1
PF01328	Peroxidase_2	Peroxidase; family 2	2CJ1:A	1	5544	3	50873	3.05874	1.118	0.338875	1
PF03136	Pup_ligase	Pup-ligase protein	4B0R:A	1	5544	3	50873	3.05874	1.118	0.338875	1
PF16532	Phage_tail_NK	Sf6-type phage tail needle knob or tip of some Caudovirales	4K6B:A	1	5544	3	50873	3.05874	1.118	0.338875	1
PF02636	Methyltransf_28	Putative S-adenosyl-L-methionine-dependent methyltransferase	4G67:A	1	5544	3	50873	3.05874	1.118	0.338875	1
PF04314	PCuAC	Copper chaperone PCu(A)C	1X9L:A	1	5544	3	50873	3.05874	1.118	0.338875	1
PF13543	KSR1-SAM	SAM like domain present in kinase suppressor RAS 1	5VYK:A	1	5544	3	50873	3.05874	1.118	0.338875	1
PF17538	C_LFY_FLO	DNA Binding Domain (C-terminal) Leafy/Floricaula	2VY1:A	1	5544	3	50873	3.05874	1.118	0.338875	1
PF16752	TBCC_N	Tubulin-specific chaperone C N-terminal domain	2L3L:A	1	5544	3	50873	3.05874	1.118	0.338875	1
PF09371	Tex_N	Tex-like protein N-terminal domain	3BZK:A	1	5544	3	50873	3.05874	1.118	0.338875	1
PF08939	DUF1917	Domain of unknown function (DUF1917)	2Q4K:A	1	5544	3	50873	3.05874	1.118	0.338875	1
PF09619	YscW	Type III secretion system lipoprotein chaperone (YscW)	2YJL:A	1	5544	3	50873	3.05874	1.118	0.338875	1
PF16175	DUF4875	Domain of unknown function (DUF4875)	4LG3:A	1	5544	3	50873	3.05874	1.118	0.338875	1
PF16889	Hepar_II_III_N	Heparinase II/III N-terminus	4MMH:A	1	5544	3	50873	3.05874	1.118	0.338875	1
PF07434	CblD	CblD like pilus biogenesis initiator	3F83:A	1	5544	3	50873	3.05874	1.118	0.338875	1
PF07899	Frigida	Frigida-like protein	5CH6:A	1	5544	3	50873	3.05874	1.118	0.338875	1
PF07286	DUF1445	Protein of unknown function (DUF1445)	2PIF:A	1	5544	3	50873	3.05874	1.118	0.338875	1
PF16541	AltA1	Alternaria alternata allergen 1	5XMZ:A	1	5544	3	50873	3.05874	1.118	0.338875	1
PF05301	Acetyltransf_16	GNAT acetyltransferase; Mec-17	4GS4:A	1	5544	3	50873	3.05874	1.118	0.338875	1
PF09000	Cytotoxic	Cytotoxic	1JCH:A	1	5544	3	50873	3.05874	1.118	0.338875	1
PF16601	NPF	Rabosyn-5 repeating NPF sequence-motif	3HAJ:A	1	5544	3	50873	3.05874	1.118	0.338875	1
PF01982	CTP-dep_RFKase	Domain of unknown function DUF120	5TRD:A	1	5544	3	50873	3.05874	1.118	0.338875	1
PF07504	FTP	Fungalysin/Thermolysin Propeptide Motif	5A3Y:A	1	5544	3	50873	3.05874	1.118	0.338875	1
PF06451	Moricin	Moricin	1X22:A	1	5544	3	50873	3.05874	1.118	0.338875	1
PF05028	PARG_cat	Poly (ADP-ribose) glycohydrolase (PARG)	4A0D:A	1	5544	3	50873	3.05874	1.118	0.338875	1
PF02068	Metallothio_PEC	Plant PEC family metallothionein	2KAK:A	1	5544	3	50873	3.05874	1.118	0.338875	1
PF02629	CoA_binding	CoA binding domain	2NU6:A_3BIO:A_4XX0:A_1OI7:A_1XCB:A_5TE1:A_3DMY:A	7	5544	44	50873	1.45985	0.378337	0.342668	1
PF13462	Thioredoxin_4	Thioredoxin	4PWP:A_5C00:A_3GYK:A_4JR6:A	4	5544	24	50873	1.52937	0.424857	0.349429	1
PF00290	Trp_syntA	Tryptophan synthase alpha chain	5KZM:A_3VND:A_1XC4:A_3NAV:A_1WXJ:A_1K8X:A_5EY5:A	7	5544	45	50873	1.42741	0.355864	0.350237	1
PF01799	Fer2_2	[2Fe-2S] binding domain	1DGJ:A_3AN1:A_5G5G:A_1V97:A_3ZYV:A_1SIJ:A_1JRP:A	7	5544	46	50873	1.39638	0.333885	0.358572	1
PF02826	2-Hacid_dh_C	D-isomer specific 2-hydroxyacid dehydrogenase; NAD binding domain	4S1V:D_1QP8:A_3JTM:A_4XA8:A_4K28:A_1J49:A_2O7S:A_2OME:A_4ZQB:A_6BII:A_3EVT:A_3FN4:A_2DLD:A_4XYE:A_3DC2:A_1LU9:A_3GVX:A_4EBF:A_2GUG:A_2DBQ:A	20	5544	149	50873	1.23171	0.208402	0.364967	1
PF10389	CoatB	Bacteriophage coat protein B	1HH0:A_4F7G:B	2	5544	11	50873	1.6684	0.511868	0.370232	1
PF00335	Tetraspannin	Tetraspanin family	5M3T:A_1G8Q:A	2	5544	11	50873	1.6684	0.511868	0.370232	1
PF08540	HMG_CoA_synt_C	Hydroxymethylglutaryl-coenzyme A synthase C terminal	5KP7:A_5HWO:A	2	5544	11	50873	1.6684	0.511868	0.370232	1
PF00658	PABP	Poly-adenylate binding protein; unique domain	1JH4:A_1G9L:A	2	5544	11	50873	1.6684	0.511868	0.370232	1
PF02446	Glyco_hydro_77	4-alpha-glucanotransferase	5B68:A_2X1I:A	2	5544	11	50873	1.6684	0.511868	0.370232	1
PF08988	T3SS_needle_E	Type III secretion system; cytoplasmic E component of needle	2UWJ:E_1U89:A	2	5544	11	50873	1.6684	0.511868	0.370232	1
PF11713	Peptidase_C80	Peptidase C80 family	3FZY:A_3GCD:A	2	5544	11	50873	1.6684	0.511868	0.370232	1
PF07881	Fucose_iso_N1	L-fucose isomerase; first N-terminal domain	3A9S:A_1FUI:A	2	5544	11	50873	1.6684	0.511868	0.370232	1
PF08558	TRF	Telomere repeat binding factor (TRF)	3BQO:A_3BU8:A	2	5544	11	50873	1.6684	0.511868	0.370232	1
PF02475	Met_10	Met-10+ like-protein	2IGT:A_4DMG:A	2	5544	11	50873	1.6684	0.511868	0.370232	1
PF04324	Fer2_BFD	BFD-like [2Fe-2S] binding domain	2GAG:A_3AD8:A	2	5544	11	50873	1.6684	0.511868	0.370232	1
PF12890	DHOase	Dihydro-orotase-like	4LFY:A_5VGM:A	2	5544	11	50873	1.6684	0.511868	0.370232	1
PF07882	Fucose_iso_N2	L-fucose isomerase; second N-terminal domain	3A9S:A_1FUI:A	2	5544	11	50873	1.6684	0.511868	0.370232	1
PF05746	DALR_1	DALR anticodon binding domain	6AO8:A_1IQ0:A	2	5544	11	50873	1.6684	0.511868	0.370232	1
PF04127	DFP	DNA / pantothenate metabolism flavoprotein	1P9O:A_1U7Z:A	2	5544	11	50873	1.6684	0.511868	0.370232	1
PF13607	Succ_CoA_lig	Succinyl-CoA ligase like flavodoxin domain	4YAJ:A_1OI7:A	2	5544	11	50873	1.6684	0.511868	0.370232	1
PF02952	Fucose_iso_C	L-fucose isomerase; C-terminal domain	3A9S:A_1FUI:A	2	5544	11	50873	1.6684	0.511868	0.370232	1
PF10391	DNA_pol_lambd_f	Fingers domain of DNA polymerase lambda	2IHM:A_5TXZ:A	2	5544	11	50873	1.6684	0.511868	0.370232	1
PF00291	PALP	Pyridoxal-phosphate dependent enzyme	3VSA:A_3IAU:A_5KZM:B_2V03:A_5HBG:A_2D1F:A_4H27:A_1Z7W:A_2EGU:A_5J5V:A_5YBW:A_2GN2:A_5CVC:A_4AEC:A_2RKB:A_3DKI:A_5OHX:A_4D9B:A_5XA2:A_1A5A:B_1PWE:A_1V7C:A_1VB3:A_5B1H:A_1X1Q:A_2ZSJ:A	26	5544	200	50873	1.19291	0.176395	0.37141	1
PF00296	Bac_luciferase	Luciferase-like monooxygenase	1Z69:A_1BRL:A_3SDO:A_5DQP:A_3B4Y:A_1F07:A_3RAO:A_5WAN:A	8	5544	53	50873	1.38509	0.325766	0.385806	1
PF05173	DapB_C	Dihydrodipicolinate reductase; C-terminus	5TEM:C_4F3Y:A_1DRW:A_5U5I:A_4YWJ:A	5	5544	30	50873	1.52937	0.424857	0.386262	1
PF00611	FCH	Fes/CIP4; and EFC/F-BAR homology domain	3HAJ:A_4DYL:A_3ACO:A_3QWE:A_3I2W:A	5	5544	30	50873	1.52937	0.424857	0.386262	1
PF00670	AdoHcyase_NAD	S-adenosyl-L-homocysteine hydrolase; NAD binding domain	6APH:A_2ZIZ:A_3NJ4:A_3N58:A_5V96:A_3X2F:A_5M5K:A_3OND:A	8	5544	54	50873	1.35944	0.307074	0.39173	1
PF01040	UbiA	UbiA prenyltransferase family	4KKM:A_3M9U:A_5E8K:A_3TS7:A_2H8O:A_3M0G:A_3NF2:A_3LSN:A	8	5544	55	50873	1.33472	0.288724	0.398324	1
PF05039	Agouti	Agouti protein	2L1J:A	1	5544	4	50873	2.29406	0.830322	0.403848	1
PF16031	TonB_N	TonB N-terminal region	1XX3:A	1	5544	4	50873	2.29406	0.830322	0.403848	1
PF02527	GidB	rRNA small subunit methyltransferase G	3G8B:A	1	5544	4	50873	2.29406	0.830322	0.403848	1
PF00585	Thr_dehydrat_C	C-terminal regulatory domain of Threonine dehydratase	3IAU:A	1	5544	4	50873	2.29406	0.830322	0.403848	1
PF10731	Anophelin	Thrombin inhibitor from mosquito	5NHU:I	1	5544	4	50873	2.29406	0.830322	0.403848	1
PF08329	ChitinaseA_N	Chitinase A; N-terminal domain	5GQB:A	1	5544	4	50873	2.29406	0.830322	0.403848	1
PF10421	OAS1_C	2'-5'-oligoadenylate synthetase 1; domain 2; C-terminus	4S3N:A	1	5544	4	50873	2.29406	0.830322	0.403848	1
PF08511	COQ9	COQ9	4RHP:A	1	5544	4	50873	2.29406	0.830322	0.403848	1
PF03549	Tir_receptor_M	Translocated intimin receptor (Tir) intimin-binding domain	2ZWK:B	1	5544	4	50873	2.29406	0.830322	0.403848	1
PF16293	zf-C2H2_9	C2H2 type zinc-finger (1 copy)	1EJ6:B	1	5544	4	50873	2.29406	0.830322	0.403848	1
PF11734	TilS_C	TilS substrate C-terminal domain	1NI5:A	1	5544	4	50873	2.29406	0.830322	0.403848	1
PF14707	Sulfatase_C	C-terminal region of aryl-sulfatase	1N2L:A	1	5544	4	50873	2.29406	0.830322	0.403848	1
PF14539	DUF4442	Domain of unknown function (DUF4442)	1YOC:A	1	5544	4	50873	2.29406	0.830322	0.403848	1
PF11439	T3SchapCesA	Type III secretion system filament chaperone CesA	1XOU:A	1	5544	4	50873	2.29406	0.830322	0.403848	1
PF07931	CPT	Chloramphenicol phosphotransferase-like protein	2IEL:A	1	5544	4	50873	2.29406	0.830322	0.403848	1
PF03018	Dirigent	Dirigent-like protein	4REV:A	1	5544	4	50873	2.29406	0.830322	0.403848	1
PF04381	RdgC	Putative exonuclease; RdgC	2OWL:A	1	5544	4	50873	2.29406	0.830322	0.403848	1
PF13772	AIG2_2	AIG2-like family	3JUC:A	1	5544	4	50873	2.29406	0.830322	0.403848	1
PF01630	Glyco_hydro_56	Hyaluronidase	2PE4:A	1	5544	4	50873	2.29406	0.830322	0.403848	1
PF02352	Decorin_bind	Decorin binding protein	2MTC:A	1	5544	4	50873	2.29406	0.830322	0.403848	1
PF10832	DUF2559	Protein of unknown function (DUF2559)	5JFF:B	1	5544	4	50873	2.29406	0.830322	0.403848	1
PF16796	Microtub_bd	Microtubule binding	4ETP:B	1	5544	4	50873	2.29406	0.830322	0.403848	1
PF13759	2OG-FeII_Oxy_5	Putative 2OG-Fe(II) oxygenase	3BVC:A	1	5544	4	50873	2.29406	0.830322	0.403848	1
PF06160	EzrA	Septation ring formation regulator; EzrA	4UXV:A	1	5544	4	50873	2.29406	0.830322	0.403848	1
PF02595	Gly_kinase	Glycerate kinase family	3CWC:A	1	5544	4	50873	2.29406	0.830322	0.403848	1
PF04270	Strep_his_triad	Streptococcal histidine triad protein	2CS7:A	1	5544	4	50873	2.29406	0.830322	0.403848	1
PF08379	Bact_transglu_N	Bacterial transglutaminase-like N-terminal region	3ISR:A	1	5544	4	50873	2.29406	0.830322	0.403848	1
PF00921	Lipoprotein_2	Borrelia lipoprotein	1L8W:A	1	5544	4	50873	2.29406	0.830322	0.403848	1
PF04970	LRAT	Lecithin retinol acyltransferase	4FA0:A	1	5544	4	50873	2.29406	0.830322	0.403848	1
PF04738	Lant_dehydr_N	Lantibiotic dehydratase; C terminus	5EHK:A	1	5544	4	50873	2.29406	0.830322	0.403848	1
PF12513	SUV3_C	Mitochondrial degradasome RNA helicase subunit C terminal	3Q15:A	1	5544	4	50873	2.29406	0.830322	0.403848	1
PF06290	PsiB	Plasmid SOS inhibition protein (PsiB)	3NCT:A	1	5544	4	50873	2.29406	0.830322	0.403848	1
PF16822	ALGX	SGNH hydrolase-like domain; acetyltransferase AlgX	4O8V:A	1	5544	4	50873	2.29406	0.830322	0.403848	1
PF02089	Palm_thioest	Palmitoyl protein thioesterase	1PJA:A	1	5544	4	50873	2.29406	0.830322	0.403848	1
PF03343	SART-1	SART-1 family	5O9Z:P	1	5544	4	50873	2.29406	0.830322	0.403848	1
PF10938	YfdX	YfdX protein	3DZA:A	1	5544	4	50873	2.29406	0.830322	0.403848	1
PF13507	GATase_5	CobB/CobQ-like glutamine amidotransferase domain	3D54:D	1	5544	4	50873	2.29406	0.830322	0.403848	1
PF12842	DUF3819	Domain of unknown function (DUF3819)	4CRV:A	1	5544	4	50873	2.29406	0.830322	0.403848	1
PF09548	Spore_III_AB	Stage III sporulation protein AB (spore_III_AB)	6BS9:A	1	5544	4	50873	2.29406	0.830322	0.403848	1
PF13406	SLT_2	Transglycosylase SLT domain	5ANZ:A	1	5544	4	50873	2.29406	0.830322	0.403848	1
PF11104	PilM_2	Type IV pilus assembly protein PilM;	5EQ6:A	1	5544	4	50873	2.29406	0.830322	0.403848	1
PF13249	SQHop_cyclase_N	Squalene-hopene cyclase N-terminal domain	5BP8:A	1	5544	4	50873	2.29406	0.830322	0.403848	1
PF17451	Glyco_hyd_101C	Glycosyl hydrolase 101 beta sandwich domain	3ECQ:A	1	5544	4	50873	2.29406	0.830322	0.403848	1
PF09086	DUF1924	Domain of unknown function (DUF1924)	1DW0:A	1	5544	4	50873	2.29406	0.830322	0.403848	1
PF11864	DUF3384	Domain of unknown function (DUF3384)	5HIU:A	1	5544	4	50873	2.29406	0.830322	0.403848	1
PF11788	MRP-L46	39S mitochondrial ribosomal protein L46	5OOL:e	1	5544	4	50873	2.29406	0.830322	0.403848	1
PF16751	RsdA_SigD_bd	Anti-sigma-D factor RsdA to sigma factor binding region	3VEP:X	1	5544	4	50873	2.29406	0.830322	0.403848	1
PF06748	DUF1217	Protein of unknown function (DUF1217)	2O8S:A	1	5544	4	50873	2.29406	0.830322	0.403848	1
PF02346	Vac_Fusion	Chordopoxvirus multifunctional envelope protein A27	3VOP:A	1	5544	4	50873	2.29406	0.830322	0.403848	1
PF06427	UDP-g_GGTase	UDP-glucose:Glycoprotein Glucosyltransferase	5Y7O:A	1	5544	4	50873	2.29406	0.830322	0.403848	1
PF02120	Flg_hook	Flagellar hook-length control protein FliK	2RRL:A	1	5544	4	50873	2.29406	0.830322	0.403848	1
PF10345	Cohesin_load	Cohesin loading factor	5C6G:A	1	5544	4	50873	2.29406	0.830322	0.403848	1
PF01383	CpcD	CpcD/allophycocyanin linker domain	2B5O:A	1	5544	4	50873	2.29406	0.830322	0.403848	1
PF06585	JHBP	Haemolymph juvenile hormone binding protein (JHBP)	2RCK:A	1	5544	4	50873	2.29406	0.830322	0.403848	1
PF06844	DUF1244	Protein of unknown function (DUF1244)	3FYB:A	1	5544	4	50873	2.29406	0.830322	0.403848	1
PF16901	DAO_C	C-terminal domain of alpha-glycerophosphate oxidase	2RGH:A	1	5544	4	50873	2.29406	0.830322	0.403848	1
PF04010	DUF357	Protein of unknown function (DUF357)	5CWN:A	1	5544	4	50873	2.29406	0.830322	0.403848	1
PF16114	Citrate_bind	ATP citrate lyase citrate-binding	5TE1:A	1	5544	4	50873	2.29406	0.830322	0.403848	1
PF03735	ENT	ENT domain	2FMM:E	1	5544	4	50873	2.29406	0.830322	0.403848	1
PF01448	ELM2	ELM2 domain	3ZMS:B	1	5544	4	50873	2.29406	0.830322	0.403848	1
PF14826	FACT-Spt16_Nlob	FACT complex subunit SPT16 N-terminal lobe domain	5CE6:A	1	5544	4	50873	2.29406	0.830322	0.403848	1
PF00751	DM	DM DNA binding domain	4YJ0:A	1	5544	4	50873	2.29406	0.830322	0.403848	1
PF11483	DUF3209	Protein of unknown function (DUF3209)	2EHW:A	1	5544	4	50873	2.29406	0.830322	0.403848	1
PF05141	DIT1_PvcA	Pyoverdine/dityrosine biosynthesis protein	3E59:A	1	5544	4	50873	2.29406	0.830322	0.403848	1
PF02306	Phage_G	Major spike protein (G protein)	1GFF:2	1	5544	4	50873	2.29406	0.830322	0.403848	1
PF12783	Sec7_N	Guanine nucleotide exchange factor in Golgi transport N-terminal	5HAS:A	1	5544	4	50873	2.29406	0.830322	0.403848	1
PF09115	DNApol3-delta_C	DNA polymerase III; delta subunit; C terminal	3GLF:E	1	5544	4	50873	2.29406	0.830322	0.403848	1
PF12047	DNMT1-RFD	Cytosine specific DNA methyltransferase replication foci domain	3AV6:A	1	5544	4	50873	2.29406	0.830322	0.403848	1
PF03359	GKAP	Guanylate-kinase-associated protein (GKAP) protein	4R0Y:A	1	5544	4	50873	2.29406	0.830322	0.403848	1
PF05430	Methyltransf_30	S-adenosyl-L-methionine-dependent methyltransferase	3PS9:A	1	5544	4	50873	2.29406	0.830322	0.403848	1
PF07934	OGG_N	8-oxoguanine DNA glycosylase; N-terminal domain	2NOI:A	1	5544	4	50873	2.29406	0.830322	0.403848	1
PF07826	IMP_cyclohyd	IMP cyclohydrolase-like protein	2NTL:A	1	5544	4	50873	2.29406	0.830322	0.403848	1
PF03746	LamB_YcsF	LamB/YcsF family	1XW8:A	1	5544	4	50873	2.29406	0.830322	0.403848	1
PF12905	Glyco_hydro_101	Endo-alpha-N-acetylgalactosaminidase	3ECQ:A	1	5544	4	50873	2.29406	0.830322	0.403848	1
PF16550	RPN13_C	UCH-binding domain	2KR0:A	1	5544	4	50873	2.29406	0.830322	0.403848	1
PF04402	SIMPL	Protein of unknown function (DUF541)	4HVZ:A	1	5544	4	50873	2.29406	0.830322	0.403848	1
PF09015	NgoMIV_restric	NgoMIV restriction enzyme	1FIU:A	1	5544	4	50873	2.29406	0.830322	0.403848	1
PF05649	Peptidase_M13_N	Peptidase family M13	4IUW:A	1	5544	4	50873	2.29406	0.830322	0.403848	1
PF04383	KilA-N	KilA-N domain	4UX5:A	1	5544	4	50873	2.29406	0.830322	0.403848	1
PF06684	AA_synth	Amino acid synthesis	3BYQ:A	1	5544	4	50873	2.29406	0.830322	0.403848	1
PF11918	Peptidase_S41_N	N-terminal domain of Peptidase_S41 in eukaryotic IRBP	4LUR:A	1	5544	4	50873	2.29406	0.830322	0.403848	1
PF07750	GcrA	GcrA cell cycle regulator	5YIX:B	1	5544	4	50873	2.29406	0.830322	0.403848	1
PF08502	LeuA_dimer	LeuA allosteric (dimerisation) domain	1SR9:A	1	5544	4	50873	2.29406	0.830322	0.403848	1
PF07110	EthD	EthD domain	3BF4:A	1	5544	4	50873	2.29406	0.830322	0.403848	1
PF16764	Sharpin_PH	Sharpin PH domain	4EMO:A	1	5544	4	50873	2.29406	0.830322	0.403848	1
PF07039	DUF1325	SGF29 tudor-like domain	3MP6:A	1	5544	4	50873	2.29406	0.830322	0.403848	1
PF07467	BLIP	Beta-lactamase inhibitor (BLIP)	2G2U:B	1	5544	4	50873	2.29406	0.830322	0.403848	1
PF04888	SseC	Secretion system effector C (SseC) like family	3WXX:B	1	5544	4	50873	2.29406	0.830322	0.403848	1
PF09488	Osmo_MPGsynth	Mannosyl-3-phosphoglycerate synthase (osmo_MPGsynth)	2WVK:A	1	5544	4	50873	2.29406	0.830322	0.403848	1
PF02643	DUF192	Uncharacterized ACR; COG1430	3M7A:A	1	5544	4	50873	2.29406	0.830322	0.403848	1
PF16688	CNV-Replicase_N	Replicase polyprotein N-term from Coronavirus nsp1	5XBC:A	1	5544	4	50873	2.29406	0.830322	0.403848	1
PF07449	HyaE	Hydrogenase-1 expression protein HyaE	2QSI:A	1	5544	4	50873	2.29406	0.830322	0.403848	1
PF11468	PTase_Orf2	Aromatic prenyltransferase Orf2	2XLY:A	1	5544	4	50873	2.29406	0.830322	0.403848	1
PF12891	Glyco_hydro_44	Glycoside hydrolase family 44	3FW6:A	1	5544	4	50873	2.29406	0.830322	0.403848	1
PF09588	YqaJ	YqaJ-like viral recombinase domain	3SYY:A	1	5544	4	50873	2.29406	0.830322	0.403848	1
PF12849	PBP_like_2	PBP superfamily domain	4F1U:A_4LVQ:A_4OMB:A_5WNN:A_3LR1:A_3W9W:A_5JK4:A_1PC3:A	8	5544	56	50873	1.31089	0.270706	0.405545	1
PF13288	DXPR_C	DXP reductoisomerase C-terminal domain	1R0L:A_2C82:A_3IIE:A_4ZQF:A_5KRV:A	5	5544	32	50873	1.43379	0.360318	0.406083	1
PF05368	NmrA	NmrA-like family	1TI7:A_3C1O:A_2VRB:A_2ZCU:A_5F5N:A	5	5544	32	50873	1.43379	0.360318	0.406083	1
PF00490	ALAD	Delta-aminolevulinic acid dehydratase	3OBK:A_1W31:A_2C15:A_5MHB:A_2Z1B:A	5	5544	32	50873	1.43379	0.360318	0.406083	1
PF00162	PGK	Phosphoglycerate kinase	5BT8:A_1FW8:A_1QPG:A_4DG5:A_3ZLB:A	5	5544	32	50873	1.43379	0.360318	0.406083	1
PF07196	Flagellin_IN	Flagellin hook IN motif	2ZBI:A_3K8W:A_6B5B:F_5H5V:A_5JXL:A	5	5544	32	50873	1.43379	0.360318	0.406083	1
PF01523	PmbA_TldD	Putative modulator of DNA gyrase	3QTD:A_5NJF:A_5NJB:B	3	5544	15	50873	1.83525	0.607178	0.412862	1
PF05292	MCD	Malonyl-CoA decarboxylase C-terminal domain	4KSF:A_4KS9:A_4KSA:A	3	5544	15	50873	1.83525	0.607178	0.412862	1
PF00995	Sec1	Sec1 family	2XHE:A_1Y9J:A_4KMO:A	3	5544	15	50873	1.83525	0.607178	0.412862	1
PF14791	DNA_pol_B_thumb	DNA polymerase beta thumb	2W9M:A_2IHM:A_5TXZ:A	3	5544	15	50873	1.83525	0.607178	0.412862	1
PF02469	Fasciclin	Fasciclin domain	1O70:A_1W7E:A_5NV6:A	3	5544	15	50873	1.83525	0.607178	0.412862	1
PF07516	SecA_SW	SecA Wing and Scaffold domain	4UAQ:A_1NL3:A_2IPC:A	3	5544	15	50873	1.83525	0.607178	0.412862	1
PF02277	DBI_PRT	Phosphoribosyltransferase	4HDK:B_1WX1:A_6B5F:A	3	5544	15	50873	1.83525	0.607178	0.412862	1
PF17408	MCD_N	Malonyl-CoA decarboxylase N-terminal domain	4KSF:A_4KS9:A_4KSA:A	3	5544	15	50873	1.83525	0.607178	0.412862	1
PF10615	DUF2470	Protein of unknown function (DUF2470)	2ARZ:A_3DNH:A_5BNC:A	3	5544	15	50873	1.83525	0.607178	0.412862	1
PF00731	AIRC	AIR carboxylase	4GRD:A_3KUU:A_3TRH:A_1O4V:A_2NSH:A_4Z7J:A_3LP6:A_2YWX:A_3ORS:A	9	5544	62	50873	1.33203	0.286706	0.421714	1
PF03704	BTAD	Bacterial transcriptional activator domain	4LLS:A_2FEZ:A_4ADY:A	3	5544	16	50873	1.72054	0.54264	0.425347	1
PF09209	DUF1956	Domain of unknown function (DUF1956)	2OF7:A_4CGR:A_3DEW:A	3	5544	16	50873	1.72054	0.54264	0.425347	1
PF01208	URO-D	Uroporphyrinogen decarboxylase (URO-D)	4ZR8:A_4EXQ:A_2INF:A	3	5544	16	50873	1.72054	0.54264	0.425347	1
PF00202	Aminotran_3	Aminotransferase class-III	3K28:A_2E7U:A_5EAV:A_2CFB:A_1M6S:A_3I4J:A_1M0O:A_5X3F:A_3R4T:A_1S07:A_3A8U:X_4A72:A_2ZUK:A_5G2Q:A_5D95:A_6CBN:A_4MQR:A_2CY8:A_3I5T:A_4ATQ:A_3N5M:A_3NX3:A_3Q8N:A_2CJG:A_2ZSM:A	25	5544	194	50873	1.1825	0.167634	0.425357	1
PF13602	ADH_zinc_N_2	Zinc-binding dehydrogenase	4JLW:A_2ZB3:A_1PQW:A_3GOH:A_5DP1:A_1BXZ:A_1KOL:A_4IDC:A_4B7C:A_3FPL:A_5A3J:A_5DP2:A_4DVJ:A_2ZB7:A	14	5544	102	50873	1.25948	0.230701	0.43278	1
PF03241	HpaB	4-hydroxyphenylacetate 3-hydroxylase C terminal	3HWC:A_4OO2:A_1U8V:A	3	5544	17	50873	1.61933	0.482015	0.439548	1
PF07559	FlaE	Flagellar basal body protein FlaE	2BGY:A_5JXL:A_3A69:A	3	5544	17	50873	1.61933	0.482015	0.439548	1
PF01330	RuvA_N	RuvA N terminal domain	1BVS:A_1IXR:A_1HJP:A	3	5544	17	50873	1.61933	0.482015	0.439548	1
PF01620	Pollen_allerg_2	Ribonuclease (pollen allergen)	1NLX:A_2M64:A_1L3P:A	3	5544	17	50873	1.61933	0.482015	0.439548	1
PF14028	Lant_dehydr_C	Lantibiotic biosynthesis dehydratase C-term	5WA4:A_5W98:A_5EHK:A	3	5544	17	50873	1.61933	0.482015	0.439548	1
PF11794	HpaB_N	4-hydroxyphenylacetate 3-hydroxylase N terminal	3HWC:A_4OO2:A_1U8V:A	3	5544	17	50873	1.61933	0.482015	0.439548	1
PF01855	POR_N	Pyruvate flavodoxin/ferredoxin oxidoreductase; thiamine diP-bdg	2C42:A_6CIQ:A_4WBX:C	3	5544	17	50873	1.61933	0.482015	0.439548	1
PF00122	E1-E2_ATPase	E1-E2 ATPase	3J09:A_2YJ6:A_3J08:A_5KSD:A_1MHS:A_4UMV:A	6	5544	38	50873	1.44888	0.370789	0.440776	1
PF03441	FAD_binding_7	FAD binding domain of DNA photolyase	3UMV:A_3ZXS:A_4I6G:A_4DJA:A_1QNF:A_4U63:A	6	5544	39	50873	1.41173	0.344814	0.44645	1
PF02550	AcetylCoA_hydro	Acetyl-CoA hydrolase/transferase N-terminal domain	2NVV:A_3D3U:A_4N8L:A	3	5544	18	50873	1.52937	0.424857	0.455155	1
PF17147	PFOR_II	Pyruvate:ferredoxin oxidoreductase core domain II	2C42:A_6CIQ:A_4WBX:C	3	5544	18	50873	1.52937	0.424857	0.455155	1
PF13336	AcetylCoA_hyd_C	Acetyl-CoA hydrolase/transferase C-terminal domain	2NVV:A_3D3U:A_4N8L:A	3	5544	18	50873	1.52937	0.424857	0.455155	1
PF00934	PE	PE family	5XFS:A_5EUR:A_4WJ1:A	3	5544	18	50873	1.52937	0.424857	0.455155	1
PF03297	Ribosomal_S25	S25 ribosomal protein	6AZ1:a_5XXU:Z_3J7A:2	3	5544	18	50873	1.52937	0.424857	0.455155	1
PF04820	Trp_halogenase	Tryptophan halogenase	5WGY:A_5UAO:A_5HY5:A	3	5544	18	50873	1.52937	0.424857	0.455155	1
PF13977	TetR_C_6	Bacterial transcriptional repressor	4ICH:A_3T6N:A_3KKD:A_3FRQ:A_3E7Q:A_2HYJ:A_2NP5:A_2DG8:A_3HTH:A_2GFN:A	10	5544	73	50873	1.25702	0.228742	0.460438	1
PF05185	PRMT5	PRMT5 arginine-N-methyltransferase	5FA5:A	1	5544	5	50873	1.83525	0.607178	0.462436	1
PF03020	LEM	LEM domain	1GJJ:A	1	5544	5	50873	1.83525	0.607178	0.462436	1
PF01185	Hydrophobin	Fungal hydrophobin	2LSH:A	1	5544	5	50873	1.83525	0.607178	0.462436	1
PF05238	CENP-N	Kinetochore protein CHL4 like	6BUZ:N	1	5544	5	50873	1.83525	0.607178	0.462436	1
PF03854	zf-P11	P-11 zinc finger	2M1S:A	1	5544	5	50873	1.83525	0.607178	0.462436	1
PF05835	Synaphin	Synaphin protein	1L4A:E	1	5544	5	50873	1.83525	0.607178	0.462436	1
PF08848	DUF1818	Domain of unknown function (DUF1818)	2NVN:A	1	5544	5	50873	1.83525	0.607178	0.462436	1
PF09260	DUF1966	Domain of unknown function (DUF1966)	3VM7:A	1	5544	5	50873	1.83525	0.607178	0.462436	1
PF08013	Tagatose_6_P_K	Tagatose 6 phosphate kinase	3TXV:A	1	5544	5	50873	1.83525	0.607178	0.462436	1
PF00758	EPO_TPO	Erythropoietin/thrombopoietin	1BUY:A	1	5544	5	50873	1.83525	0.607178	0.462436	1
PF03306	AAL_decarboxy	Alpha-acetolactate decarboxylase	4BT5:A	1	5544	5	50873	1.83525	0.607178	0.462436	1
PF15979	Glyco_hydro_115	Glycosyl hydrolase family 115	4ZMH:A	1	5544	5	50873	1.83525	0.607178	0.462436	1
PF16848	SoDot-IcmSS	Substrate of the Dot/Icm secretion system; putative	5FIA:A	1	5544	5	50873	1.83525	0.607178	0.462436	1
PF09645	F-112	F-112 protein	3MMP:A	1	5544	5	50873	1.83525	0.607178	0.462436	1
PF06262	Zincin_1	Zinicin-like metallopeptidase	4X86:B	1	5544	5	50873	1.83525	0.607178	0.462436	1
PF12081	GldM_N	GldM N-terminal domain	6EY4:A	1	5544	5	50873	1.83525	0.607178	0.462436	1
PF09210	DUF1957	Domain of unknown function (DUF1957)	1UFA:A	1	5544	5	50873	1.83525	0.607178	0.462436	1
PF14131	DUF4298	Domain of unknown function (DUF4298)	3KV0:A	1	5544	5	50873	1.83525	0.607178	0.462436	1
PF14530	DUF4439	Domain of unknown function (DUF4439)	5K7V:A	1	5544	5	50873	1.83525	0.607178	0.462436	1
PF06557	DUF1122	Protein of unknown function (DUF1122)	4ZSV:A	1	5544	5	50873	1.83525	0.607178	0.462436	1
PF02718	Herpes_UL31	Herpesvirus UL31-like protein	5E8C:A	1	5544	5	50873	1.83525	0.607178	0.462436	1
PF00765	Autoind_synth	Autoinducer synthase	3P2H:A	1	5544	5	50873	1.83525	0.607178	0.462436	1
PF08969	USP8_dimer	USP8 dimerisation domain	5CWM:A	1	5544	5	50873	1.83525	0.607178	0.462436	1
PF17285	PRMT5_TIM	PRMT5 TIM barrel domain	5FA5:A	1	5544	5	50873	1.83525	0.607178	0.462436	1
PF10516	SHNi-TPR	SHNi-TPR	4I17:A	1	5544	5	50873	1.83525	0.607178	0.462436	1
PF02543	Carbam_trans_N	Carbamoyltransferase N-terminus	3VEW:A	1	5544	5	50873	1.83525	0.607178	0.462436	1
PF03486	HI0933_like	HI0933-like protein	3V76:A	1	5544	5	50873	1.83525	0.607178	0.462436	1
PF06041	DUF924	Bacterial protein of unknown function (DUF924)	2I6H:A	1	5544	5	50873	1.83525	0.607178	0.462436	1
PF06017	Myosin_TH1	Unconventional myosin tail; actin- and lipid-binding	4R8G:E	1	5544	5	50873	1.83525	0.607178	0.462436	1
PF01028	Topoisom_I	Eukaryotic DNA topoisomerase I; catalytic core	1SEU:A	1	5544	5	50873	1.83525	0.607178	0.462436	1
PF07976	Phe_hydrox_dim	Phenol hydroxylase; C-terminal dimerisation domain	2DKI:A	1	5544	5	50873	1.83525	0.607178	0.462436	1
PF02342	TerD	TerD domain	2KXV:A	1	5544	5	50873	1.83525	0.607178	0.462436	1
PF03545	YopE	Yersinia virulence determinant (YopE)	1HY5:A	1	5544	5	50873	1.83525	0.607178	0.462436	1
PF01443	Viral_helicase1	Viral (Superfamily 1) RNA helicase	4N0N:A	1	5544	5	50873	1.83525	0.607178	0.462436	1
PF14849	YidC_periplas	YidC periplasmic domain	3BLC:A	1	5544	5	50873	1.83525	0.607178	0.462436	1
PF02169	LPP20	LPP20 lipoprotein	5OK8:A	1	5544	5	50873	1.83525	0.607178	0.462436	1
PF00847	AP2	AP2 domain	5WX9:A	1	5544	5	50873	1.83525	0.607178	0.462436	1
PF12455	Dynactin	Dynein associated protein	4RFX:A	1	5544	5	50873	1.83525	0.607178	0.462436	1
PF13589	HATPase_c_3	Histidine kinase-; DNA gyrase B-; and HSP90-like ATPase	5OF9:A	1	5544	5	50873	1.83525	0.607178	0.462436	1
PF11614	FixG_C	IG-like fold at C-terminal of FixG; putative oxidoreductase	3LSO:B	1	5544	5	50873	1.83525	0.607178	0.462436	1
PF05577	Peptidase_S28	Serine carboxypeptidase S28	3JYH:A	1	5544	5	50873	1.83525	0.607178	0.462436	1
PF16867	DMSP_lyase	Dimethlysulfonioproprionate lyase	5CU1:A	1	5544	5	50873	1.83525	0.607178	0.462436	1
PF04208	MtrA	Tetrahydromethanopterin S-methyltransferase; subunit A	5LAA:A	1	5544	5	50873	1.83525	0.607178	0.462436	1
PF02965	Met_synt_B12	Vitamin B12 dependent methionine synthase; activation domain	3IVA:A	1	5544	5	50873	1.83525	0.607178	0.462436	1
PF14215	bHLH-MYC_N	bHLH-MYC and R2R3-MYB transcription factors N-terminal	4YWC:A	1	5544	5	50873	1.83525	0.607178	0.462436	1
PF02365	NAM	No apical meristem (NAM) protein	3ULX:A	1	5544	5	50873	1.83525	0.607178	0.462436	1
PF06154	CbeA_antitoxin	CbeA_antitoxin; type IV; cytoskeleton bundling-enhancing factor A	2INW:A	1	5544	5	50873	1.83525	0.607178	0.462436	1
PF01891	CbiM	Cobalt uptake substrate-specific transmembrane region	5X41:M	1	5544	5	50873	1.83525	0.607178	0.462436	1
PF13744	HTH_37	Helix-turn-helix domain	2O38:A	1	5544	5	50873	1.83525	0.607178	0.462436	1
PF02685	Glucokinase	Glucokinase	3VPZ:A	1	5544	5	50873	1.83525	0.607178	0.462436	1
PF10587	EF-1_beta_acid	Eukaryotic elongation factor 1 beta central acidic region	2R31:A	1	5544	5	50873	1.83525	0.607178	0.462436	1
PF07529	HSA	HSA	5HZR:A	1	5544	5	50873	1.83525	0.607178	0.462436	1
PF10459	Peptidase_S46	Peptidase S46	3WOK:A	1	5544	5	50873	1.83525	0.607178	0.462436	1
PF10387	DUF2442	Protein of unknown function (DUF2442)	3K8R:A	1	5544	5	50873	1.83525	0.607178	0.462436	1
PF01795	Methyltransf_5	MraW methylase family	1WG8:A	1	5544	5	50873	1.83525	0.607178	0.462436	1
PF01286	XPA_N	XPA protein N-terminal	5LCL:B	1	5544	5	50873	1.83525	0.607178	0.462436	1
PF01058	Oxidored_q6	NADH ubiquinone oxidoreductase; 20 Kd subunit	2WPN:A_1E3D:A_4IUD:S_5A4M:S_4UD2:A_3MYR:A_4C3O:B_1H2A:S_1UBH:S_3ZE6:A	10	5544	74	50873	1.24003	0.215136	0.465342	1
PF03726	PNPase	Polyribonucleotide nucleotidyltransferase; RNA binding domain	3GLL:A_4AID:A_3CDI:A_1E3H:A_6D6K:A_4NBQ:A	6	5544	42	50873	1.31089	0.270706	0.468619	1
PF00206	Lyase_1	Lyase	3TV2:A_3OCE:A_1Q5N:A_5XNY:A_3RRP:A_1VDK:A_3C8T:A_4MX2:A_1TJ7:A_1FUQ:A_1DOF:A_1JSW:A_1RE5:A_3RD8:A_4NLE:A_4ADL:A	16	5544	121	50873	1.21339	0.193414	0.470942	1
PF00606	Glycoprotein_B	Herpesvirus Glycoprotein B ectodomain	3NW8:B_5YS2:A_5YS6:A	3	5544	19	50873	1.44888	0.370789	0.471887	1
PF16555	GramPos_pilinD1	Gram-positive pilin subunit D1; N-terminal	3RPK:A_3UXF:A_2X9W:A	3	5544	19	50873	1.44888	0.370789	0.471887	1
PF02645	DegV	Uncharacterised protein; DegV family COG1307	3PL5:A_3EGL:A_2DT8:A	3	5544	19	50873	1.44888	0.370789	0.471887	1
PF03199	GSH_synthase	Eukaryotic glutathione synthase	2WYO:A_2HGS:A_3KAL:A	3	5544	19	50873	1.44888	0.370789	0.471887	1
PF04715	Anth_synt_I_N	Anthranilate synthase component I; N terminal region	4GRH:A_3H9M:A_5CWA:A	3	5544	19	50873	1.44888	0.370789	0.471887	1
PF07729	FCD	FCD domain	2DI3:A_3IHU:A_3C7J:A	3	5544	19	50873	1.44888	0.370789	0.471887	1
PF01915	Glyco_hydro_3_C	Glycosyl hydrolase family 3 C-terminal domain	5XXL:A_5K6N:A_3ZYZ:A_5JP0:A_5M6G:A_3SQL:A_4I3G:A_5A7M:A_5NBS:A_5JU6:A_4ZOA:A	11	5544	79	50873	1.2777	0.245063	0.475528	1
PF01351	RNase_HII	Ribonuclease HII	4PY5:A_2D0B:A_4HHT:A	3	5544	20	50873	1.37643	0.319496	0.489491	1
PF13434	K_oxygenase	L-lysine 6-monooxygenase (NADPH-requiring)	5M10:A_4RG3:A_4B69:A	3	5544	20	50873	1.37643	0.319496	0.489491	1
PF11987	IF-2	Translation-initiation factor 2	4B47:A_3J4J:A_4KJZ:A	3	5544	20	50873	1.37643	0.319496	0.489491	1
PF03599	CdhD	CO dehydrogenase/acetyl-CoA synthase delta subunit	4DJE:C_4DJD:D_2H9A:A	3	5544	20	50873	1.37643	0.319496	0.489491	1
PF12631	MnmE_helical	MnmE helical domain	2DBY:A_3GEH:A_3GEI:A	3	5544	20	50873	1.37643	0.319496	0.489491	1
PF17484	TbpB_A	N-Lobe handle Tf-binding protein B	3UAQ:A_3VE1:A_3V8U:A	3	5544	20	50873	1.37643	0.319496	0.489491	1
PF01071	GARS_A	Phosphoribosylglycinamide synthetase; ATP-grasp (A) domain	3MJF:A_2YRW:A_3WVQ:A	3	5544	20	50873	1.37643	0.319496	0.489491	1
PF08771	FRB_dom	FKBP12-rapamycin binding domain	5WBY:B_5FVM:A_6EMK:A	3	5544	20	50873	1.37643	0.319496	0.489491	1
PF02786	CPSase_L_D2	Carbamoyl-phosphate synthase L chain; ATP binding domain	4RCN:A_2QF7:A_5VYZ:A_4HNT:A_3OUZ:A_3N6R:A_5I8I:A_3U9S:A_5KS8:A_5H80:A_5MLK:A	11	5544	84	50873	1.20165	0.183695	0.493931	1
PF00512	HisKA	His Kinase A (phospho-acceptor) domain	4GCZ:A_4KP4:A_1BXD:A_4OCJ:A_4CTI:A_4Q20:A_4FMT:A	7	5544	50	50873	1.28467	0.250503	0.502469	1
PF00891	Methyltransf_2	O-methyltransferase	4Z2Y:A_4D7K:A_3MCZ:A_4A6D:A_3P9I:A_4PGH:A_3LST:A	7	5544	51	50873	1.25948	0.230701	0.508674	1
PF13542	HTH_Tnp_ISL3	Helix-turn-helix domain of transposase family ISL3	5L10:A	1	5544	6	50873	1.52937	0.424857	0.515264	1
PF06833	MdcE	Malonate decarboxylase gamma subunit (MdcE)	5VIT:E	1	5544	6	50873	1.52937	0.424857	0.515264	1
PF05923	APC_r	APC repeat	1TH1:C	1	5544	6	50873	1.52937	0.424857	0.515264	1
PF05181	XPA_C	XPA protein C-terminus	5LCL:B	1	5544	6	50873	1.52937	0.424857	0.515264	1
PF02971	FTCD	Formiminotransferase domain	2PFD:A	1	5544	6	50873	1.52937	0.424857	0.515264	1
PF14871	GHL6	Hypothetical glycosyl hydrolase 6	3MO4:A	1	5544	6	50873	1.52937	0.424857	0.515264	1
PF02432	Fimbrial_K88	Fimbrial; major and minor subunit	4WEN:A	1	5544	6	50873	1.52937	0.424857	0.515264	1
PF04536	TPM_phosphatase	TPM domain	5ANP:A	1	5544	6	50873	1.52937	0.424857	0.515264	1
PF16953	PRORP	Protein-only RNase P	5DIZ:A	1	5544	6	50873	1.52937	0.424857	0.515264	1
PF09141	Talin_middle	Talin; middle domain	1SJ8:A	1	5544	6	50873	1.52937	0.424857	0.515264	1
PF05426	Alginate_lyase	Alginate lyase	3NFV:A	1	5544	6	50873	1.52937	0.424857	0.515264	1
PF12896	ANAPC4	Anaphase-promoting complex; cyclosome; subunit 4	5BPW:A	1	5544	6	50873	1.52937	0.424857	0.515264	1
PF08883	DOPA_dioxygen	Dopa 4;5-dioxygenase family	2PEB:A	1	5544	6	50873	1.52937	0.424857	0.515264	1
PF08499	PDEase_I_N	3'5'-cyclic nucleotide phosphodiesterase N-terminal	3G45:A	1	5544	6	50873	1.52937	0.424857	0.515264	1
PF06500	DUF1100	Alpha/beta hydrolase of unknown function (DUF1100)	4I4C:A	1	5544	6	50873	1.52937	0.424857	0.515264	1
PF08768	DUF1794	Domain of unknown function (DUF1794)	2FWV:A	1	5544	6	50873	1.52937	0.424857	0.515264	1
PF01658	Inos-1-P_synth	Myo-inositol-1-phosphate synthase	3QVW:A	1	5544	6	50873	1.52937	0.424857	0.515264	1
PF04961	FTCD_C	Formiminotransferase-cyclodeaminase	2PFD:A	1	5544	6	50873	1.52937	0.424857	0.515264	1
PF00277	SAA	Serum amyloid A protein	4Q5G:A	1	5544	6	50873	1.52937	0.424857	0.515264	1
PF08125	Mannitol_dh_C	Mannitol dehydrogenase C-terminal domain	1LJ8:A	1	5544	6	50873	1.52937	0.424857	0.515264	1
PF03644	Glyco_hydro_85	Glycosyl hydrolase family 85	3GDB:A	1	5544	6	50873	1.52937	0.424857	0.515264	1
PF01427	Peptidase_M15	D-ala-D-ala dipeptidase	1R44:A	1	5544	6	50873	1.52937	0.424857	0.515264	1
PF03448	MgtE_N	MgtE intracellular N domain	3KXR:A	1	5544	6	50873	1.52937	0.424857	0.515264	1
PF13486	Dehalogenase	Reductive dehalogenase subunit	4RAS:A	1	5544	6	50873	1.52937	0.424857	0.515264	1
PF01232	Mannitol_dh	Mannitol dehydrogenase Rossmann domain	1LJ8:A	1	5544	6	50873	1.52937	0.424857	0.515264	1
PF03562	MltA	MltA specific insert domain	3CZB:A	1	5544	6	50873	1.52937	0.424857	0.515264	1
PF01142	TruD	tRNA pseudouridine synthase D (TruD)	1SB7:A	1	5544	6	50873	1.52937	0.424857	0.515264	1
PF09105	SelB-wing_1	Elongation factor SelB; winged helix	1KNC:A	1	5544	6	50873	1.52937	0.424857	0.515264	1
PF08841	DDR	Diol dehydratase reactivase ATPase-like domain	2D0O:A	1	5544	6	50873	1.52937	0.424857	0.515264	1
PF02514	CobN-Mg_chel	CobN/Magnesium Chelatase	4ZHJ:A	1	5544	6	50873	1.52937	0.424857	0.515264	1
PF08824	Serine_rich	Serine rich protein interaction domain	1Z23:A	1	5544	6	50873	1.52937	0.424857	0.515264	1
PF01367	5_3_exonuc	5'-3' exonuclease; C-terminal SAM fold	1TAU:A	1	5544	6	50873	1.52937	0.424857	0.515264	1
PF05175	MTS	Methyltransferase small domain	3DMF:A	1	5544	6	50873	1.52937	0.424857	0.515264	1
PF15901	Sortilin_C	Sortilin; neurotensin receptor 3; C-terminal	5NNJ:A	1	5544	6	50873	1.52937	0.424857	0.515264	1
PF08858	IDEAL	IDEAL domain	4CFG:A	1	5544	6	50873	1.52937	0.424857	0.515264	1
PF08223	PaaX_C	PaaX-like protein C-terminal domain	3L09:A	1	5544	6	50873	1.52937	0.424857	0.515264	1
PF05035	DGOK	2-keto-3-deoxy-galactonokinase	3T69:A	1	5544	6	50873	1.52937	0.424857	0.515264	1
PF10090	HPTransfase	Histidine phosphotransferase C-terminal domain	4FMT:A	1	5544	6	50873	1.52937	0.424857	0.515264	1
PF05225	HTH_psq	helix-turn-helix; Psq domain	4OVJ:A	1	5544	6	50873	1.52937	0.424857	0.515264	1
PF13539	Peptidase_M15_4	D-alanyl-D-alanine carboxypeptidase	5OQ1:A	1	5544	6	50873	1.52937	0.424857	0.515264	1
PF01078	Mg_chelatase	Magnesium chelatase; subunit ChlI	2X31:G	1	5544	6	50873	1.52937	0.424857	0.515264	1
PF13433	Peripla_BP_5	Periplasmic binding protein domain	3H5L:A	1	5544	6	50873	1.52937	0.424857	0.515264	1
PF08817	YukD	WXG100 protein secretion system (Wss); protein YukD	4KV3:A	1	5544	6	50873	1.52937	0.424857	0.515264	1
PF09110	HAND	HAND	5JXR:A	1	5544	6	50873	1.52937	0.424857	0.515264	1
PF16735	MYO10_CC	Unconventional myosin-X coiled coil domain	5HMO:A	1	5544	6	50873	1.52937	0.424857	0.515264	1
PF09080	K-cyclin_vir_C	K cyclin; C terminal	3G33:B	1	5544	6	50873	1.52937	0.424857	0.515264	1
PF05761	5_nucleotid	5' nucleotidase family	4OHF:A	1	5544	6	50873	1.52937	0.424857	0.515264	1
PF07746	LigA	Aromatic-ring-opening dioxygenase LigAB; LigA subunit	3WR3:A	1	5544	6	50873	1.52937	0.424857	0.515264	1
PF12220	U1snRNP70_N	U1 small nuclear ribonucleoprotein of 70kDa MW N terminal	5UZ5:A	1	5544	6	50873	1.52937	0.424857	0.515264	1
PF02286	Dehydratase_LU	Dehydratase large subunit	1IWP:A	1	5544	6	50873	1.52937	0.424857	0.515264	1
PF16213	DCB	Dimerisation and cyclophilin-binding domain of Mon2	5HAS:A	1	5544	6	50873	1.52937	0.424857	0.515264	1
PF00953	Glycos_transf_4	Glycosyl transferase family 4	5JNQ:A	1	5544	6	50873	1.52937	0.424857	0.515264	1
PF07476	MAAL_C	Methylaspartate ammonia-lyase C-terminus	2OPJ:A	1	5544	6	50873	1.52937	0.424857	0.515264	1
PF14496	NEL	C-terminal novel E3 ligase; LRR-interacting	4PUF:A	1	5544	6	50873	1.52937	0.424857	0.515264	1
PF12026	DUF3513	Domain of unknown function (DUF3513)	4F7G:B	1	5544	6	50873	1.52937	0.424857	0.515264	1
PF07837	FTCD_N	Formiminotransferase domain; N-terminal subdomain	2PFD:A	1	5544	6	50873	1.52937	0.424857	0.515264	1
PF12329	TMF_DNA_bd	TATA element modulatory factor 1 DNA binding	4CGK:A	1	5544	6	50873	1.52937	0.424857	0.515264	1
PF09186	DUF1949	Domain of unknown function (DUF1949)	2CVE:A	1	5544	6	50873	1.52937	0.424857	0.515264	1
PF13636	Methyltranf_PUA	RNA-binding PUA-like domain of methyltransferase RsmF	3M6X:A	1	5544	6	50873	1.52937	0.424857	0.515264	1
PF05350	GSK-3_bind	Glycogen synthase kinase-3 binding	5OY4:X	1	5544	6	50873	1.52937	0.424857	0.515264	1
PF07304	SRA1	Steroid receptor RNA activator (SRA1)	2MGX:A	1	5544	6	50873	1.52937	0.424857	0.515264	1
PF11919	DUF3437	Domain of unknown function (DUF3437)	5FVM:A	1	5544	6	50873	1.52937	0.424857	0.515264	1
PF02287	Dehydratase_SU	Dehydratase small subunit	1EEX:G	1	5544	6	50873	1.52937	0.424857	0.515264	1
PF03095	PTPA	Phosphotyrosyl phosphate activator (PTPA) protein	2G62:A	1	5544	6	50873	1.52937	0.424857	0.515264	1
PF00960	Neocarzinostat	Neocarzinostatin family	2MCM:A	1	5544	6	50873	1.52937	0.424857	0.515264	1
PF12437	GSIII_N	Glutamine synthetase type III N terminal	3O6X:A	1	5544	6	50873	1.52937	0.424857	0.515264	1
PF09094	DUF1925	Domain of unknown function (DUF1925)	5CWF:A	1	5544	6	50873	1.52937	0.424857	0.515264	1
PF01458	UPF0051	Uncharacterized protein family (UPF0051)	4DN7:A	1	5544	6	50873	1.52937	0.424857	0.515264	1
PF17177	PPR_long	Pentacotripeptide-repeat region of PROPR	5DIZ:A	1	5544	6	50873	1.52937	0.424857	0.515264	1
PF01674	Lipase_2	Lipase (class 2)	5H6B:A	1	5544	6	50873	1.52937	0.424857	0.515264	1
PF17126	RsmF_methylt_CI	RsmF rRNA methyltransferase first C-terminal domain	3M6X:A	1	5544	6	50873	1.52937	0.424857	0.515264	1
PF05257	CHAP	CHAP domain	4CGK:A_4F88:1_2LRJ:A_2K3A:A	4	5544	25	50873	1.4682	0.384035	0.524305	1
PF03180	Lipoprotein_9	NLPA lipoprotein	3K2D:A_3GXA:A_4Q5T:A_1XS5:A	4	5544	25	50873	1.4682	0.384035	0.524305	1
PF04728	LPP	Lipoprotein leucine-zipper	1BB1:B_3U1C:A_1JCC:A_3S0R:A	4	5544	25	50873	1.4682	0.384035	0.524305	1
PF16569	GramPos_pilinBB	Gram-positive pilin backbone subunit 2; Cna-B-like domain	3RPK:A_3UXF:A_2WW8:A_2X9W:A	4	5544	25	50873	1.4682	0.384035	0.524305	1
PF14765	PS-DH	Polyketide synthase dehydratase	5TZ6:A_5O15:A_5L84:A_5HST:A_4OPE:A_5BP2:A_2VZ9:A_6B2V:A	8	5544	57	50873	1.28789	0.253006	0.528052	1
PF05853	BKACE	beta-keto acid cleavage enzyme	3LOT:A_3E49:A_3E02:A_3NO5:A	4	5544	26	50873	1.41173	0.344814	0.531992	1
PF03764	EFG_IV	Elongation factor G; domain IV	4FN5:A_3ZZ0:A_2DY1:A_2MZW:A	4	5544	26	50873	1.41173	0.344814	0.531992	1
PF00360	PHY	Phytochrome region	5MG1:A_3NOU:C_6FHT:A_4R6L:A	4	5544	26	50873	1.41173	0.344814	0.531992	1
PF13305	WHG	WHG domain	3ON2:A_2OI8:A_3CJD:A_5D1R:A	4	5544	26	50873	1.41173	0.344814	0.531992	1
PF01960	ArgJ	ArgJ family	2VZK:A_1VZ7:A_3IT6:B_3IT6:A	4	5544	26	50873	1.41173	0.344814	0.531992	1
PF00871	Acetate_kinase	Acetokinase family	4IJN:A_3SK3:A_4XH1:A_4DQ8:A	4	5544	26	50873	1.41173	0.344814	0.531992	1
PF08666	SAF	SAF domain	1VLI:A_3G8R:A_3K3S:A_5C7R:A	4	5544	26	50873	1.41173	0.344814	0.531992	1
PF07731	Cu-oxidase_2	Multicopper oxidase	3PPS:A_2QT6:A_3T6W:A_5MHZ:A_1KYA:A_5EHF:A_1GYC:A_1HFU:A_2HZH:A_5LHL:A_3FPX:A_4GYB:A_5NQ7:A	13	5544	102	50873	1.16952	0.156593	0.532647	1
PF00775	Dioxygenase_C	Dioxygenase	2BOY:A_2XSV:A_3HJ8:A_5TD3:A_4ILV:A_3TH1:A_5UMH:A_5VXT:A	8	5544	59	50873	1.24423	0.21852	0.536125	1
PF03104	DNA_pol_B_exo1	DNA polymerase family B; exonuclease domain	1D5A:A_5N2E:A_4AIL:C_2GV9:A	4	5544	27	50873	1.35944	0.307074	0.54076	1
PF00590	TP_methylase	Tetrapyrrole (Corrin/Porphyrin) Methylases	3NUT:A_2E0N:A_2CBF:A_1WYZ:A_3KWP:A_1CBF:A_1WDE:A_3NDC:A	8	5544	61	50873	1.20344	0.185184	0.546391	1
PF00842	Ala_racemase_C	Alanine racemase; C-terminal domain	1RCQ:A_3E6E:A_4Y2W:A_2DY3:A_5FAJ:A_1VFS:A_1XFC:A_4ILS:A	8	5544	61	50873	1.20344	0.185184	0.546391	1
PF01738	DLH	Dienelactone hydrolase family	4U2G:A_4AO8:A_4ZI5:A_2HDW:A	4	5544	28	50873	1.31089	0.270706	0.550473	1
PF01434	Peptidase_M41	Peptidase family M41	1IY0:A_2R62:A_1LV7:A_2DHR:A	4	5544	28	50873	1.31089	0.270706	0.550473	1
PF00549	Ligase_CoA	CoA-ligase	2NU6:A_4XX0:A_5TE1:A_3DMY:A	4	5544	28	50873	1.31089	0.270706	0.550473	1
PF05199	GMC_oxred_C	GMC oxidoreductase	4Z25:A_1NAA:A_2JBV:A_1GPE:A_5NCC:A_5OC1:A_3QVR:A_4QI7:A_4MOM:A	9	5544	66	50873	1.2513	0.224186	0.557402	1
PF01266	DAO	FAD dependent oxidoreductase	3C4N:A_3VQR:A_3DME:A_3DJE:A_3HZL:A_2RGH:A_2UZZ:A_4YSH:A_3PS9:A	9	5544	66	50873	1.2513	0.224186	0.557402	1
PF00724	Oxidored_FMN	NADH:flavin oxidoreductase / NADH oxidase family	4RNU:A_5CPO:A_4H4I:A_3GKA:A_4AB4:A_4TMB:A_1PS9:A_3WJS:A_5OCS:A	9	5544	67	50873	1.23263	0.209148	0.560368	1
PF00679	EFG_C	Elongation factor G C-terminus	4FN5:A_3ZZ0:A_2DY1:A_2MZW:A	4	5544	29	50873	1.26569	0.235615	0.561	1
PF01070	FMN_dh	FMN-dependent dehydrogenase	3DH7:A_3VKJ:A_1GYL:A_2RDT:A	4	5544	29	50873	1.26569	0.235615	0.561	1
PF02489	Herpes_glycop_H	Herpesvirus glycoprotein H main domain	2XQY:A_5VOD:A_4XI5:A_3M1C:A	4	5544	29	50873	1.26569	0.235615	0.561	1
PF08100	Dimerisation	Dimerisation domain	1XDS:A_3P9I:A_3I58:A_4PGH:A	4	5544	29	50873	1.26569	0.235615	0.561	1
PF17488	Herpes_glycoH_C	Herpesvirus glycoprotein H C-terminal domain	2XQY:A_5VOD:A_4XI5:A_3M1C:A	4	5544	29	50873	1.26569	0.235615	0.561	1
PF03648	Glyco_hydro_67N	Glycosyl hydrolase family 67 N-terminus	4ZMH:A	1	5544	7	50873	1.31089	0.270706	0.5629	1
PF16770	RTT107_BRCT_5	Regulator of Ty1 transposition protein 107 BRCT domain	2ETX:A	1	5544	7	50873	1.31089	0.270706	0.5629	1
PF02657	SufE	Fe-S metabolism associated domain	1MZG:A	1	5544	7	50873	1.31089	0.270706	0.5629	1
PF08916	Phe_ZIP	Phenylalanine zipper	4ZVB:A	1	5544	7	50873	1.31089	0.270706	0.5629	1
PF00311	PEPcase	Phosphoenolpyruvate carboxylase	5FDN:A	1	5544	7	50873	1.31089	0.270706	0.5629	1
PF13335	Mg_chelatase_C	Magnesium chelatase; subunit ChlI C-terminal	2X31:G	1	5544	7	50873	1.31089	0.270706	0.5629	1
PF12019	GspH	Type II transport protein GspH	2KNQ:A	1	5544	7	50873	1.31089	0.270706	0.5629	1
PF07528	DZF	DZF domain	5DV7:C	1	5544	7	50873	1.31089	0.270706	0.5629	1
PF03014	SP2	Structural protein 2	3HAG:A	1	5544	7	50873	1.31089	0.270706	0.5629	1
PF00964	Elicitin	Elicitin	1LJP:A	1	5544	7	50873	1.31089	0.270706	0.5629	1
PF06220	zf-U1	U1 zinc finger	5O9Z:Q	1	5544	7	50873	1.31089	0.270706	0.5629	1
PF14732	UAE_UbL	Ubiquitin/SUMO-activating enzyme ubiquitin-like domain	3KYD:B	1	5544	7	50873	1.31089	0.270706	0.5629	1
PF02520	DUF148	Domain of unknown function DUF148	2MAR:A	1	5544	7	50873	1.31089	0.270706	0.5629	1
PF17291	M60-like_N	N-terminal domain of M60-like peptidases	5KDW:A	1	5544	7	50873	1.31089	0.270706	0.5629	1
PF16010	CDH-cyt	Cytochrome domain of cellobiose dehydrogenase	4QI7:A	1	5544	7	50873	1.31089	0.270706	0.5629	1
PF08726	EFhand_Ca_insen	Ca2+ insensitive EF hand	4D1E:A	1	5544	7	50873	1.31089	0.270706	0.5629	1
PF09190	DALR_2	DALR domain	1LI5:A	1	5544	7	50873	1.31089	0.270706	0.5629	1
PF04860	Phage_portal	Phage portal protein	3KDR:A	1	5544	7	50873	1.31089	0.270706	0.5629	1
PF02406	MmoB_DmpM	MmoB/DmpM family	2MOB:A	1	5544	7	50873	1.31089	0.270706	0.5629	1
PF13402	Peptidase_M60	Peptidase M60; enhancin and enhancin-like	5KDW:A	1	5544	7	50873	1.31089	0.270706	0.5629	1
PF02015	Glyco_hydro_45	Glycosyl hydrolase family 45	5H4U:A	1	5544	7	50873	1.31089	0.270706	0.5629	1
PF09179	TilS	TilS substrate binding domain	1NI5:A	1	5544	7	50873	1.31089	0.270706	0.5629	1
PF12698	ABC2_membrane_3	ABC-2 family transporter protein	3CNI:A	1	5544	7	50873	1.31089	0.270706	0.5629	1
PF00518	E6	Early Protein (E6)	3PY7:A	1	5544	7	50873	1.31089	0.270706	0.5629	1
PF02578	Cu-oxidase_4	Multi-copper polyphenol oxidoreductase laccase	1RV9:A	1	5544	7	50873	1.31089	0.270706	0.5629	1
PF07202	Tcp10_C	T-complex protein 10 C-terminus	4BY2:A	1	5544	7	50873	1.31089	0.270706	0.5629	1
PF11724	YvbH_ext	YvbH-like oligomerisation region	5CWM:A	1	5544	7	50873	1.31089	0.270706	0.5629	1
PF10249	NDUFB10	NADH-ubiquinone oxidoreductase subunit 10	5XTD:d	1	5544	7	50873	1.31089	0.270706	0.5629	1
PF00482	T2SSF	Type II secretion system (T2SS); protein F	5NBG:A	1	5544	7	50873	1.31089	0.270706	0.5629	1
PF12775	AAA_7	P-loop containing dynein motor region D3	5NUG:A	1	5544	7	50873	1.31089	0.270706	0.5629	1
PF12715	Abhydrolase_7	Abhydrolase family	3G8Y:A	1	5544	7	50873	1.31089	0.270706	0.5629	1
PF12352	V-SNARE_C	Snare region anchored in the vesicle membrane C-terminus	4WY4:C	1	5544	7	50873	1.31089	0.270706	0.5629	1
PF04086	SRP-alpha_N	Signal recognition particle; alpha subunit; N-terminal	5L3Q:B	1	5544	7	50873	1.31089	0.270706	0.5629	1
PF03055	RPE65	Retinal pigment epithelial membrane protein	3NPE:A	1	5544	7	50873	1.31089	0.270706	0.5629	1
PF11638	DnaA_N	DnaA N-terminal domain	2E0G:A	1	5544	7	50873	1.31089	0.270706	0.5629	1
PF14464	Prok-JAB	Prokaryotic homologs of the JAB domain	2KCQ:A	1	5544	7	50873	1.31089	0.270706	0.5629	1
PF09246	PHAT	PHAT	5T0H:f	1	5544	7	50873	1.31089	0.270706	0.5629	1
PF02289	MCH	Cyclohydrolase (MCH)	4FIO:A	1	5544	7	50873	1.31089	0.270706	0.5629	1
PF14265	DUF4355	Domain of unknown function (DUF4355)	6B0X:a	1	5544	7	50873	1.31089	0.270706	0.5629	1
PF03537	Glyco_hydro_114	Glycoside-hydrolase family GH114	5TCB:A	1	5544	7	50873	1.31089	0.270706	0.5629	1
PF03431	RNA_replicase_B	RNA replicase; beta-chain	3AGP:A	1	5544	7	50873	1.31089	0.270706	0.5629	1
PF01828	Peptidase_A4	Peptidase A4 family	1S2K:A	1	5544	7	50873	1.31089	0.270706	0.5629	1
PF02033	RBFA	Ribosome-binding factor A	2DYJ:A	1	5544	7	50873	1.31089	0.270706	0.5629	1
PF04864	Alliinase_C	Allinase	2HOR:A	1	5544	7	50873	1.31089	0.270706	0.5629	1
PF07602	DUF1565	Protein of unknown function (DUF1565)	3VST:A	1	5544	7	50873	1.31089	0.270706	0.5629	1
PF02739	5_3_exonuc_N	5'-3' exonuclease; N-terminal resolvase-like domain	1TAU:A	1	5544	7	50873	1.31089	0.270706	0.5629	1
PF06046	Sec6	Exocyst complex component Sec6	5B86:A	1	5544	7	50873	1.31089	0.270706	0.5629	1
PF00732	GMC_oxred_N	GMC oxidoreductase	4Z25:A_1NAA:A_2JBV:A_1GPE:A_5NCC:A_5OC1:A_3QVR:A_4QI7:A_4MOM:A	9	5544	69	50873	1.1969	0.179734	0.567765	1
PF02866	Ldh_1_C	lactate/malate dehydrogenase; alpha/beta C-terminal domain	1B8U:A_4E0B:A_4TVO:A_4KDE:A_3NEP:X_6BAL:A_4ND3:A_4BGU:A_1UXH:A_4PLG:A_4JCO:A_3D5T:A_4UUO:A_1PZE:A_5NUE:C_2HJR:A_3ZZN:A_4ROS:A_3HHP:A_4BGV:A_5NFR:A_2D4A:B_1HYH:A_2V6B:A	24	5544	195	50873	1.12938	0.12167	0.56898	1
PF12327	FtsZ_C	FtsZ family; C-terminal domain	2VAW:A_4B45:A_5H5I:A_2VAP:A	4	5544	30	50873	1.2235	0.201713	0.572217	1
PF03572	Peptidase_S41	Peptidase family S41	1FC6:A_5WQL:C_4LUR:A_4QL6:A	4	5544	30	50873	1.2235	0.201713	0.572217	1
PF00056	Ldh_1_N	lactate/malate dehydrogenase; NAD binding domain	1B8U:A_4E0B:A_4TVO:A_4KDE:A_3NEP:X_6BAL:A_4ND3:A_4BGU:A_1UXH:A_4PLG:A_4JCO:A_3D5T:A_4UUO:A_3TNL:A_1PZE:A_5NUE:C_2HJR:A_3ZZN:A_4ROS:A_3HHP:A_4BGV:A_5NFR:A_2D4A:B_1HYH:A_2V6B:A	25	5544	207	50873	1.10824	0.102773	0.581585	1
PF01804	Penicil_amidase	Penicillin amidase	4WKT:C_5UBK:A_1OR0:B_4HSR:B_4YFB:C_4HSR:A_2WYB:A_1KEH:A_1GK9:A_5C9I:A	10	5544	76	50873	1.2074	0.188468	0.584309	1
PF08028	Acyl-CoA_dh_2	Acyl-CoA dehydrogenase; C-terminal domain	4JEK:A_3M9V:A_2OR0:A_5XB8:A_5LVU:A	5	5544	35	50873	1.31089	0.270706	0.590068	1
PF05448	AXE1	Acetyl xylan esterase (AXE1)	3FYU:A_4G4G:A_3WL6:A_5HFN:A_6FKX:A	5	5544	35	50873	1.31089	0.270706	0.590068	1
PF13533	Biotin_lipoyl_2	Biotin-lipoyl like	4IQZ:A_5FIF:A_4DK0:A_4ITQ:A_4L8J:A	5	5544	36	50873	1.27448	0.242535	0.595764	1
PF01450	IlvC	Acetohydroxy acid isomeroreductase; catalytic domain	1YRL:A_3FR8:A_1NP3:A_4TSK:A_4YPO:A	5	5544	36	50873	1.27448	0.242535	0.595764	1
PF02797	Chal_sti_synt_C	Chalcone and stilbene synthases; C-terminal domain	3TSY:A_4YJY:A_4JAT:A_3A5Q:A_1Z1F:A_3OV2:A_3WD8:A_3OIT:A_5UC5:A_3V7I:A	10	5544	80	50873	1.14703	0.137175	0.598012	1
PF08545	ACP_syn_III	3-Oxoacyl-[acyl-carrier-protein (ACP)] synthase III	4XS7:A_3T5Y:B_4RYB:A_5BY7:A_2X3E:A_3V7I:A_4Z19:A_5MG5:A_6B2S:A_4V2P:A	10	5544	80	50873	1.14703	0.137175	0.598012	1
PF00224	PK	Pyruvate kinase; barrel domain	2E28:A_3GG8:A_4HYW:B_3KHD:A_1A3X:A	5	5544	37	50873	1.24003	0.215136	0.6022	1
PF00481	PP2C	Protein phosphatase 2C	3KDJ:B_4OIC:B_3D8K:A_3UJK:A_4N0G:A	5	5544	37	50873	1.24003	0.215136	0.6022	1
PF00469	F-protein	Negative factor; (F-Protein) or Nef	3REA:A_4EN2:B_1QA4:A_4ORZ:B_2XI1:B	5	5544	37	50873	1.24003	0.215136	0.6022	1
PF05491	RuvB_C	Holliday junction DNA helicase ruvB C-terminus	1HQC:A	1	5544	8	50873	1.14703	0.137175	0.605854	1
PF00860	Xan_ur_permease	Permease family	5IOF:A	1	5544	8	50873	1.14703	0.137175	0.605854	1
PF17391	Urocanase_N	Urocanase N-terminal domain	2FKN:A	1	5544	8	50873	1.14703	0.137175	0.605854	1
PF08336	P4Ha_N	Prolyl 4-Hydroxylase alpha-subunit; N-terminal region	3HE4:B	1	5544	8	50873	1.14703	0.137175	0.605854	1
PF01175	Urocanase	Urocanase Rossmann-like domain	2FKN:A	1	5544	8	50873	1.14703	0.137175	0.605854	1
PF12241	Enoyl_reductase	Trans-2-enoyl-CoA reductase catalytic region	4BKO:A	1	5544	8	50873	1.14703	0.137175	0.605854	1
PF13370	Fer4_13	4Fe-4S single cluster domain of Ferredoxin I	1IR0:A	1	5544	8	50873	1.14703	0.137175	0.605854	1
PF08154	NLE	NLE (NUC135) domain	4WJS:A	1	5544	8	50873	1.14703	0.137175	0.605854	1
PF05860	Haemagg_act	haemagglutination activity domain	1RWR:A	1	5544	8	50873	1.14703	0.137175	0.605854	1
PF04602	Arabinose_trans	Mycobacterial cell wall arabinan synthesis protein	3BYW:A	1	5544	8	50873	1.14703	0.137175	0.605854	1
PF12781	AAA_9	ATP-binding dynein motor region D5	5NUG:A	1	5544	8	50873	1.14703	0.137175	0.605854	1
PF14011	ESX-1_EspG	EspG family	5VBA:A	1	5544	8	50873	1.14703	0.137175	0.605854	1
PF16486	ArgoN	N-terminal domain of argonaute	4F3T:A	1	5544	8	50873	1.14703	0.137175	0.605854	1
PF06725	3D	3D domain	3CZB:A	1	5544	8	50873	1.14703	0.137175	0.605854	1
PF02750	Synapsin_C	Synapsin; ATP binding domain	1PX2:A	1	5544	8	50873	1.14703	0.137175	0.605854	1
PF12836	HHH_3	Helix-hairpin-helix motif	3BZK:A	1	5544	8	50873	1.14703	0.137175	0.605854	1
PF01805	Surp	Surp module	2E5Z:A	1	5544	8	50873	1.14703	0.137175	0.605854	1
PF01273	LBP_BPI_CETP	LBP / BPI / CETP family; N-terminal domain	4N4X:A	1	5544	8	50873	1.14703	0.137175	0.605854	1
PF08687	ASD2	Apx/Shroom domain ASD2	5F5P:A	1	5544	8	50873	1.14703	0.137175	0.605854	1
PF13174	TPR_6	Tetratricopeptide repeat	4XRI:A	1	5544	8	50873	1.14703	0.137175	0.605854	1
PF01876	RNase_P_p30	RNase P subunit p30	1PB0:A	1	5544	8	50873	1.14703	0.137175	0.605854	1
PF09392	T3SS_needle_F	Type III secretion needle MxiH; YscF; SsaG; EprI; PscF; EscF	2X9C:A	1	5544	8	50873	1.14703	0.137175	0.605854	1
PF05645	RNA_pol_Rpc82	RNA polymerase III subunit RPC82	2XV4:S	1	5544	8	50873	1.14703	0.137175	0.605854	1
PF05773	RWD	RWD domain	2DAX:A	1	5544	8	50873	1.14703	0.137175	0.605854	1
PF01130	CD36	CD36 family	5LGD:A	1	5544	8	50873	1.14703	0.137175	0.605854	1
PF12780	AAA_8	P-loop containing dynein motor region D4	5NUG:A	1	5544	8	50873	1.14703	0.137175	0.605854	1
PF03320	FBPase_glpX	Bacterial fructose-1;6-bisphosphatase; glpX-encoded	5A5L:A	1	5544	8	50873	1.14703	0.137175	0.605854	1
PF05130	FlgN	FlgN protein	3OPC:A	1	5544	8	50873	1.14703	0.137175	0.605854	1
PF09020	YopE_N	YopE; N terminal	1HY5:A	1	5544	8	50873	1.14703	0.137175	0.605854	1
PF17392	Urocanase_C	Urocanase C-terminal domain	2FKN:A	1	5544	8	50873	1.14703	0.137175	0.605854	1
PF05204	Hom_end	Homing endonuclease	1JVA:A	1	5544	8	50873	1.14703	0.137175	0.605854	1
PF11647	MLD	C-terminal region of Pasteurella multocida toxin residues 569-1285	5XN7:A	1	5544	8	50873	1.14703	0.137175	0.605854	1
PF05183	RdRP	RNA dependent RNA polymerase	5FSW:A	1	5544	8	50873	1.14703	0.137175	0.605854	1
PF16679	CDT1_C	DNA replication factor Cdt1 C-terminal domain	2WVR:C	1	5544	8	50873	1.14703	0.137175	0.605854	1
PF12774	AAA_6	Hydrolytic ATP binding site of dynein motor region D1	5NUG:A	1	5544	8	50873	1.14703	0.137175	0.605854	1
PF08713	DNA_alkylation	DNA alkylation repair enzyme	3NOW:A	1	5544	8	50873	1.14703	0.137175	0.605854	1
PF00998	RdRP_3	Viral RNA dependent RNA polymerase	3HKW:A	1	5544	8	50873	1.14703	0.137175	0.605854	1
PF10674	Ycf54	Protein of unknown function (DUF2488)	5M2P:A	1	5544	8	50873	1.14703	0.137175	0.605854	1
PF01207	Dus	Dihydrouridine synthase (Dus)	4WFS:A	1	5544	8	50873	1.14703	0.137175	0.605854	1
PF01299	Lamp	Lysosome-associated membrane glycoprotein (Lamp)	2MOF:A	1	5544	8	50873	1.14703	0.137175	0.605854	1
PF03959	FSH1	Serine hydrolase (FSH1)	5F2H:A	1	5544	8	50873	1.14703	0.137175	0.605854	1
PF04072	LCM	Leucine carboxyl methyltransferase	2UYQ:A	1	5544	8	50873	1.14703	0.137175	0.605854	1
PF02078	Synapsin	Synapsin; N-terminal domain	1PX2:A	1	5544	8	50873	1.14703	0.137175	0.605854	1
PF12176	MtaB	Methanol-cobalamin methyltransferase B subunit	2I2X:A	1	5544	8	50873	1.14703	0.137175	0.605854	1
PF02347	GDC-P	Glycine cleavage system P-protein	1WYU:A	1	5544	8	50873	1.14703	0.137175	0.605854	1
PF13435	Cytochrome_C554	Cytochrome c554 and c-prime	5ZE8:A	1	5544	8	50873	1.14703	0.137175	0.605854	1
PF09618	Cas_Csy4	CRISPR-associated protein (Cas_Csy4)	2XLK:A	1	5544	8	50873	1.14703	0.137175	0.605854	1
PF08148	DSHCT	DSHCT (NUC185) domain	4XGT:A	1	5544	8	50873	1.14703	0.137175	0.605854	1
PF03950	tRNA-synt_1c_C	tRNA synthetases class I (E and Q); anti-codon binding domain	2HZ7:A	1	5544	8	50873	1.14703	0.137175	0.605854	1
PF16177	ACAS_N	Acetyl-coenzyme A synthetase N-terminus	4WD1:A	1	5544	8	50873	1.14703	0.137175	0.605854	1
PF15057	DUF4537	Domain of unknown function (DUF4537)	2XK0:A	1	5544	8	50873	1.14703	0.137175	0.605854	1
PF07147	PDCD9	Mitochondrial 28S ribosomal protein S30 (PDCD9)	5OOM:s	1	5544	8	50873	1.14703	0.137175	0.605854	1
PF00920	ILVD_EDD	Dehydratase family	2GP4:A	1	5544	8	50873	1.14703	0.137175	0.605854	1
PF08299	Bac_DnaA_C	Bacterial dnaA protein helix-turn-helix	3PVV:A	1	5544	8	50873	1.14703	0.137175	0.605854	1
PF16649	IL23	Interleukin 23 subunit alpha	5MJ4:B	1	5544	8	50873	1.14703	0.137175	0.605854	1
PF03886	ABC_trans_aux	ABC-type transport auxiliary lipoprotein component	2IQI:A	1	5544	8	50873	1.14703	0.137175	0.605854	1
PF01373	Glyco_hydro_14	Glycosyl hydrolase family 14	4BQ2:A	1	5544	8	50873	1.14703	0.137175	0.605854	1
PF01416	PseudoU_synth_1	tRNA pseudouridine synthase	2NRE:A	1	5544	8	50873	1.14703	0.137175	0.605854	1
PF02368	Big_2	Bacterial Ig-like domain (group 2)	2L04:A_5FTX:A_4AQ1:C_4UJ6:A_1LXM:A	5	5544	38	50873	1.2074	0.188468	0.609299	1
PF01297	ZnuA	Zinc-uptake complex component A periplasmic	2OV1:A_2XH8:A_3UJP:A_1PQ4:A_5W56:A	5	5544	38	50873	1.2074	0.188468	0.609299	1
PF01113	DapB_N	Dihydrodipicolinate reductase; N-terminus	5TEM:C_4F3Y:A_1DRW:A_5U5I:A_4YWJ:A	5	5544	39	50873	1.17644	0.162492	0.616989	1
PF13185	GAF_2	GAF domain	4ZMU:A_2VZW:A_4YOF:A_3TRC:A_2VJW:A	5	5544	39	50873	1.17644	0.162492	0.616989	1
PF01182	Glucosamine_iso	Glucosamine-6-phosphate isomerases/6-phosphogluconolactonase	2RI0:A_3TX2:A_3LHI:A_3ICO:A_5HJ5:A_4TM7:A	6	5544	46	50873	1.1969	0.179734	0.639467	1
PF03492	Methyltransf_7	SAM dependent carboxyl methyltransferase	2EFJ:A_5F2N:A	2	5544	12	50873	1.52937	0.424857	0.641441	1
PF03211	Pectate_lyase	Pectate lyase	4MR0:A_4U49:A	2	5544	12	50873	1.52937	0.424857	0.641441	1
PF13604	AAA_30	AAA domain	5N8O:A_3GPL:A	2	5544	12	50873	1.52937	0.424857	0.641441	1
PF12777	MT	Microtubule-binding stalk of dynein motor	2RR7:A_5NUG:A	2	5544	12	50873	1.52937	0.424857	0.641441	1
PF07730	HisKA_3	Histidine kinase	3U1A:A_1IC2:A	2	5544	12	50873	1.52937	0.424857	0.641441	1
PF08438	MMR_HSR1_C	GTPase of unknown function C-terminal	5EE0:A_2DBY:A	2	5544	12	50873	1.52937	0.424857	0.641441	1
PF00815	Histidinol_dh	Histidinol dehydrogenase	4GIC:A_4G09:A	2	5544	12	50873	1.52937	0.424857	0.641441	1
PF04097	Nic96	Nup93/Nic96	5HB3:A_5IJN:C	2	5544	12	50873	1.52937	0.424857	0.641441	1
PF13844	Glyco_transf_41	Glycosyl transferase family 41	2XGM:A_5DJS:A	2	5544	12	50873	1.52937	0.424857	0.641441	1
PF17167	Glyco_hydro_36	Glycosyl hydrolase 36 superfamily; catalytic domain	5NZ8:A_1V7X:A	2	5544	12	50873	1.52937	0.424857	0.641441	1
PF13355	DUF4101	Protein of unknown function (DUF4101)	5U9L:A_5U9O:A	2	5544	12	50873	1.52937	0.424857	0.641441	1
PF02912	Phe_tRNA-synt_N	Aminoacyl tRNA synthetase class II; N-terminal domain	3HFZ:A_4P71:C	2	5544	12	50873	1.52937	0.424857	0.641441	1
PF06165	Glyco_transf_36	Glycosyltransferase family 36	5NZ8:A_1V7X:A	2	5544	12	50873	1.52937	0.424857	0.641441	1
PF02288	Dehydratase_MU	Dehydratase medium subunit	1NBW:B_1EGV:B	2	5544	12	50873	1.52937	0.424857	0.641441	1
PF00742	Homoserine_dh	Homoserine dehydrogenase	4PG6:A_1EBF:A	2	5544	12	50873	1.52937	0.424857	0.641441	1
PF01008	IF-2B	Initiation factor 2 subunit family	5YFT:A_2A0U:A_1T5O:A_4ZEO:H_4ZEM:A_4LDQ:A	6	5544	47	50873	1.17143	0.158228	0.644616	1
PF12708	Pectate_lyase_3	Pectate lyase superfamily protein	4MR0:A_5JSD:A_3ZPP:A_2PYH:A_5OLP:A_5LW3:A	6	5544	48	50873	1.14703	0.137175	0.650258	1
PF02410	RsfS	Ribosomal silencing factor during starvation	5OOM:u_4WCW:A	2	5544	13	50873	1.41173	0.344814	0.653585	1
PF02263	GBP	Guanylate-binding protein; N-terminal domain	3QOF:A_5VGR:A	2	5544	13	50873	1.41173	0.344814	0.653585	1
PF17416	Glycoprot_B_PH1	Herpesvirus Glycoprotein B	3NW8:B_5YS6:A	2	5544	13	50873	1.41173	0.344814	0.653585	1
PF07571	TAF6_C	TAF6 C-terminal HEAT repeat domain	5A31:C_4D4Z:A	2	5544	13	50873	1.41173	0.344814	0.653585	1
PF12052	VGCC_beta4Aa_N	Voltage gated calcium channel subunit beta domain 4Aa N terminal	1T0H:A_4DEX:A	2	5544	13	50873	1.41173	0.344814	0.653585	1
PF02196	RBD	Raf-like Ras-binding domain	5VGJ:G_4DQO:C	2	5544	13	50873	1.41173	0.344814	0.653585	1
PF02873	MurB_C	UDP-N-acetylenolpyruvoylglucosamine reductase; C-terminal domain	5JZX:A_1HSK:A	2	5544	13	50873	1.41173	0.344814	0.653585	1
PF00218	IGPS	Indole-3-glycerol phosphate synthase	3T40:A_1VC4:A	2	5544	13	50873	1.41173	0.344814	0.653585	1
PF03147	FDX-ACB	Ferredoxin-fold anticodon binding domain	4P75:A_1JJC:B	2	5544	13	50873	1.41173	0.344814	0.653585	1
PF07944	Glyco_hydro_127	Beta-L-arabinofuranosidase; GH127	3H7L:A_3WKX:A	2	5544	13	50873	1.41173	0.344814	0.653585	1
PF00716	Peptidase_S21	Assemblin (Peptidase family S21)	1AT3:A_4V07:A	2	5544	13	50873	1.41173	0.344814	0.653585	1
PF13662	Toprim_4	Toprim domain	1BJT:A_5W35:A	2	5544	13	50873	1.41173	0.344814	0.653585	1
PF01301	Glyco_hydro_35	Glycosyl hydrolases family 35	5MGC:A_4IUG:A	2	5544	14	50873	1.31089	0.270706	0.666804	1
PF00750	tRNA-synt_1d	tRNA synthetases class I (R)	6AO8:A_1IQ0:A	2	5544	14	50873	1.31089	0.270706	0.666804	1
PF03485	Arg_tRNA_synt_N	Arginyl tRNA synthetase N terminal domain	6AO8:A_1IQ0:A	2	5544	14	50873	1.31089	0.270706	0.666804	1
PF10590	PNP_phzG_C	Pyridoxine 5'-phosphate oxidase C-terminal dimerisation region	4HMW:A_1T9M:A	2	5544	14	50873	1.31089	0.270706	0.666804	1
PF01642	MM_CoA_mutase	Methylmalonyl-CoA mutase	2XIQ:A_7REQ:B	2	5544	14	50873	1.31089	0.270706	0.666804	1
PF03972	MmgE_PrpD	MmgE/PrpD family	2HP0:A_5MUX:A	2	5544	14	50873	1.31089	0.270706	0.666804	1
PF17417	Glycoprot_B_PH2	Herpesvirus Glycoprotein B PH-like domain	3NW8:B_5YS6:A	2	5544	14	50873	1.31089	0.270706	0.666804	1
PF00745	GlutR_dimer	Glutamyl-tRNAGlu reductase; dimerisation domain	1GPJ:A_4N7R:A	2	5544	14	50873	1.31089	0.270706	0.666804	1
PF09177	Syntaxin-6_N	Syntaxin 6; N-terminal	4ABX:A_4AD8:A	2	5544	14	50873	1.31089	0.270706	0.666804	1
PF10585	UBA_e1_thiolCys	Ubiquitin-activating enzyme active site	3KYD:B_2PX9:A	2	5544	14	50873	1.31089	0.270706	0.666804	1
PF07657	MNNL	N terminus of Notch ligand	5MW7:A_5MW5:A	2	5544	14	50873	1.31089	0.270706	0.666804	1
PF01043	SecA_PP_bind	SecA preprotein cross-linking domain	4UAQ:A_1NL3:A	2	5544	14	50873	1.31089	0.270706	0.666804	1
PF05168	HEPN	HEPN domain	1UFB:A_5CWN:A	2	5544	14	50873	1.31089	0.270706	0.666804	1
PF16482	Staufen_C	Staufen C-terminal domain	4X8W:A_4WYQ:B	2	5544	14	50873	1.31089	0.270706	0.666804	1
PF00544	Pec_lyase_C	Pectate lyase	1O8L:A_6FI2:A	2	5544	14	50873	1.31089	0.270706	0.666804	1
PF14696	Glyoxalase_5	Hydroxyphenylpyruvate dioxygenase; HPPD; N-terminal	5HMQ:A_1SP8:A	2	5544	14	50873	1.31089	0.270706	0.666804	1
PF00394	Cu-oxidase	Multicopper oxidase	3PPS:A_2QT6:A_3T6W:A_5MHZ:A_1KYA:A_5EHF:A_5TB7:A_2DV6:A_3X1F:A_2BW5:A_1GYC:A_1HFU:A_2HZH:A_3FPX:A_5NQ7:A	15	5544	126	50873	1.09241	0.0883844	0.672598	1
PF00079	Serpin	Serpin (serine protease inhibitor)	1SNG:A_3LE2:A_1SEK:A_4GA7:A_5NCS:A_4ZK3:A_4P0O:A_1C8O:A_1JJO:C_1MTP:A_2R9Y:A_1YXA:A_2OAY:A_1HLE:A_1M93:B_5NCU:A	16	5544	133	50873	1.10391	0.0988557	0.67907	1
PF02843	GARS_C	Phosphoribosylglycinamide synthetase; C domain	3MJF:A_2YRW:A	2	5544	15	50873	1.2235	0.201713	0.68077	1
PF00522	VPR	VPR/VPX protein	4Z8L:B_5AJA:B	2	5544	15	50873	1.2235	0.201713	0.68077	1
PF13443	HTH_26	Cro/C1-type HTH DNA-binding domain	3RZZ:A_6B9R:A	2	5544	15	50873	1.2235	0.201713	0.68077	1
PF06330	TRI5	Trichodiene synthase (TRI5)	4LA5:A_4MC0:A	2	5544	15	50873	1.2235	0.201713	0.68077	1
PF00823	PPE	PPE family	5XFS:B_4WJ1:A	2	5544	15	50873	1.2235	0.201713	0.68077	1
PF04060	FeS	Putative Fe-S cluster	4DJE:C_2H9A:A	2	5544	15	50873	1.2235	0.201713	0.68077	1
PF04386	SspB	Stringent starvation protein B	2QAS:A_2QAZ:A	2	5544	15	50873	1.2235	0.201713	0.68077	1
PF00201	UDPGT	UDP-glucoronosyl and UDP-glucosyl transferase	2C1Z:A_5TME:A	2	5544	15	50873	1.2235	0.201713	0.68077	1
PF09485	CRISPR_Cse2	CRISPR-associated protein Cse2 (CRISPR_cse2)	4H7A:A_5U0A:J	2	5544	15	50873	1.2235	0.201713	0.68077	1
PF01903	CbiX	CbiX	4CCS:A_2JH3:A	2	5544	15	50873	1.2235	0.201713	0.68077	1
PF02458	Transferase	Transferase family	4KEC:A_2ZBA:A	2	5544	15	50873	1.2235	0.201713	0.68077	1
PF02522	Antibiotic_NAT	Aminoglycoside 3-N-acetyltransferase	6BC4:A_3SMA:A	2	5544	15	50873	1.2235	0.201713	0.68077	1
PF06957	COPI_C	Coatomer (COPI) alpha subunit C-terminus	3MKR:B_3MV3:A	2	5544	15	50873	1.2235	0.201713	0.68077	1
PF02769	AIRS_C	AIR synthase related protein; C-terminal domain	3MCQ:A_2YXZ:A_5VK4:A_5L16:A_2V9Y:A_2Z1U:A_1CLI:A_5AVM:A	8	5544	62	50873	1.18403	0.168923	0.685567	1
PF00586	AIRS	AIR synthase related protein; N-terminal domain	3MCQ:A_2YXZ:A_5VK4:A_5L16:A_2V9Y:A_2Z1U:A_1CLI:A_5AVM:A	8	5544	64	50873	1.14703	0.137175	0.690599	1
PF02074	Peptidase_M32	Carboxypeptidase Taq (M32) metallopeptidase	3HOA:A_5GIV:A	2	5544	16	50873	1.14703	0.137175	0.695209	1
PF03971	IDH	Monomeric isocitrate dehydrogenase	1ITW:A_3MBC:A	2	5544	16	50873	1.14703	0.137175	0.695209	1
PF01515	PTA_PTB	Phosphate acetyl/butaryl transferase	3U9E:A_1VMI:A	2	5544	16	50873	1.14703	0.137175	0.695209	1
PF01290	Thymosin	Thymosin beta-4 family	3TU5:B_3U9Z:C	2	5544	16	50873	1.14703	0.137175	0.695209	1
PF13364	BetaGal_dom4_5	Beta-galactosidase jelly roll domain	5MGC:A_4IUG:A	2	5544	16	50873	1.14703	0.137175	0.695209	1
PF08674	AChE_tetra	Acetylcholinesterase tetramerisation domain	1Q83:A_4BDT:A	2	5544	16	50873	1.14703	0.137175	0.695209	1
PF06418	CTP_synth_N	CTP synthase N-terminus	1VCN:A_5U6R:A	2	5544	16	50873	1.14703	0.137175	0.695209	1
PF08032	SpoU_sub_bind	RNA 2'-O ribose methyltransferase substrate binding	1IPA:A_1X7P:A	2	5544	16	50873	1.14703	0.137175	0.695209	1
PF02741	FTR_C	FTR; proximal lobe	1M5H:A_1M5S:A	2	5544	16	50873	1.14703	0.137175	0.695209	1
PF02838	Glyco_hydro_20b	Glycosyl hydrolase family 20; domain 2	3RCN:A_2EPO:A	2	5544	16	50873	1.14703	0.137175	0.695209	1
PF01913	FTR	Formylmethanofuran-tetrahydromethanopterin formyltransferase	1M5H:A_1M5S:A	2	5544	16	50873	1.14703	0.137175	0.695209	1
PF14543	TAXi_N	Xylanase inhibitor N-terminal	1T6E:X_3HD8:A	2	5544	16	50873	1.14703	0.137175	0.695209	1
PF12844	HTH_19	Helix-turn-helix domain	4ICH:A_5J2Y:A	2	5544	16	50873	1.14703	0.137175	0.695209	1
PF02511	Thy1	Thymidylate synthase complementing protein	2GQ2:A_3GE9:A	2	5544	16	50873	1.14703	0.137175	0.695209	1
PF14541	TAXi_C	Xylanase inhibitor C-terminal	1T6E:X_3HD8:A	2	5544	16	50873	1.14703	0.137175	0.695209	1
PF01323	DSBA	DSBA-like thioredoxin domain	4JRR:A_5COH:A_3GL5:A_5HFI:A_3DVW:A_2IMD:A_3C7M:A_4WKW:A	8	5544	67	50873	1.09567	0.091365	0.700904	1
PF00195	Chal_sti_synt_N	Chalcone and stilbene synthases; N-terminal domain	3TSY:A_4YJY:A_4JAT:A_3A5Q:A_1Z1F:A_3OV2:A_3WD8:A_3OIT:A_5UC5:A	9	5544	71	50873	1.16318	0.151161	0.705166	1
PF13437	HlyD_3	HlyD family secretion protein	4DK0:A_4L8J:A	2	5544	17	50873	1.07956	0.0765499	0.709892	1
PF02896	PEP-utilizers_C	PEP-utilising enzyme; TIM barrel domain	2X0S:A_1DIK:A	2	5544	17	50873	1.07956	0.0765499	0.709892	1
PF11865	DUF3385	Domain of unknown function (DUF3385)	5FVM:A_6EMK:A	2	5544	17	50873	1.07956	0.0765499	0.709892	1
PF00766	ETF_alpha	Electron transfer flavoprotein FAD-binding domain	1EFP:A_2A1T:R	2	5544	17	50873	1.07956	0.0765499	0.709892	1
PF00816	Histone_HNS	H-NS histone family	3NR7:A_1LR1:A	2	5544	17	50873	1.07956	0.0765499	0.709892	1
PF00688	TGFb_propeptide	TGF-beta propeptide	5HLY:A_5HLZ:A	2	5544	17	50873	1.07956	0.0765499	0.709892	1
PF08275	Toprim_N	DNA primase catalytic core; N-terminal domain	1DD9:A_5W35:A	2	5544	17	50873	1.07956	0.0765499	0.709892	1
PF02464	CinA	Competence-damaged protein	4CT8:A_5KVK:A	2	5544	17	50873	1.07956	0.0765499	0.709892	1
PF02841	GBP_C	Guanylate-binding protein; C-terminal domain	3QOF:A_5VGR:A	2	5544	17	50873	1.07956	0.0765499	0.709892	1
PF16999	V-ATPase_G_2	Vacuolar (H+)-ATPase G subunit	2K6I:A_2QNA:A	2	5544	17	50873	1.07956	0.0765499	0.709892	1
PF12862	ANAPC5	Anaphase-promoting complex subunit 5	5A31:O_5CWL:A	2	5544	17	50873	1.07956	0.0765499	0.709892	1
PF02852	Pyr_redox_dim	Pyridine nucleotide-disulphide oxidoreductase; dimerisation domain	2EQ8:A_3L8K:A_1ZKQ:A_3NT6:A_5X1Y:B_3ICS:A_2AAQ:A_5VN0:A_3OC4:A_3LAD:A_1ONF:A_3KD9:A_1ZX9:A_3KLJ:A_1NHP:A_2HQM:A_2EQ7:A_4YWO:A_1YQZ:A_5U25:A_3O0H:A	21	5544	177	50873	1.0887	0.0849888	0.719142	1
PF13263	PHP_C	PHP-associated	2YB4:A_3O0F:A_2YZ5:A	3	5544	21	50873	1.31089	0.270706	0.726163	1
PF02581	TMP-TENI	Thiamine monophosphate synthase/TENI	3O63:A_4QCC:A_4ML9:A	3	5544	21	50873	1.31089	0.270706	0.726163	1
PF10399	UCR_Fe-S_N	Ubiquitinol-cytochrome C reductase Fe-S subunit TAT signal	2YIU:C_5F75:A_5FW4:A	3	5544	21	50873	1.31089	0.270706	0.726163	1
PF01756	ACOX	Acyl-CoA oxidase	2FON:A_2Z1Q:A_5JSN:B	3	5544	21	50873	1.31089	0.270706	0.726163	1
PF04945	YHS	YHS domain	3RNF:A_1XMF:A_3DHH:A	3	5544	21	50873	1.31089	0.270706	0.726163	1
PF00610	DEP	Domain found in Dishevelled; Egl-10; and Pleckstrin (DEP)	6CES:D_1O7F:A_4F7Z:A	3	5544	22	50873	1.2513	0.224186	0.731604	1
PF03447	NAD_binding_3	Homoserine dehydrogenase; NAD binding domain	4PG6:A_1EBF:A_3WBB:A	3	5544	22	50873	1.2513	0.224186	0.731604	1
PF02913	FAD-oxidase_C	FAD linked oxidases; C-terminal domain	1DIQ:A_3PM9:A_5AE1:A	3	5544	22	50873	1.2513	0.224186	0.731604	1
PF00912	Transgly	Transglycosylase	3ZG9:B_4OON:A_3UE0:A	3	5544	22	50873	1.2513	0.224186	0.731604	1
PF13538	UvrD_C_2	UvrD-like helicase C-terminal domain	5FHH:A_3GPL:A_3K70:B	3	5544	22	50873	1.2513	0.224186	0.731604	1
PF01558	POR	Pyruvate ferredoxin/flavodoxin oxidoreductase	2C42:A_5C4I:B_6CIQ:A	3	5544	23	50873	1.1969	0.179734	0.737812	1
PF03727	Hexokinase_2	Hexokinase	1IG8:A_4QS7:A_1BDG:A	3	5544	23	50873	1.1969	0.179734	0.737812	1
PF13621	Cupin_8	Cupin-like domain	4QSZ:A_4QU2:A_4NR1:A	3	5544	23	50873	1.1969	0.179734	0.737812	1
PF01571	GCV_T	Aminomethyltransferase folate-binding domain	2GAG:A_3AD8:A_3GIR:A	3	5544	23	50873	1.1969	0.179734	0.737812	1
PF07687	M20_dimer	Peptidase dimerisation domain	3IO1:A_2F8H:A_4PXC:A_5K8N:A_4Q7A:A_4WJB:A_5I4M:A_3N5F:A_5TP4:A_6C0D:A_3GB0:A	11	5544	94	50873	1.07381	0.0712166	0.744006	1
PF04452	Methyltrans_RNA	RNA methyltransferase	4L69:A_4J3C:A_1V6Z:A	3	5544	24	50873	1.14703	0.137175	0.744665	1
PF04234	CopC	CopC domain	2XWX:A_4Z7A:A_5N1T:M	3	5544	24	50873	1.14703	0.137175	0.744665	1
PF00106	adh_short	short chain dehydrogenase	3M1A:A_5JO9:A_2EHD:A_5U1P:A_1SNY:A_3H7A:A_4BMV:A_5WQP:A_5U4S:A_2QQ5:A_2YUT:A_4DYV:A_1OOE:A_3MJS:A_3P19:A_1DIR:A_3KVO:A_4Y98:A_4IMP:A_3E03:A_2JAP:A_4YA6:A_4DRY:A_5IF3:A_3RKR:A_3L6E:A	26	5544	224	50873	1.0651	0.0630666	0.749126	1
PF02126	PTE	Phosphotriesterase family	3GU2:A_3K2G:A_1PSC:A	3	5544	25	50873	1.10115	0.0963525	0.752046	1
PF01928	CYTH	CYTH domain	5A61:A_5A68:A_3TVL:A	3	5544	25	50873	1.10115	0.0963525	0.752046	1
PF01154	HMG_CoA_synt_N	Hydroxymethylglutaryl-coenzyme A synthase N terminal	5KP7:A_4YXQ:A_5HWO:A	3	5544	26	50873	1.0588	0.0571318	0.759851	1
PF00349	Hexokinase_1	Hexokinase	1IG8:A_4QS7:A_1BDG:A	3	5544	26	50873	1.0588	0.0571318	0.759851	1
PF04153	NOT2_3_5	NOT2 / NOT3 / NOT5 family	4C0G:A_5FU7:C_4C0D:C	3	5544	26	50873	1.0588	0.0571318	0.759851	1
PF00689	Cation_ATPase_C	Cation transporting ATPase; C-terminus	2VOY:D_5KSD:A_1MHS:A	3	5544	26	50873	1.0588	0.0571318	0.759851	1
PF07555	NAGidase	beta-N-acetylglucosaminidase	2XSA:A_5M7T:A_5UHP:A	3	5544	26	50873	1.0588	0.0571318	0.759851	1
PF05222	AlaDh_PNT_N	Alanine dehydrogenase/PNT; N-terminal domain	2BRU:A_2QRK:A_2OO5:A_3P2Y:A	4	5544	31	50873	1.18403	0.168923	0.773163	1
PF00305	Lipoxygenase	Lipoxygenase	3VF1:A_5FX8:A_5FNO:A_5IR4:A	4	5544	31	50873	1.18403	0.168923	0.773163	1
PF14492	EFG_II	Elongation Factor G; domain II	4FN5:A_3ZZ0:A_2DY1:A_2MZW:A	4	5544	31	50873	1.18403	0.168923	0.773163	1
PF00464	SHMT	Serine hydroxymethyltransferase	4MSO:A_4P3M:A_5X3V:A_5Z0Y:A	4	5544	33	50873	1.11227	0.106403	0.781036	1
PF01012	ETF	Electron transfer flavoprotein domain	1EFP:A_1EFP:B_3CLS:C_2A1T:R	4	5544	34	50873	1.07956	0.0765499	0.78563	1
PF00295	Glyco_hydro_28	Glycosyl hydrolases family 28	1CZF:A_4XLA:A_5OLP:A_2IOU:G	4	5544	34	50873	1.07956	0.0765499	0.78563	1
PF03063	Prismane	Prismane/CO dehydrogenase family	3CF4:A_3B51:X_3I01:A_1JQK:A	4	5544	34	50873	1.07956	0.0765499	0.78563	1
PF01083	Cutinase	Cutinase	5AJH:A_1BS9:A_1QOZ:A_3HC7:A	4	5544	34	50873	1.07956	0.0765499	0.78563	1
PF08398	Parvo_coat_N	Parvovirus coat protein VP1	4RSO:A_4IOV:A_4G0R:A_3NG9:A	4	5544	34	50873	1.07956	0.0765499	0.78563	1
PF07499	RuvA_C	RuvA; C-terminal domain	1BVS:A_1IXR:A_1IXS:A_1HJP:A	4	5544	35	50873	1.04871	0.0475624	0.790588	1
PF07228	SpoIIE	Stage II sporulation protein E (SpoIIE)	3ZT9:A_2JFT:A_3PU9:A_5ITI:A	4	5544	35	50873	1.04871	0.0475624	0.790588	1
PF00875	DNA_photolyase	DNA photolyase	3UMV:A_4I6G:A_1QNF:A_4U63:A	4	5544	35	50873	1.04871	0.0475624	0.790588	1
PF03477	ATP-cone	ATP cone domain	5IM3:A_5CWG:A_5D1Y:A_5CWF:A	4	5544	35	50873	1.04871	0.0475624	0.790588	1
PF04261	Dyp_perox	Dyp-type peroxidase family	4GRC:A_4GT2:B_4GS1:A_4GU7:A_5FW4:A	5	5544	40	50873	1.14703	0.137175	0.799956	1
PF16864	Dimerisation2	Dimerisation domain	4Z2Y:A_4D7K:A_3MCZ:A_4A6D:A_3LST:A	5	5544	40	50873	1.14703	0.137175	0.799956	1
PF02887	PK_C	Pyruvate kinase; alpha/beta domain	2E28:A_3GG8:A_4HYW:B_3KHD:A_1A3X:A	5	5544	41	50873	1.11905	0.112482	0.802436	1
PF08031	BBE	Berberine and berberine like	5I1V:A_2BVF:A_5L6G:A_5AWV:A_6EO4:A	5	5544	41	50873	1.11905	0.112482	0.802436	1
PF02811	PHP	PHP domain	2W9M:A_2YB4:A_3O0F:A_2YZ5:A_4IQJ:A	5	5544	42	50873	1.09241	0.0883844	0.80528	1
PF01152	Bac_globin	Bacterial-like globin	4UUR:A_1DLY:A_1DLW:A_1S69:A_6BME:A	5	5544	43	50873	1.067	0.0648539	0.808453	1
PF02525	Flavodoxin_2	Flavodoxin-like fold	4C0X:A_1T5B:A_1V4B:A_5A4K:A_3W77:A_3W7A:A	6	5544	53	50873	1.03882	0.0380836	0.827843	1
PF00454	PI3_PI4_kinase	Phosphatidylinositol 3- and 4-kinase	4HND:A_5WBY:B_5OEJ:B_5FVM:A_5YZ0:A_6EMK:A_5W1R:A	7	5544	58	50873	1.10748	0.102083	0.833572	1
PF02540	NAD_synthase	NAD synthase	3SEQ:A_4F4H:A_3N05:A_6C8Q:A_5UDR:A_4Q16:A_3DPI:A	7	5544	60	50873	1.07056	0.0681817	0.836502	1
PF01636	APH	Phosphotransferase enzyme family	3DXQ:A_5IGH:A_5UXD:A_4WZY:A_3TYK:A_4OCJ:A_5JY7:I	7	5544	62	50873	1.03603	0.0353918	0.840306	1
PF00261	Tropomyosin	Tropomyosin	3U1C:A_3U59:A_3U1A:A_2B9C:A_4A7L:B_2W49:A_1IC2:A	7	5544	63	50873	1.01958	0.0193915	0.8425	1
PF01041	DegT_DnrJ_EryC1	DegT/DnrJ/EryC1/StrS aminotransferase family	1MDO:A_2PO3:A_1B9I:A_4LC3:A_1O69:A_5UID:A_5W70:A	7	5544	63	50873	1.01958	0.0193915	0.8425	1
PF01926	MMR_HSR1	50S ribosome-binding GTPase	5UCV:A_5EE0:A_3GEH:A_6EM5:s_3GEI:A_4CSU:9_4DHE:A_5M04:A	8	5544	69	50873	1.06391	0.0619511	0.847374	1
PF00127	Copper-bind	Copper binding proteins; plastocyanin/azurin family	1ID2:A_3AY2:A_1QHQ:A_2AAN:A_2DV6:A_3TU6:A_3C75:A_3SBQ:A_5I5J:A	9	5544	81	50873	1.01958	0.0193915	0.860263	1
PF08541	ACP_syn_III_C	3-Oxoacyl-[acyl-carrier-protein (ACP)] synthase III C terminal	4XS7:A_3T5Y:B_4YXQ:A_4RYB:A_5BY7:A_2X3E:A_4Z19:A_5MG5:A_6B2S:A_4V2P:A	10	5544	86	50873	1.067	0.0648539	0.86305	1
PF00113	Enolase_C	Enolase; C-terminal TIM barrel domain	5J04:A_4MKS:A_2PA6:A_4Z17:A_5WRO:A_2PTY:A_3TQP:A_2XH4:A_3UJ2:A_3QN3:A	10	5544	87	50873	1.05474	0.053293	0.86388	1
PF00141	peroxidase	Peroxidase	4BM1:A_4USC:A_1MNP:A_4C50:A_3Q3U:A_2VCF:X_5TWT:A_3VLK:A_5AOG:A_3HDL:A_1PA2:A	11	5544	96	50873	1.05144	0.0501632	0.870352	1
PF00557	Peptidase_M24	Metallopeptidase family M24	3FMR:A_1YJ3:A_1O0X:A_1KP0:A_5WZE:A_5GIQ:A_4IPA:A_5XEV:A_4R60:A_4EGE:A_5CE6:A_1BN5:A_3TAV:A	13	5544	116	50873	1.02837	0.0279752	0.88222	1
PF07859	Abhydrolase_3	alpha/beta hydrolase fold	3WJ2:A_5HC0:A_4C87:A_3BJR:A_3ED1:A_3QH4:A_1JKM:A_5GMS:A_5JD4:A_4KRY:A_4YPV:A_3GA7:A_4P9N:A_5AOA:A_4J0C:A	15	5544	136	50873	1.01208	0.0120114	0.891541	1
PF02182	SAD_SRA	SAD/SRA domain	4NJ5:A	1	5544	9	50873	1.01958	0.0193915	1	1
PF15919	HicB_lk_antitox	HicB_like antitoxin of bacterial toxin-antitoxin system	3KWR:A	1	5544	9	50873	1.01958	0.0193915	1	1
PF06458	MucBP	MucBP domain	4M01:A_4M00:A	2	5544	18	50873	1.01958	0.0193915	1	1
PF17483	TbpB_C	C-lobe handle domain of Tf-binding protein B	3VE1:A_3V8U:A	2	5544	18	50873	1.01958	0.0193915	1	1
PF02110	HK	Hydroxyethylthiazole kinase family	3HPD:A_5CM5:A	2	5544	18	50873	1.01958	0.0193915	1	1
PF03544	TonB_C	Gram-negative bacterial TonB protein C-terminal	1XX3:A	1	5544	9	50873	1.01958	0.0193915	1	1
PF13525	YfiO	Outer membrane lipoprotein	5CWI:A	1	5544	9	50873	1.01958	0.0193915	1	1
PF00769	ERM	Ezrin/radixin/moesin family	2I1K:A	1	5544	9	50873	1.01958	0.0193915	1	1
PF01887	SAM_adeno_trans	S-adenosyl-l-methionine hydroxide adenosyltransferase	2CW5:A_2Q6K:A	2	5544	18	50873	1.01958	0.0193915	1	1
PF04929	Herpes_DNAp_acc	Herpes DNA replication accessory factor	2Z0L:A	1	5544	9	50873	1.01958	0.0193915	1	1
PF03720	UDPG_MGDP_dh_C	UDP-glucose/GDP-mannose dehydrogenase family; UDP binding domain	3VTF:A_4R16:A_2Y0E:A	3	5544	27	50873	1.01958	0.0193915	1	1
PF03443	Glyco_hydro_61	Glycosyl hydrolase family 61	2VTC:A_5O2X:A_4B5Q:A_4EIS:B	4	5544	36	50873	1.01958	0.0193915	1	1
PF07361	Cytochrom_B562	Cytochrome b562	4ER9:A_3QW0:A_2RA1:A_4UJ6:A	4	5544	36	50873	1.01958	0.0193915	1	1
PF00317	Ribonuc_red_lgN	Ribonucleotide reductase; all-alpha domain	1XJG:A_5IM3:A_5D1Y:A	3	5544	27	50873	1.01958	0.0193915	1	1
PF08211	dCMP_cyt_deam_2	Cytidine and deoxycytidylate deaminase zinc-binding region	1ALN:A	1	5544	9	50873	1.01958	0.0193915	1	1
PF02085	Cytochrom_CIII	Class III cytochrome C family	2E84:A_2A3M:A_1Z1N:X	3	5544	27	50873	1.01958	0.0193915	1	1
PF07502	MANEC	MANEC domain	4A5V:A	1	5544	9	50873	1.01958	0.0193915	1	1
PF07055	Eno-Rase_FAD_bd	Enoyl reductase FAD binding domain	4BKO:A	1	5544	9	50873	1.01958	0.0193915	1	1
PF09059	TyeA	TyeA	4P40:A	1	5544	9	50873	1.01958	0.0193915	1	1
PF03054	tRNA_Me_trans	tRNA methyl transferase	2DEU:A	1	5544	9	50873	1.01958	0.0193915	1	1
PF01713	Smr	Smr domain	4OCH:A	1	5544	9	50873	1.01958	0.0193915	1	1
PF04049	ANAPC8	Anaphase promoting complex subunit 8 / Cdc23	5A31:C	1	5544	9	50873	1.01958	0.0193915	1	1
PF04832	SOUL	SOUL heme-binding protein	3R8J:A	1	5544	9	50873	1.01958	0.0193915	1	1
PF08206	OB_RNB	Ribonuclease B OB domain	4RO1:B_2ID0:A	2	5544	18	50873	1.01958	0.0193915	1	1
PF05345	He_PIG	Putative Ig domain	4M00:A	1	5544	9	50873	1.01958	0.0193915	1	1
PF00529	HlyD	HlyD membrane-fusion protein of T1SS	3LNN:A_4DK0:A	2	5544	18	50873	1.01958	0.0193915	1	1
PF00387	PI-PLC-Y	Phosphatidylinositol-specific phospholipase C; Y domain	3QR1:A	1	5544	9	50873	1.01958	0.0193915	1	1
PF03405	FA_desaturase_2	Fatty acid desaturase	1ZA0:A	1	5544	9	50873	1.01958	0.0193915	1	1
PF01406	tRNA-synt_1e	tRNA synthetases class I (C) catalytic domain	1LI5:A	1	5544	9	50873	1.01958	0.0193915	1	1
PF08839	CDT1	DNA replication factor CDT1 like	2WVR:C	1	5544	9	50873	1.01958	0.0193915	1	1
PF02865	STAT_int	STAT protein; protein interaction domain	4ZIA:A	1	5544	9	50873	1.01958	0.0193915	1	1
PF04493	Endonuclease_5	Endonuclease V	3GOC:A	1	5544	9	50873	1.01958	0.0193915	1	1
PF15403	HiaBD2	HiaBD2_N domain of Trimeric autotransporter adhesin (GIN)	1S7M:A	1	5544	9	50873	1.01958	0.0193915	1	1
PF13537	GATase_7	Glutamine amidotransferase domain	1MC1:A	1	5544	9	50873	1.01958	0.0193915	1	1
PF17206	SeqA_N	SeqA protein N-terminal domain	5CWG:A	1	5544	9	50873	1.01958	0.0193915	1	1
PF03421	Acetyltransf_14	YopJ Serine/Threonine acetyltransferase	5W3T:A	1	5544	9	50873	1.01958	0.0193915	1	1
PF13490	zf-HC2	Putative zinc-finger	2Q1Z:B_4NQW:B	2	5544	18	50873	1.01958	0.0193915	1	1
PF16677	GP3_package	DNA-packaging protein gp3	3P9A:A	1	5544	9	50873	1.01958	0.0193915	1	1
PF08911	NUP50	NUP50 (Nucleoporin 50 kDa)	3TJ3:C	1	5544	9	50873	1.01958	0.0193915	1	1
PF07745	Glyco_hydro_53	Glycosyl hydrolase family 53	1HJQ:A	1	5544	9	50873	1.01958	0.0193915	1	1
PF08221	HTH_9	RNA polymerase III subunit RPC82 helix-turn-helix domain	2XV4:S	1	5544	9	50873	1.01958	0.0193915	1	1
PF08652	RAI1	RAI1 like PD-(D/E)XK nuclease	3FQI:A	1	5544	9	50873	1.01958	0.0193915	1	1
PF12897	Aminotran_MocR	Alanine-glyoxylate amino-transferase	5C6U:A	1	5544	9	50873	1.01958	0.0193915	1	1
PF05481	Myco_19_kDa	Mycobacterium 19 kDa lipoprotein antigen	4ZJM:F	1	5544	9	50873	1.01958	0.0193915	1	1
PF05738	Cna_B	Cna protein B-type domain	4OQ1:A	1	5544	9	50873	1.01958	0.0193915	1	1
PF06827	zf-FPG_IleRS	Zinc finger found in FPG and IleRS	3W0F:A_2OPF:A	2	5544	18	50873	1.01958	0.0193915	1	1
PF09043	Lys-AminoMut_A	D-Lysine 5;6-aminomutase TIM-barrel domain of alpha subunit	1XRS:A	1	5544	9	50873	1.01958	0.0193915	1	1
PF02748	PyrI_C	Aspartate carbamoyltransferase regulatory chain; metal binding domain	2BE7:D	1	5544	9	50873	1.01958	0.0193915	1	1
PF04166	PdxA	Pyridoxal phosphate biosynthetic protein PdxA	3LXY:A_4ATY:A	2	5544	18	50873	1.01958	0.0193915	1	1
PF03895	YadA_anchor	YadA-like membrane anchor domain	2GR7:A_3EMO:C	2	5544	18	50873	1.01958	0.0193915	1	1
PF07338	DUF1471	Protein of unknown function (DUF1471)	4EVU:A	1	5544	9	50873	1.01958	0.0193915	1	1
PF02113	Peptidase_S13	D-Ala-D-Ala carboxypeptidase 3 (S13) family	5CER:A_2J9P:A	2	5544	18	50873	1.01958	0.0193915	1	1
PF03045	DAN	DAN domain	4YU8:A	1	5544	9	50873	1.01958	0.0193915	1	1
PF09439	SRPRB	Signal recognition particle receptor beta subunit	5CK5:A	1	5544	9	50873	1.01958	0.0193915	1	1
PF00430	ATP-synt_B	ATP synthase B/B' CF(0)	1L2P:A	1	5544	9	50873	1.01958	0.0193915	1	1
PF06415	iPGM_N	BPG-independent PGAM N-terminus (iPGM_N)	5VPU:A	1	5544	9	50873	1.01958	0.0193915	1	1
PF14579	HHH_6	Helix-hairpin-helix motif	4IQJ:A	1	5544	9	50873	1.01958	0.0193915	1	1
PF08669	GCV_T_C	Glycine cleavage T-protein C-terminal barrel domain	2GAG:A_3AD8:A_3GIR:A	3	5544	27	50873	1.01958	0.0193915	1	1
PF00538	Linker_histone	linker histone H1 and H5 family	5NL0:Z	1	5544	9	50873	1.01958	0.0193915	1	1
PF01948	PyrI	Aspartate carbamoyltransferase regulatory chain; allosteric domain	2BE7:D	1	5544	9	50873	1.01958	0.0193915	1	1
PF01149	Fapy_DNA_glyco	Formamidopyrimidine-DNA glycosylase N-terminal domain	3W0F:A_2OPF:A	2	5544	18	50873	1.01958	0.0193915	1	1
PF07836	DmpG_comm	DmpG-like communication domain	4LRT:A	1	5544	9	50873	1.01958	0.0193915	1	1
PF00905	Transpeptidase	Penicillin binding protein transpeptidase domain	4GN2:A_3UPP:A_3ZG9:B_4YE5:A_4OON:A_2V2F:F_3UE0:A_4KQR:A_2ZC6:B_4ZTK:A_4R0Q:A	11	5544	100	50873	1.00938	0.00934116	1	1
PF14805	THDPS_N_2	Tetrahydrodipicolinate N-succinyltransferase N-terminal	6AMY:A	1	5544	9	50873	1.01958	0.0193915	1	1
PF10410	DnaB_bind	DnaB-helicase binding domain of primase	1DD9:A_5W35:A	2	5544	18	50873	1.01958	0.0193915	1	1
PF01537	Herpes_glycop_D	Herpesvirus glycoprotein D/GG/GX domain	5X5W:A	1	5544	9	50873	1.01958	0.0193915	1	1
PF07496	zf-CW	CW-type Zinc Finger	5OF9:A_4FWJ:A	2	5544	18	50873	1.01958	0.0193915	1	1
PF03084	Sigma_1_2	Reoviral Sigma1/Sigma2 family	2VAK:A_1EJ6:D	2	5544	18	50873	1.01958	0.0193915	1	1
PF02758	PYRIN	PAAD/DAPIN/Pyrin domain	5WQ6:A_5GPP:A_2KN6:A_5H7N:A_1PN5:A	5	5544	45	50873	1.01958	0.0193915	1	1
PF07311	Dodecin	Dodecin	3ONR:A_2DEH:A_2VKF:A_4B2H:A	4	5544	36	50873	1.01958	0.0193915	1	1
PF02332	Phenol_Hydrox	Methane/Phenol/Toluene Hydroxylase	1MHY:B_3RNF:A_1XMF:A_3DHH:A	4	5544	36	50873	1.01958	0.0193915	1	1
PF01338	Bac_thur_toxin	Bacillus thuringiensis toxin	2MLW:A	1	5544	9	50873	1.01958	0.0193915	1	1
PF01869	BcrAD_BadFG	BadF/BadG/BcrA/BcrD ATPase family	1ZC6:A_1HUX:A	2	5544	18	50873	1.01958	0.0193915	1	1
PF12771	SusD-like_2	Starch-binding associating with outer membrane	5J5U:A	1	5544	9	50873	1.01958	0.0193915	1	1
PF03212	Pertactin	Pertactin	2IOU:G_1DAB:A	2	5544	18	50873	1.01958	0.0193915	1	1
PF03309	Pan_kinase	Type III pantothenate kinase	2F9W:A_4O5F:A_5B8H:A	3	5544	27	50873	1.01958	0.0193915	1	1
PF09134	Invasin_D3	Invasin; domain 3	4E9L:A_5DMY:A	2	5544	18	50873	1.01958	0.0193915	1	1
PF00983	Tymo_coat	Tymovirus coat protein	2WWS:A	1	5544	9	50873	1.01958	0.0193915	1	1
PF02682	CT_C_D	Carboxyltransferase domain; subdomain C and D	3OPF:A_5I8I:A	2	5544	18	50873	1.01958	0.0193915	1	1
PF09279	EF-hand_like	Phosphoinositide-specific phospholipase C; efhand-like	3QR1:A	1	5544	9	50873	1.01958	0.0193915	1	1
PF11894	Nup192	Nuclear pore complex scaffold; nucleoporins 186/192/205	5IJO:J_5CWV:A	2	5544	22	50873	0.834202	-0.181279	1	1
PF02631	RecX	RecX family	3D5L:A	1	5544	10	50873	0.917623	-0.085969	1	1
PF03921	ICAM_N	Intercellular adhesion molecule (ICAM); N-terminal domain	4OI9:A	1	5544	12	50873	0.764686	-0.268291	1	1
PF13874	Nup54	Nucleoporin complex subunit 54	5IJN:F	1	5544	16	50873	0.573514	-0.555973	1	1
PF09008	Head_binding	Head binding	4XLA:A	1	5544	12	50873	0.764686	-0.268291	1	1
PF01119	DNA_mis_repair	DNA mismatch repair protein; C-terminal domain	5AKC:C	1	5544	14	50873	0.655445	-0.422441	1	1
PF01318	Bromo_coat	Bromovirus coat protein	1JS9:A_1ZA7:A_1YC6:A_1CWP:A	4	5544	39	50873	0.941151	-0.0606512	1	1
PF06747	CHCH	CHCH domain	2L0Y:A	1	5544	13	50873	0.705864	-0.348333	1	1
PF09701	Cas_Cmr5	CRISPR-associated protein (Cas_Cmr5)	2ZOP:A	1	5544	10	50873	0.917623	-0.085969	1	1
PF13501	SoxY	Sulfur oxidation protein SoxY	2OXH:Y	1	5544	14	50873	0.655445	-0.422441	1	1
PF14749	Acyl-CoA_ox_N	Acyl-coenzyme A oxidase N-terminal	2FON:A	1	5544	16	50873	0.573514	-0.555973	1	1
PF00230	MIP	Major intrinsic protein	3LLQ:A_4OJ2:X_3NE2:A	3	5544	34	50873	0.809667	-0.211132	1	1
PF14760	Rnk_N	Rnk N-terminus	4ZVB:A	1	5544	10	50873	0.917623	-0.085969	1	1
PF00480	ROK	ROK family	1WOQ:A_4DB3:A_3LM9:A_2AA4:A_3VOV:A	5	5544	48	50873	0.955857	-0.045147	1	1
PF01663	Phosphodiest	Type I phosphodiesterase / nucleotide pyrophosphatase	5INH:A_3T01:A	2	5544	25	50873	0.734098	-0.309113	1	1
PF01170	UPF0020	Putative RNA methylase family UPF0020	3TMA:A	1	5544	15	50873	0.611748	-0.491434	1	1
PF00485	PRK	Phosphoribulokinase / Uridine kinase family	3C8U:A_3ASZ:A	2	5544	23	50873	0.797933	-0.225731	1	1
PF02617	ClpS	ATP-dependent Clp protease adaptor protein ClpS	4O2X:A	1	5544	12	50873	0.764686	-0.268291	1	1
PF14566	PTPlike_phytase	Inositol hexakisphosphate	3F41:A	1	5544	16	50873	0.573514	-0.555973	1	1
PF00598	Flu_M1	Influenza Matrix protein (M1)	4ITV:A	1	5544	17	50873	0.539778	-0.616597	1	1
PF01131	Topoisom_bac	DNA topoisomerase	1GKU:B	1	5544	14	50873	0.655445	-0.422441	1	1
PF02244	Propep_M14	Carboxypeptidase activation peptide	1JQG:A_1KWM:A	2	5544	25	50873	0.734098	-0.309113	1	1
PF04551	GcpE	GcpE protein	4S3B:A	1	5544	13	50873	0.705864	-0.348333	1	1
PF05192	MutS_III	MutS domain III	1OH5:A_5X9W:A_1EWQ:A_1EWR:A	4	5544	42	50873	0.873926	-0.134759	1	1
PF06723	MreB_Mbl	MreB/Mbl protein	4J8F:A	1	5544	12	50873	0.764686	-0.268291	1	1
PF03120	DNA_ligase_OB	NAD-dependent DNA ligase OB-fold domain	1B04:A	1	5544	12	50873	0.764686	-0.268291	1	1
PF01122	Cobalamin_bind	Eukaryotic cobalamin-binding protein	2V3N:A	1	5544	11	50873	0.834202	-0.181279	1	1
PF02938	GAD	GAD domain	4RMF:A_5W25:A	2	5544	19	50873	0.965919	-0.0346757	1	1
PF04427	Brix	Brix domain	6EM5:A_5JPQ:c	2	5544	23	50873	0.797933	-0.225731	1	1
PF07720	TPR_3	Tetratricopeptide repeat	3WXX:A_2XCB:A	2	5544	20	50873	0.917623	-0.085969	1	1
PF07724	AAA_2	AAA domain (Cdc48 subfamily)	5D4W:A_4LJ5:A_3PXI:A_1QVR:A_5OFO:C_4CIU:A	6	5544	60	50873	0.917623	-0.085969	1	1
PF01496	V_ATPase_I	V-type ATPase 116kDa subunit family	5I1M:V	1	5544	12	50873	0.764686	-0.268291	1	1
PF03065	Glyco_hydro_57	Glycosyl hydrolase family 57	1UFA:A	1	5544	11	50873	0.834202	-0.181279	1	1
PF09278	MerR-DNA-bind	MerR; DNA binding	1U0I:B	1	5544	11	50873	0.834202	-0.181279	1	1
PF07678	A2M_comp	A-macroglobulin complement component	5CWQ:A_4RTD:A_1HZF:A_5JTW:B_4FXG:B_4U48:A	6	5544	63	50873	0.873926	-0.134759	1	1
PF04509	CheC	CheC-like family	2F9Z:A	1	5544	12	50873	0.764686	-0.268291	1	1
PF02569	Pantoate_ligase	Pantoate-beta-alanine ligase	3Q12:A_4MQ6:A_1UFV:A	3	5544	30	50873	0.917623	-0.085969	1	1
PF00672	HAMP	HAMP domain	4KP4:A_3LNR:A_4CTI:A_3ZX6:A	4	5544	39	50873	0.941151	-0.0606512	1	1
PF01704	UDPGP	UTP--glucose-1-phosphate uridylyltransferase	5WEG:A_3OH1:A	2	5544	20	50873	0.917623	-0.085969	1	1
PF10040	CRISPR_Cas6	Uncharacterized conserved protein (DUF2276)	4C8Y:A	1	5544	15	50873	0.611748	-0.491434	1	1
PF07995	GSDH	Glucose / Sorbosone dehydrogenase	1C9U:A	1	5544	12	50873	0.764686	-0.268291	1	1
PF00390	malic	Malic enzyme; N-terminal domain	2AW5:A_1PJL:A_1GQ2:A_2DVM:A	4	5544	42	50873	0.873926	-0.134759	1	1
PF09298	FAA_hydrolase_N	Fumarylacetoacetase N-terminal	4QKU:A	1	5544	14	50873	0.655445	-0.422441	1	1
PF03349	Toluene_X	Outer membrane protein transport protein (OMPP1/FadL/TodX)	5FR8:A	1	5544	12	50873	0.764686	-0.268291	1	1
PF00883	Peptidase_M17	Cytosol aminopeptidase family; catalytic domain	5NTG:A_1GYT:A_5D8N:A_5LHJ:A_3H8G:F_6CXD:A_5NTH:A	7	5544	69	50873	0.930922	-0.0715803	1	1
PF03853	YjeF_N	YjeF-related protein N-terminus	3K5W:A	1	5544	15	50873	0.611748	-0.491434	1	1
PF16457	PH_12	Pleckstrin homology domain	3QR1:A	1	5544	11	50873	0.834202	-0.181279	1	1
PF01734	Patatin	Patatin-like phospholipase	4QMK:A_4KYI:A	2	5544	19	50873	0.965919	-0.0346757	1	1
PF07749	ERp29	Endoplasmic reticulum protein ERp29; C-terminal domain	5GHE:A	1	5544	15	50873	0.611748	-0.491434	1	1
PF02558	ApbA	Ketopantoate reductase PanE/ApbA	3HWR:A_3WFI:A_2EW2:A	3	5544	31	50873	0.888022	-0.118759	1	1
PF01895	PhoU	PhoU domain	4Q25:A_2I0M:A_2WB7:A	3	5544	31	50873	0.888022	-0.118759	1	1
PF03275	GLF	UDP-galactopyranose mutase	4DSH:A_5ER9:A	2	5544	23	50873	0.797933	-0.225731	1	1
PF03099	BPL_LplA_LipB	Biotin/lipoate A/B protein ligase family	2C8M:A_4XTW:A_1W66:A	3	5544	33	50873	0.834202	-0.181279	1	1
PF05010	TACC	Transforming acidic coiled-coil-containing protein (TACC)	5LXN:A	1	5544	14	50873	0.655445	-0.422441	1	1
PF00984	UDPG_MGDP_dh	UDP-glucose/GDP-mannose dehydrogenase family; central domain	3VTF:A_4R16:A_2Y0E:A	3	5544	28	50873	0.983167	-0.0169762	1	1
PF02809	UIM	Ubiquitin interaction motif	4XKH:E_2KDF:A_1YX4:A_2MUU:A	4	5544	40	50873	0.917623	-0.085969	1	1
PF03458	UPF0126	UPF0126 domain	5H36:E	1	5544	14	50873	0.655445	-0.422441	1	1
PF05221	AdoHcyase	S-adenosyl-L-homocysteine hydrolase	6APH:A_2ZIZ:A_3NJ4:A_3N58:A_5V96:A_3X2F:A_5M5K:A_3OND:A	8	5544	75	50873	0.978797	-0.0214305	1	1
PF00233	PDEase_I	3'5'-cyclic nucleotide phosphodiesterase	3I8V:A_3G45:A_4WZI:A_3KKT:A_5K6J:A_5B25:A	6	5544	63	50873	0.873926	-0.134759	1	1
PF00710	Asparaginase	Asparaginase; N-terminal	5DNC:A_1DJO:A_1AGX:A_2OCD:A_3NXK:A_1ZCF:A_5I48:A	7	5544	66	50873	0.973236	-0.0271285	1	1
PF01368	DHH	DHH family	1IR6:A_2ZXO:A_4LS9:A_5F55:A_5JJU:A_1K20:A_5X4I:A	7	5544	72	50873	0.892133	-0.11414	1	1
PF02481	DNA_processg_A	DNA recombination-mediator protein A	3MAJ:A	1	5544	12	50873	0.764686	-0.268291	1	1
PF09180	ProRS-C_1	Prolyl-tRNA synthetase; C-terminal	1HC7:A_5XIL:A	2	5544	21	50873	0.873926	-0.134759	1	1
PF04264	YceI	YceI-like domain	1WUB:A_2X32:A	2	5544	20	50873	0.917623	-0.085969	1	1
PF15285	BH3	Beclin-1 BH3 domain; Bcl-2-interacting	4PR3:A	1	5544	12	50873	0.764686	-0.268291	1	1
PF03328	HpcH_HpaI	HpcH/HpaI aldolase/citrate lyase family	2V5K:A_1SGJ:A_1Z6K:A_3QLL:A_4B5V:A_2VWS:A	6	5544	57	50873	0.965919	-0.0346757	1	1
PF01513	NAD_kinase	ATP-NAD kinase	3PFN:A	1	5544	14	50873	0.655445	-0.422441	1	1
PF01741	MscL	Large-conductance mechanosensitive channel; MscL	4LKU:A	1	5544	16	50873	0.573514	-0.555973	1	1
PF13328	HD_4	HD domain	3NR1:A	1	5544	14	50873	0.655445	-0.422441	1	1
PF01033	Somatomedin_B	Somatomedin B domain	5INH:A	1	5544	16	50873	0.573514	-0.555973	1	1
PF01597	GCV_H	Glycine cleavage H-protein	3MXU:A	1	5544	17	50873	0.539778	-0.616597	1	1
PF00234	Tryp_alpha_amyl	Protease inhibitor/seed storage/LTP family	1UVA:A_3OB4:A_2N2Z:A_1MZL:A	4	5544	38	50873	0.965919	-0.0346757	1	1
PF01967	MoaC	MoaC family	4FDF:A	1	5544	14	50873	0.655445	-0.422441	1	1
PF04102	SlyX	SlyX	1MG1:A	1	5544	12	50873	0.764686	-0.268291	1	1
PF04156	IncA	IncA protein	3GMG:A	1	5544	16	50873	0.573514	-0.555973	1	1
PF01111	CKS	Cyclin-dependent kinase regulatory subunit	1QB3:A	1	5544	11	50873	0.834202	-0.181279	1	1
PF07068	Gp23	Major capsid protein Gp23	5VF3:a	1	5544	13	50873	0.705864	-0.348333	1	1
PF08412	Ion_trans_N	Ion transport protein N-terminal	5LCL:B	1	5544	10	50873	0.917623	-0.085969	1	1
PF13577	SnoaL_4	SnoaL-like domain	2CHC:A_4GB5:A	2	5544	27	50873	0.67972	-0.386074	1	1
PF02567	PhzC-PhzF	Phenazine biosynthesis-like protein	1U0K:A	1	5544	11	50873	0.834202	-0.181279	1	1
PF01808	AICARFT_IMPCHas	AICARFT/IMPCHase bienzyme	4EHI:A	1	5544	12	50873	0.764686	-0.268291	1	1
PF00314	Thaumatin	Thaumatin family	5KVZ:A	1	5544	15	50873	0.611748	-0.491434	1	1
PF12111	PNPase_C	Polyribonucleotide phosphorylase C terminal	3H1C:D	1	5544	12	50873	0.764686	-0.268291	1	1
PF04546	Sigma70_ner	Sigma-70; non-essential region	5YIX:A	1	5544	18	50873	0.50979	-0.673756	1	1
PF03483	B3_4	B3/4 domain	4P75:A_1JJC:B	2	5544	23	50873	0.797933	-0.225731	1	1
PF04613	LpxD	UDP-3-O-[3-hydroxymyristoyl] glucosamine N-acyltransferase; LpxD	3PMO:A	1	5544	16	50873	0.573514	-0.555973	1	1
PF01497	Peripla_BP_2	Periplasmic binding protein	3G9Q:A_4MX8:A_5Y89:A_5B4Z:A_6ENK:A_5CR9:A_5M29:A_5GJ3:A_6ALL:A	9	5544	91	50873	0.907539	-0.0970189	1	1
PF08289	Flu_M1_C	Influenza Matrix protein (M1) C-terminal domain	4ITV:A	1	5544	14	50873	0.655445	-0.422441	1	1
PF01814	Hemerythrin	Hemerythrin HHE cation binding domain	3LNR:A	1	5544	13	50873	0.705864	-0.348333	1	1
PF09704	Cas_Cas5d	CRISPR-associated protein (Cas_Cas5)	3VZI:A	1	5544	13	50873	0.705864	-0.348333	1	1
PF01179	Cu_amine_oxid	Copper amine oxidase; enzyme domain	1US1:A	1	5544	16	50873	0.573514	-0.555973	1	1
PF04803	Cor1	Cor1/Xlr/Xmr conserved region	5JSB:B	1	5544	14	50873	0.655445	-0.422441	1	1
PF01746	tRNA_m1G_MT	tRNA (Guanine-1)-methyltransferase	4H3Z:A_1P9P:A	2	5544	26	50873	0.705864	-0.348333	1	1
PF14697	Fer4_21	4Fe-4S dicluster domain	5C4I:B_5XFA:B	2	5544	26	50873	0.705864	-0.348333	1	1
PF06052	3-HAO	3-hydroxyanthranilic acid dioxygenase	4ZXC:W	1	5544	15	50873	0.611748	-0.491434	1	1
PF01468	GA	GA module	2DGJ:A_3N5L:A_4N9G:C	3	5544	32	50873	0.860271	-0.150508	1	1
PF00107	ADH_zinc_N	Zinc-binding dehydrogenase	4GI2:A_1NVG:A_5TNX:A_4RQU:A_4NH4:A_4JXK:A_2EIH:A_4EYE:A_2Y05:A_4OH1:A_4IDC:A_4B7C:A_5YAT:A_1V3T:A_3PI7:A_2VZ9:A_4GKV:A_2DPH:A_5GXF:A_4Y1B:A_1F8F:A_1CDO:A_4Z6K:A_3WLF:A	24	5544	223	50873	0.987576	-0.0125019	1	1
PF02728	Cu_amine_oxidN3	Copper amine oxidase; N3 domain	1US1:A	1	5544	14	50873	0.655445	-0.422441	1	1
PF08990	Docking	Erythronolide synthase docking	2HG4:A	1	5544	15	50873	0.611748	-0.491434	1	1
PF13531	SBP_bac_11	Bacterial extracellular solute-binding protein	2VOZ:A_4ELP:A_1ATG:A_3GZG:A	4	5544	40	50873	0.917623	-0.085969	1	1
PF16838	Caud_tail_N	Caudoviral major tail protein N-terminus	5FEI:A	1	5544	14	50873	0.655445	-0.422441	1	1
PF10600	PDZ_assoc	PDZ-associated domain of NMDA receptors	2I0I:A_1PDR:A	2	5544	19	50873	0.965919	-0.0346757	1	1
PF02839	CBM_5_12	Carbohydrate binding domain	4TXG:A	1	5544	10	50873	0.917623	-0.085969	1	1
PF03721	UDPG_MGDP_dh_N	UDP-glucose/GDP-mannose dehydrogenase family; NAD binding domain	3VTF:A_4R16:A_2Y0E:A	3	5544	28	50873	0.983167	-0.0169762	1	1
PF01432	Peptidase_M3	Peptidase family M3	1Y79:1	1	5544	15	50873	0.611748	-0.491434	1	1
PF00773	RNB	RNB domain	4RO1:B_2ID0:A	2	5544	20	50873	0.917623	-0.085969	1	1
PF10996	Beta-Casp	Beta-Casp domain	5WS2:A	1	5544	13	50873	0.705864	-0.348333	1	1
PF01118	Semialdhyde_dh	Semialdehyde dehydrogenase; NAD binding domain	4JN6:B_2I3G:A_3TZ6:A_1NVM:B_2GZ3:A_2HJS:A_3HSK:A_4DPM:A	8	5544	77	50873	0.953374	-0.0477478	1	1
PF11266	Ald_deCOase	Long-chain fatty aldehyde decarbonylase	5UX2:A	1	5544	13	50873	0.705864	-0.348333	1	1
PF01029	NusB	NusB family	3D3C:A	1	5544	16	50873	0.573514	-0.555973	1	1
PF14518	Haem_oxygenas_2	Iron-containing redox enzyme	3BJD:A	1	5544	13	50873	0.705864	-0.348333	1	1
PF04052	TolB_N	TolB amino-terminal domain	5T0Z:A	1	5544	16	50873	0.573514	-0.555973	1	1
PF03028	Dynein_heavy	Dynein heavy chain and region D6 of dynein motor	5NUG:A	1	5544	10	50873	0.917623	-0.085969	1	1
PF08662	eIF2A	Eukaryotic translation initiation factor eIF2A	5A5U:B	1	5544	14	50873	0.655445	-0.422441	1	1
PF02815	MIR	MIR domain	4UWE:A_3MAL:A	2	5544	19	50873	0.965919	-0.0346757	1	1
PF01884	PcrB	PcrB family	3VKC:A	1	5544	11	50873	0.834202	-0.181279	1	1
PF00952	Bunya_nucleocap	Bunyavirus nucleocapsid (N) protein	4BGP:A	1	5544	16	50873	0.573514	-0.555973	1	1
PF13474	SnoaL_3	SnoaL-like domain	3GWR:A	1	5544	12	50873	0.764686	-0.268291	1	1
PF02575	YbaB_DNA_bd	YbaB/EbfC DNA-binding family	1YBX:A	1	5544	10	50873	0.917623	-0.085969	1	1
PF07554	FIVAR	FIVAR domain	2DGJ:A	1	5544	17	50873	0.539778	-0.616597	1	1
PF06228	ChuX_HutX	Haem utilisation ChuX/HutX	2HQV:A	1	5544	15	50873	0.611748	-0.491434	1	1
PF06751	EutB	Ethanolamine ammonia lyase large subunit (EutB)	2QEZ:A	1	5544	12	50873	0.764686	-0.268291	1	1
PF04901	RAMP	Receptor activity modifying family	5V6Y:A	1	5544	15	50873	0.611748	-0.491434	1	1
PF06314	ADC	Acetoacetate decarboxylase (ADC)	3BGT:A_4JME:A	2	5544	26	50873	0.705864	-0.348333	1	1
PF10576	EndIII_4Fe-2S	Iron-sulfur binding domain of endonuclease III	4UNF:A	1	5544	10	50873	0.917623	-0.085969	1	1
PF10294	Methyltransf_16	Lysine methyltransferase	3BZB:A	1	5544	11	50873	0.834202	-0.181279	1	1
PF08338	DUF1731	Domain of unknown function (DUF1731)	3GPI:A	1	5544	11	50873	0.834202	-0.181279	1	1
PF16746	BAR_3	BAR domain of APPL family	4NSW:A	1	5544	17	50873	0.539778	-0.616597	1	1
PF16295	TetR_C_10	Tetracycline repressor; C-terminal all-alpha domain	3HE0:A	1	5544	16	50873	0.573514	-0.555973	1	1
PF14834	GST_C_4	Glutathione S-transferase; C-terminal domain	4MP4:A	1	5544	10	50873	0.917623	-0.085969	1	1
PF17414	MatP_C	MatP C-terminal ribbon-helix-helix domain	5CWG:A	1	5544	11	50873	0.834202	-0.181279	1	1
PF04092	SAG	SRS domain	1KZQ:A	1	5544	12	50873	0.764686	-0.268291	1	1
PF01977	UbiD	3-octaprenyl-4-hydroxybenzoate carboxy-lyase	4IWS:A_5O3M:A	2	5544	22	50873	0.834202	-0.181279	1	1
PF14534	DUF4440	Domain of unknown function (DUF4440)	3D9R:A_4OVM:A_4I4K:A_3HX8:A	4	5544	45	50873	0.815665	-0.203752	1	1
PF09403	FadA	Adhesion protein FadA	3ETW:A	1	5544	10	50873	0.917623	-0.085969	1	1
PF03952	Enolase_N	Enolase; N-terminal domain	2QQ6:A_5J04:A_4MKS:A_3T4W:A_3SQS:A_4J3Z:A_2PA6:A_4Z17:A_5WRO:A_2PTY:A_3TQP:A_2XH4:A_2PPG:A_3UJ2:A_3QN3:A	15	5544	145	50873	0.949265	-0.0520675	1	1
PF09154	DUF1939	Domain of unknown function (DUF1939)	3BCD:A	1	5544	11	50873	0.834202	-0.181279	1	1
PF02687	FtsX	FtsX-like permease family	5JNQ:A	1	5544	12	50873	0.764686	-0.268291	1	1
PF07813	LTXXQ	LTXXQ motif family protein	3OEO:A	1	5544	12	50873	0.764686	-0.268291	1	1
PF03731	Ku_N	Ku70/Ku80 N-terminal alpha/beta domain	2NVO:A	1	5544	10	50873	0.917623	-0.085969	1	1
PF00448	SRP54	SRP54-type protein; GTPase domain	5L3Q:B_5GAD:l_6CY5:A_1VMA:A_3SYN:A_2V3C:C	6	5544	62	50873	0.888022	-0.118759	1	1
PF01126	Heme_oxygenase	Heme oxygenase	1SK7:A_4RAJ:A	2	5544	27	50873	0.67972	-0.386074	1	1
PF17215	Rrp44_S1	S1 domain	4RO1:B	1	5544	12	50873	0.764686	-0.268291	1	1
PF08442	ATP-grasp_2	ATP-grasp domain	5TE1:A	1	5544	15	50873	0.611748	-0.491434	1	1
PF01472	PUA	PUA domain	3C0K:A_2AS0:A_4DMG:A	3	5544	34	50873	0.809667	-0.211132	1	1
PF03621	MbtH	MbtH-like protein	4GR5:A	1	5544	16	50873	0.573514	-0.555973	1	1
PF07994	NAD_binding_5	Myo-inositol-1-phosphate synthase	3QVW:A	1	5544	12	50873	0.764686	-0.268291	1	1
PF00986	DNA_gyraseB_C	DNA gyrase B subunit; carboxyl terminus	4JUO:C_4I3H:A	2	5544	24	50873	0.764686	-0.268291	1	1
PF05357	Phage_Coat_A	Phage Coat Protein A	1TOL:A	1	5544	11	50873	0.834202	-0.181279	1	1
PF09733	VEFS-Box	VEFS-Box of polycomb protein	6C23:A	1	5544	16	50873	0.573514	-0.555973	1	1
PF13500	AAA_26	AAA domain	1DAF:A	1	5544	13	50873	0.705864	-0.348333	1	1
PF03479	DUF296	Domain of unknown function (DUF296)	2H6L:A	1	5544	10	50873	0.917623	-0.085969	1	1
PF02727	Cu_amine_oxidN2	Copper amine oxidase; N2 domain	1US1:A	1	5544	16	50873	0.573514	-0.555973	1	1
PF07832	Bse634I	Cfr10I/Bse634I restriction endonuclease	3N78:A	1	5544	11	50873	0.834202	-0.181279	1	1
PF04029	2-ph_phosp	2-phosphosulpholactate phosphatase	2Z0J:A	1	5544	13	50873	0.705864	-0.348333	1	1
PF00272	Cecropin	Cecropin family	2LA2:A	1	5544	11	50873	0.834202	-0.181279	1	1
PF01599	Ribosomal_S27	Ribosomal protein S27a	6AZ1:f	1	5544	18	50873	0.50979	-0.673756	1	1
PF06133	Com_YlbF	Control of competence regulator ComK; YlbF/YmcA	2IAZ:A	1	5544	14	50873	0.655445	-0.422441	1	1
PF08763	Ca_chan_IQ	Voltage gated calcium channel IQ domain	1I84:S_4R8G:E	2	5544	20	50873	0.917623	-0.085969	1	1
PF02837	Glyco_hydro_2_N	Glycosyl hydrolases family 2; sugar binding domain	3OBA:A_2VZV:A_1YQ2:A_5C70:A_6ETZ:A_5DMY:A	6	5544	61	50873	0.90258	-0.102498	1	1
PF09864	MliC	Membrane-bound lysozyme-inhibitor of c-type lysozyme	5MY7:A	1	5544	13	50873	0.705864	-0.348333	1	1
PF00942	CBM_3	Cellulose binding domain	1JS4:A_1K72:A	2	5544	23	50873	0.797933	-0.225731	1	1
PF10431	ClpB_D2-small	C-terminal; D2-small domain; of ClpB protein	5D4W:A_4LJ5:A_3PXI:A_1QVR:A_5OFO:C_4CIU:A	6	5544	62	50873	0.888022	-0.118759	1	1
PF11521	TFIIE-A_C	C-terminal general transcription factor TFIIE alpha	5IY6:Q	1	5544	10	50873	0.917623	-0.085969	1	1
PF03965	Penicillinase_R	Penicillinase repressor	2G9W:A	1	5544	10	50873	0.917623	-0.085969	1	1
PF08546	ApbA_C	Ketopantoate reductase PanE/ApbA C terminal	3HWR:A_3WFI:A_2EW2:A	3	5544	31	50873	0.888022	-0.118759	1	1
PF12681	Glyoxalase_2	Glyoxalase-like domain	2ZW6:A	1	5544	10	50873	0.917623	-0.085969	1	1
PF00694	Aconitase_C	Aconitase C-terminal domain	1V7L:A	1	5544	15	50873	0.611748	-0.491434	1	1
PF04300	FBA	F-box associated region	3ECQ:A	1	5544	10	50873	0.917623	-0.085969	1	1
PF07368	DUF1487	Protein of unknown function (DUF1487)	4GHK:A	1	5544	10	50873	0.917623	-0.085969	1	1
PF07575	Nucleopor_Nup85	Nup85 Nucleoporin	4YCZ:B	1	5544	11	50873	0.834202	-0.181279	1	1
PF02222	ATP-grasp	ATP-grasp domain	1B6S:A_4IZO:A_4E4T:A	3	5544	28	50873	0.983167	-0.0169762	1	1
PF17200	sCache_2	Single Cache domain 2	4K08:A	1	5544	10	50873	0.917623	-0.085969	1	1
PF09349	OHCU_decarbox	OHCU decarboxylase	2Q37:A	1	5544	10	50873	0.917623	-0.085969	1	1
PF09397	Ftsk_gamma	Ftsk gamma domain	2VE8:A_2IUT:A	2	5544	22	50873	0.834202	-0.181279	1	1
PF05270	AbfB	Alpha-L-arabinofuranosidase B (ABFB) domain	3AKI:A	1	5544	10	50873	0.917623	-0.085969	1	1
PF03127	GAT	GAT domain	2JSW:A	1	5544	18	50873	0.50979	-0.673756	1	1
PF12162	STAT1_TAZ2bind	STAT1 TAZ2 binding domain	3FOK:A	1	5544	11	50873	0.834202	-0.181279	1	1
PF16331	TolA_bind_tri	TolA binding protein trimerisation	2KQ9:A	1	5544	13	50873	0.705864	-0.348333	1	1
PF05974	DUF892	Domain of unknown function (DUF892)	2GS4:A_3HIU:A	2	5544	19	50873	0.965919	-0.0346757	1	1
PF04542	Sigma70_r2	Sigma-70 region 2	5XE7:A_3T0Y:A_6C06:F_5YIX:A_5UXX:A_5TW1:F_3N0R:A_4G97:A	8	5544	78	50873	0.941151	-0.0606512	1	1
PF00136	DNA_pol_B	DNA polymerase family B	1D5A:A_5N2E:A_4AIL:C_2GV9:A	4	5544	37	50873	0.992024	-0.00800748	1	1
PF01568	Molydop_binding	Molydopterin dinucleotide binding domain	1OGY:A_1TMO:A_3DMR:A_1EU1:A_2NYA:A	5	5544	51	50873	0.89963	-0.105772	1	1
PF08203	RNA_polI_A14	Yeast RNA polymerase I subunit RPA14	5M5X:D	1	5544	12	50873	0.764686	-0.268291	1	1
PF00476	DNA_pol_A	DNA polymerase family A	4N5S:A_1D9D:A_1TAU:A	3	5544	29	50873	0.949265	-0.0520675	1	1
PF04069	OpuAC	Substrate binding domain of ABC-type glycine betaine transport system	4XZ6:A_4NE4:A_5UVE:A	3	5544	36	50873	0.764686	-0.268291	1	1
PF02036	SCP2	SCP-2 sterol transfer family	2CX7:A	1	5544	13	50873	0.705864	-0.348333	1	1
PF14246	TetR_C_7	AefR-like transcriptional repressor; C-terminal region	2D6Y:A	1	5544	11	50873	0.834202	-0.181279	1	1
PF01019	G_glu_transpept	Gamma-glutamyltranspeptidase	2NLZ:A_2E0W:A_5HFT:A_2DBU:A_4GG2:B	5	5544	49	50873	0.93635	-0.0657663	1	1
PF00877	NLPC_P60	NlpC/P60 family	3VPJ:A_3PBI:A_4FGD:A_4Q4N:A	4	5544	41	50873	0.895242	-0.110662	1	1
PF06817	RVT_thumb	Reverse transcriptase thumb domain	5OVN:A	1	5544	12	50873	0.764686	-0.268291	1	1
PF00302	CAT	Chloramphenicol acetyltransferase	2I9D:A	1	5544	17	50873	0.539778	-0.616597	1	1
PF16488	ArgoL2	Argonaute linker 2 domain	4F3T:A	1	5544	14	50873	0.655445	-0.422441	1	1
PF07201	HrpJ	HrpJ-like domain	4P40:A	1	5544	10	50873	0.917623	-0.085969	1	1
PF14684	Tricorn_C1	Tricorn protease C1 domain	1FC6:A	1	5544	16	50873	0.573514	-0.555973	1	1
PF00800	PDT	Prephenate dehydratase	4LUB:A	1	5544	11	50873	0.834202	-0.181279	1	1
PF14659	Phage_int_SAM_3	Phage integrase; N-terminal SAM-like domain	2KJ5:A	1	5544	17	50873	0.539778	-0.616597	1	1
PF01268	FTHFS	Formate--tetrahydrofolate ligase	3DO6:A	1	5544	12	50873	0.764686	-0.268291	1	1
PF03928	Haem_degrading	Haem-degrading	2A2L:A_3FPW:A_4BMW:A	3	5544	31	50873	0.888022	-0.118759	1	1
PF16969	SRP68	RNA-binding signal recognition particle 68	4P3G:A	1	5544	11	50873	0.834202	-0.181279	1	1
PF01747	ATP-sulfurylase	ATP-sulfurylase	1V47:A_1I2D:A_3CR8:A	3	5544	29	50873	0.949265	-0.0520675	1	1
PF08780	NTase_sub_bind	Nucleotidyltransferase substrate binding protein like	1WWP:A	1	5544	10	50873	0.917623	-0.085969	1	1
PF02570	CbiC	Precorrin-8X methylmutase	5N0G:A	1	5544	13	50873	0.705864	-0.348333	1	1
PF15518	L_protein_N	L protein N-terminus	4TT0:A	1	5544	10	50873	0.917623	-0.085969	1	1
PF14814	UB2H	Bifunctional transglycosylase second domain	1D9Z:A	1	5544	13	50873	0.705864	-0.348333	1	1
PF14790	THDPS_N	Tetrahydrodipicolinate N-succinyltransferase N-terminal	3FSY:A	1	5544	13	50873	0.705864	-0.348333	1	1
PF04744	Monooxygenase_B	Monooxygenase subunit B protein	3RFR:A	1	5544	17	50873	0.539778	-0.616597	1	1
PF13149	Mfa_like_1	Fimbrillin-like	3SY6:A	1	5544	10	50873	0.917623	-0.085969	1	1
PF01505	Vault	Major Vault Protein repeat	6BP7:A	1	5544	15	50873	0.611748	-0.491434	1	1
PF13229	Beta_helix	Right handed beta helix region	3ZPP:A_2PYH:A_3VST:A_5LW3:A_5MQP:A_4HWV:A	6	5544	56	50873	0.983167	-0.0169762	1	1
PF12747	DdrB	DdrB-like protein	4EXW:A	1	5544	10	50873	0.917623	-0.085969	1	1
PF11852	DUF3372	Domain of unknown function (DUF3372)	4OKD:A	1	5544	13	50873	0.705864	-0.348333	1	1
PF06737	Transglycosylas	Transglycosylase-like domain	5E27:A_4CGE:A	2	5544	23	50873	0.797933	-0.225731	1	1
PF03150	CCP_MauG	Di-haem cytochrome c peroxidase	4WQC:A_3SJL:A	2	5544	25	50873	0.734098	-0.309113	1	1
PF01347	Vitellogenin_N	Lipoprotein amino terminal region	1LSH:A	1	5544	11	50873	0.834202	-0.181279	1	1
PF12804	NTP_transf_3	MobA-like NTP transferase domain	2WE9:A	1	5544	18	50873	0.50979	-0.673756	1	1
PF00947	Pico_P2A	Picornavirus core protein 2A	2SFA:A	1	5544	15	50873	0.611748	-0.491434	1	1
PF01981	PTH2	Peptidyl-tRNA hydrolase PTH2	2D3K:A_1RLK:A	2	5544	19	50873	0.965919	-0.0346757	1	1
PF12874	zf-met	Zinc-finger of C2H2 type	5HZD:A	1	5544	13	50873	0.705864	-0.348333	1	1
PF00176	SNF2_N	SNF2 family N-terminal domain	6FHS:G_5JXT:B_6FML:G	3	5544	28	50873	0.983167	-0.0169762	1	1
PF12833	HTH_18	Helix-turn-helix domain	1SFE:A_3W6V:A	2	5544	27	50873	0.67972	-0.386074	1	1
PF16855	Soc	Small outer capsid protein	3IG9:A	1	5544	15	50873	0.611748	-0.491434	1	1
PF07969	Amidohydro_3	Amidohydrolase family	1V51:A_4R88:A	2	5544	19	50873	0.965919	-0.0346757	1	1
PF14852	Fis1_TPR_N	Fis1 N-terminal tetratricopeptide repeat	5CWK:A	1	5544	16	50873	0.573514	-0.555973	1	1
PF14535	AMP-binding_C_2	AMP-binding enzyme C-terminal domain	2Y4N:A	1	5544	12	50873	0.764686	-0.268291	1	1
PF05714	Borrelia_lipo_1	Borrelia burgdorferi virulent strain associated lipoprotein	4ALY:A	1	5544	12	50873	0.764686	-0.268291	1	1
PF05662	YadA_stalk	Coiled stalk of trimeric autotransporter adhesin	2YO0:A_3LAA:A_1P9H:A_3WPA:A_2YO3:A_2GR7:A_3WPR:A_3S6L:A_3WP8:A_3EMO:C	10	5544	92	50873	0.997416	-0.00258741	1	1
PF03602	Cons_hypoth95	Conserved hypothetical protein 95	3P9N:A	1	5544	15	50873	0.611748	-0.491434	1	1
PF02369	Big_1	Bacterial Ig-like domain (group 1)	4E9L:A_2RA1:A_4EXK:A	3	5544	33	50873	0.834202	-0.181279	1	1
PF06013	WXG100	Proteins of 100 residues with WXG	4I0X:B_3Q4H:A_2KG7:A_3H6P:A_4LWS:A_1WA8:A_1HY5:A	7	5544	72	50873	0.892133	-0.11414	1	1
PF01931	NTPase_I-T	Protein of unknown function DUF84	1U5W:A	1	5544	11	50873	0.834202	-0.181279	1	1
PF02898	NO_synthase	Nitric oxide synthase; oxygenase domain	4CU1:A	1	5544	17	50873	0.539778	-0.616597	1	1
PF03636	Glyco_hydro_65N	Glycosyl hydrolase family 65; N-terminal domain	1H54:A	1	5544	11	50873	0.834202	-0.181279	1	1
PF12822	ECF_trnsprt	ECF transporter; substrate-specific component	5KBW:A	1	5544	16	50873	0.573514	-0.555973	1	1
PF02749	QRPTase_N	Quinolinate phosphoribosyl transferase; N-terminal domain	4I9A:A_5AYY:A_5HUO:A_1QPO:A_1X1O:A	5	5544	51	50873	0.89963	-0.105772	1	1
PF14691	Fer4_20	Dihydroprymidine dehydrogenase domain II; 4Fe-4S cluster	2VDC:G	1	5544	16	50873	0.573514	-0.555973	1	1
PF02845	CUE	CUE domain	2MUU:A	1	5544	13	50873	0.705864	-0.348333	1	1
PF16320	Ribosomal_L12_N	Ribosomal protein L7/L12 dimerisation domain	1RQS:A_1DD3:A	2	5544	24	50873	0.764686	-0.268291	1	1
PF00459	Inositol_P	Inositol monophosphatase family	5ESY:A_2Q74:A_5DJK:A_3B8B:A	4	5544	45	50873	0.815665	-0.203752	1	1
PF00793	DAHP_synth_1	DAHP synthetase I family	5D05:A_5J6F:A_3PG8:A_1RZM:A_3FS2:A_1VS1:A	6	5544	64	50873	0.860271	-0.150508	1	1
PF01411	tRNA-synt_2c	tRNA synthetases class II (A)	3WQY:A	1	5544	15	50873	0.611748	-0.491434	1	1
PF04225	OapA	Opacity-associated protein A LysM-like domain	3SLU:A	1	5544	10	50873	0.917623	-0.085969	1	1
PF16198	TruB_C_2	tRNA pseudouridylate synthase B C-terminal domain	1SGV:A	1	5544	12	50873	0.764686	-0.268291	1	1
PF02330	MAM33	Mitochondrial glycoprotein	1YQF:A	1	5544	14	50873	0.655445	-0.422441	1	1
PF00246	Peptidase_M14	Zinc carboxypeptidase	4B6Z:A_1JQG:A_1KWM:A_1ZLI:A_5LYL:A	5	5544	55	50873	0.834202	-0.181279	1	1
PF03435	Sacchrp_dh_NADP	Saccharopine dehydrogenase NADP binding domain	3IC5:A	1	5544	18	50873	0.50979	-0.673756	1	1
PF04289	DUF447	Protein of unknown function (DUF447)	3B5M:A	1	5544	13	50873	0.705864	-0.348333	1	1
PF05791	Bacillus_HBL	Bacillus haemolytic enterotoxin (HBL)	1IJ6:A	1	5544	10	50873	0.917623	-0.085969	1	1
PF05783	DLIC	Dynein light intermediate chain (DLIC)	4W7G:A	1	5544	12	50873	0.764686	-0.268291	1	1
PF02361	CbiQ	Cobalt transport protein	5X3X:Q	1	5544	11	50873	0.834202	-0.181279	1	1
PF08321	PPP5	PPP5 TPR repeat region	4OR9:A	1	5544	18	50873	0.50979	-0.673756	1	1
PF01145	Band_7	SPFH domain / Band 7 family	3BK6:A	1	5544	13	50873	0.705864	-0.348333	1	1
PF07940	Hepar_II_III	Heparinase II/III-like protein	4MMH:A	1	5544	15	50873	0.611748	-0.491434	1	1
PF01004	Flavi_M	Flavivirus envelope glycoprotein M	5U4W:H	1	5544	18	50873	0.50979	-0.673756	1	1
PF02951	GSH-S_N	Prokaryotic glutathione synthetase; N-terminal domain	5I47:A	1	5544	12	50873	0.764686	-0.268291	1	1
PF08801	Nucleoporin_N	Nup133 N terminal like	5IJO:A	1	5544	17	50873	0.539778	-0.616597	1	1
PF14789	THDPS_M	Tetrahydrodipicolinate N-succinyltransferase middle	3FSY:A	1	5544	13	50873	0.705864	-0.348333	1	1
PF00690	Cation_ATPase_N	Cation transporter/ATPase; N-terminus	5KSD:A_1MHS:A	2	5544	24	50873	0.764686	-0.268291	1	1
PF01878	EVE	EVE domain	2G2X:A	1	5544	13	50873	0.705864	-0.348333	1	1
PF01593	Amino_oxidase	Flavin containing amine oxidoreductase	4ECH:A_4REP:A_5KRQ:A_5L3C:A_2IVD:A_4I59:A_4FWJ:A_5YB7:A_4IVO:B_2YR4:A	10	5544	98	50873	0.93635	-0.0657663	1	1
PF01112	Asparaginase_2	Asparaginase	1APY:B_4O47:A_1T3M:A_2A8M:A_2ZAK:A	5	5544	46	50873	0.997416	-0.00258741	1	1
PF03850	Tfb4	Transcription factor Tfb4	5OBZ:A	1	5544	11	50873	0.834202	-0.181279	1	1
PF16451	Spike_NTD	Spike glycoprotein N-terminal domain	3JCL:A	1	5544	17	50873	0.539778	-0.616597	1	1
PF02833	DHHA2	DHHA2 domain	1K20:A	1	5544	16	50873	0.573514	-0.555973	1	1
PF01715	IPPT	IPP transferase	3CRR:A	1	5544	12	50873	0.764686	-0.268291	1	1
PF03598	CdhC	CO dehydrogenase/acetyl-CoA synthase complex beta subunit	3I01:M	1	5544	15	50873	0.611748	-0.491434	1	1
PF07106	TBPIP	Tat binding protein 1(TBP-1)-interacting protein (TBPIP)	4Y66:B	1	5544	17	50873	0.539778	-0.616597	1	1
PF14801	GCD14_N	tRNA methyltransferase complex GCD14 subunit N-term	1I9G:A	1	5544	17	50873	0.539778	-0.616597	1	1
PF01015	Ribosomal_S3Ae	Ribosomal S3Ae family	5JBH:A_5OPT:W	2	5544	22	50873	0.834202	-0.181279	1	1
PF01765	RRF	Ribosome recycling factor	1WQF:A	1	5544	12	50873	0.764686	-0.268291	1	1
PF00215	OMPdecase	Orotidine 5'-phosphate decarboxylase / HUMPS family	3V75:A_3AJX:A_1JJK:A_3UWQ:A_3QW4:B_2CZD:A_3QW3:A_3WJY:A_3JR2:A_1LOS:A	10	5544	93	50873	0.986691	-0.0133983	1	1
PF14555	UBA_4	UBA-like domain	2DZL:A_4GEW:A	2	5544	22	50873	0.834202	-0.181279	1	1
PF09361	Phasin_2	Phasin protein	5CWG:A	1	5544	17	50873	0.539778	-0.616597	1	1
PF08679	DsrD	Dissimilatory sulfite reductase D (DsrD)	5D50:A	1	5544	11	50873	0.834202	-0.181279	1	1
PF03740	PdxJ	Pyridoxal phosphate biosynthesis protein PdxJ	3GK0:A_5DLC:A	2	5544	25	50873	0.734098	-0.309113	1	1
PF02608	Bmp	ABC transporter substrate-binding protein PnrA-like	4P98:A	1	5544	17	50873	0.539778	-0.616597	1	1
PF01264	Chorismate_synt	Chorismate synthase	4BAI:A_1SQ1:A	2	5544	21	50873	0.873926	-0.134759	1	1
PF00702	Hydrolase	haloacid dehalogenase-like hydrolase	3J09:A_1U7Q:A_2YJ6:A_1ZS9:A_3J08:A_5KSD:A_1MHS:A_3UMB:A_4UMV:A	9	5544	85	50873	0.9716	-0.0288106	1	1
PF01171	ATP_bind_3	PP-loop family	1NI5:A	1	5544	13	50873	0.705864	-0.348333	1	1
PF00381	PTS-HPr	PTS HPr component phosphorylation site	1RZR:T_1Y51:A_3IHS:A	3	5544	31	50873	0.888022	-0.118759	1	1
PF00465	Fe-ADH	Iron-containing alcohol dehydrogenase	1VLJ:A_3UHJ:A_1JPU:A_3JZD:A_3IV7:A_3HL0:A	6	5544	62	50873	0.888022	-0.118759	1	1
PF08529	NusA_N	NusA N-terminal domain	2MT4:A	1	5544	10	50873	0.917623	-0.085969	1	1
PF10432	bact-PGI_C	Bacterial phospho-glucose isomerase C-terminal SIS domain	1WIW:A	1	5544	14	50873	0.655445	-0.422441	1	1
PF12974	Phosphonate-bd	ABC transporter; phosphonate; periplasmic substrate-binding protein	5O37:A_3N5L:A	2	5544	20	50873	0.917623	-0.085969	1	1
PF01244	Peptidase_M19	Membrane dipeptidase (Peptidase family M19)	3B40:A_2RAG:A	2	5544	21	50873	0.873926	-0.134759	1	1
PF02737	3HCDH_N	3-hydroxyacyl-CoA dehydrogenase; NAD binding domain	4B3I:A_4J0F:A_4E13:A_3MOG:A	4	5544	45	50873	0.815665	-0.203752	1	1
PF08127	Propeptide_C1	Peptidase family C1 propeptide	4N4Z:A	1	5544	15	50873	0.611748	-0.491434	1	1
PF04151	PPC	Bacterial pre-peptidase C-terminal domain	3AFG:A	1	5544	18	50873	0.50979	-0.673756	1	1
PF13641	Glyco_tranf_2_3	Glycosyltransferase like family 2	3CKN:A	1	5544	10	50873	0.917623	-0.085969	1	1
PF03734	YkuD	L;D-transpeptidase catalytic domain	4XVO:A_4Z7A:A_5E1G:A	3	5544	29	50873	0.949265	-0.0520675	1	1
PF08328	ASL_C	Adenylosuccinate lyase C-terminal	4MX2:A	1	5544	15	50873	0.611748	-0.491434	1	1
PF17071	Capsid_VP7	Outer capsid protein VP7	3K1Q:F	1	5544	10	50873	0.917623	-0.085969	1	1
PF13717	zinc_ribbon_4	zinc-ribbon domain	2PPT:A	1	5544	12	50873	0.764686	-0.268291	1	1
PF02672	CP12	CP12 domain	2PKQ:O	1	5544	17	50873	0.539778	-0.616597	1	1
PF04101	Glyco_tran_28_C	Glycosyltransferase family 28 C-terminal domain	3OTI:A	1	5544	11	50873	0.834202	-0.181279	1	1
PF04111	APG6	Autophagy protein Apg6	5K9L:A	1	5544	15	50873	0.611748	-0.491434	1	1
PF02002	TFIIE_alpha	TFIIE alpha subunit	5SVA:h_2XV4:S_5IY6:Q	3	5544	33	50873	0.834202	-0.181279	1	1
PF13847	Methyltransf_31	Methyltransferase domain	5EVJ:A	1	5544	15	50873	0.611748	-0.491434	1	1
PF08393	DHC_N2	Dynein heavy chain; N-terminal region 2	6F38:e_5NUG:A	2	5544	26	50873	0.705864	-0.348333	1	1
PF16903	Capsid_N	Major capsid protein N-terminus	5J7O:A	1	5544	18	50873	0.50979	-0.673756	1	1
PF07562	NCD3G	Nine Cysteines Domain of family 3 GPCR	5KZN:A	1	5544	12	50873	0.764686	-0.268291	1	1
PF07071	KDGP_aldolase	Protein of unknown function (DUF1341)	3M0Z:A	1	5544	12	50873	0.764686	-0.268291	1	1
PF03633	Glyco_hydro_65C	Glycosyl hydrolase family 65; C-terminal domain	1H54:A	1	5544	11	50873	0.834202	-0.181279	1	1
PF08535	KorB	KorB domain	5J2Y:A	1	5544	18	50873	0.50979	-0.673756	1	1
PF04683	Proteasom_Rpn13	Proteasome complex subunit Rpn13 ubiquitin receptor	2KR0:A	1	5544	14	50873	0.655445	-0.422441	1	1
PF01355	HIPIP	High potential iron-sulfur protein	1JS2:A	1	5544	16	50873	0.573514	-0.555973	1	1
PF07733	DNA_pol3_alpha	Bacterial DNA polymerase III alpha subunit	4IQJ:A	1	5544	10	50873	0.917623	-0.085969	1	1
PF03949	Malic_M	Malic enzyme; NAD binding domain	2AW5:A_1PJL:A_1GQ2:A_2DVM:A	4	5544	42	50873	0.873926	-0.134759	1	1
PF02181	FH2	Formin Homology 2 Domain	1UX4:A_4EAH:A	2	5544	19	50873	0.965919	-0.0346757	1	1
PF13380	CoA_binding_2	CoA binding domain	4YAJ:A_1J49:A_2DLD:A	3	5544	30	50873	0.917623	-0.085969	1	1
PF01650	Peptidase_C13	Peptidase C13 family	5H0I:A	1	5544	16	50873	0.573514	-0.555973	1	1
PF12324	HTH_15	Helix-turn-helix domain of alkylmercury lyase	4IO1:A	1	5544	17	50873	0.539778	-0.616597	1	1
PF04670	Gtr1_RagA	Gtr1/RagA G protein conserved region	6CES:C	1	5544	12	50873	0.764686	-0.268291	1	1
PF13292	DXP_synthase_N	1-deoxy-D-xylulose-5-phosphate synthase	2O1S:A_4KXV:A	2	5544	21	50873	0.873926	-0.134759	1	1
PF14588	YjgF_endoribonc	YjgF/chorismate_mutase-like; putative endoribonuclease	3D01:A	1	5544	15	50873	0.611748	-0.491434	1	1
PF01223	Endonuclease_NS	DNA/RNA non-specific endonuclease	5INH:A	1	5544	14	50873	0.655445	-0.422441	1	1
PF17125	Methyltr_RsmF_N	N-terminal domain of 16S rRNA methyltransferase RsmF	3M6X:A_4FZV:A	2	5544	20	50873	0.917623	-0.085969	1	1
PF01124	MAPEG	MAPEG family	4WAB:A	1	5544	11	50873	0.834202	-0.181279	1	1
PF06815	RVT_connect	Reverse transcriptase connection domain	5OVN:A	1	5544	10	50873	0.917623	-0.085969	1	1
PF08563	P53_TAD	P53 transactivation motif	2LY4:B	1	5544	12	50873	0.764686	-0.268291	1	1
PF02900	LigB	Catalytic LigB subunit of aromatic ring-opening dioxygenase	3WR3:A	1	5544	13	50873	0.705864	-0.348333	1	1
PF04896	AmoC	Ammonia monooxygenase/methane monooxygenase; subunit C	4PI2:G	1	5544	15	50873	0.611748	-0.491434	1	1
PF02799	NMT_C	Myristoyl-CoA:protein N-myristoyltransferase; C-terminal domain	5T6E:A	1	5544	17	50873	0.539778	-0.616597	1	1
PF02615	Ldh_2	Malate/L-lactate dehydrogenase	3UOE:A_1Z2I:A	2	5544	25	50873	0.734098	-0.309113	1	1
PF02465	FliD_N	Flagellar hook-associated protein 2 N-terminus	5H5V:A	1	5544	18	50873	0.50979	-0.673756	1	1
PF01121	CoaE	Dephospho-CoA kinase	4I1U:A_1UF9:A	2	5544	26	50873	0.705864	-0.348333	1	1
PF02237	BPL_C	Biotin protein ligase C terminal domain	4XTW:A	1	5544	10	50873	0.917623	-0.085969	1	1
PF17210	SdrD_B	SdrD B-like domain	4JDZ:A	1	5544	17	50873	0.539778	-0.616597	1	1
PF14821	Thr_synth_N	Threonine synthase N terminus	1VB3:A	1	5544	12	50873	0.764686	-0.268291	1	1
PF02561	FliS	Flagellar protein FliS	5CWO:A	1	5544	12	50873	0.764686	-0.268291	1	1
PF11991	Trp_DMAT	Tryptophan dimethylallyltransferase	3O24:A_4YLA:A	2	5544	26	50873	0.705864	-0.348333	1	1
PF08397	IMD	IRSp53/MIM homology domain	4NQI:A	1	5544	12	50873	0.764686	-0.268291	1	1
PF17450	Melibiase_2_C	Alpha galactosidase A C-terminal beta sandwich domain	5AWP:A_3A21:A	2	5544	27	50873	0.67972	-0.386074	1	1
PF00055	Laminin_N	Laminin N-terminal (Domain VI)	4WNX:A	1	5544	12	50873	0.764686	-0.268291	1	1
PF00534	Glycos_transf_1	Glycosyl transferases group 1	1IIR:A_3C4Q:A_3H4T:A_4XSU:B_3OKC:A	5	5544	50	50873	0.917623	-0.085969	1	1
PF04960	Glutaminase	Glutaminase	3IF5:A_5FI6:A_1U60:A	3	5544	34	50873	0.809667	-0.211132	1	1
PF12296	HsbA	Hydrophobic surface binding protein A	5J5L:A	1	5544	18	50873	0.50979	-0.673756	1	1
PF03449	GreA_GreB_N	Transcription elongation factor; N-terminal	1GRJ:A	1	5544	13	50873	0.705864	-0.348333	1	1
PF16591	HBM	Helical bimodular sensor domain	2YFB:A	1	5544	13	50873	0.705864	-0.348333	1	1
PF02872	5_nucleotid_C	5'-nucleotidase; C-terminal domain	3IVD:A	1	5544	16	50873	0.573514	-0.555973	1	1
PF06662	C5-epim_C	D-glucuronyl C5-epimerase C-terminus	3WIW:A	1	5544	14	50873	0.655445	-0.422441	1	1
PF00463	ICL	Isocitrate lyase family	3I4E:A_3LG3:A	2	5544	21	50873	0.873926	-0.134759	1	1
PF16326	ABC_tran_CTD	ABC transporter C-terminal domain	1U0I:A_4ETP:A_5KB2:A_4X3N:A_5GHE:A_5MJ3:C_2PMS:C_3RA3:B_2YO3:A_4ETP:B_2LW1:A_2VZ4:A_5FSW:A_3WP8:A_5H69:A_1BB1:C	16	5544	149	50873	0.985367	-0.0147415	1	1
PF02188	GoLoco	GoLoco motif	4H7A:A	1	5544	18	50873	0.50979	-0.673756	1	1
PF01993	MTD	methylene-5;6;7;8-tetrahydromethanopterin dehydrogenase	3IQF:A	1	5544	12	50873	0.764686	-0.268291	1	1
PF02624	YcaO	YcaO cyclodehydratase; ATP-ad Mg2+-binding	4Q84:A	1	5544	11	50873	0.834202	-0.181279	1	1
PF00553	CBM_2	Cellulose binding domain	2RTT:A	1	5544	12	50873	0.764686	-0.268291	1	1
PF07517	SecA_DEAD	SecA DEAD-like domain	4UAQ:A_1NL3:A_2IPC:A	3	5544	36	50873	0.764686	-0.268291	1	1
PF05076	SUFU	Suppressor of fused protein (SUFU)	4BLB:A	1	5544	11	50873	0.834202	-0.181279	1	1
PF02906	Fe_hyd_lg_C	Iron only hydrogenase large subunit; C-terminal domain	2N0S:A_4R0V:A	2	5544	21	50873	0.873926	-0.134759	1	1
PF03424	CBM_17_28	Carbohydrate binding domain (family 17/28)	5ECU:A	1	5544	10	50873	0.917623	-0.085969	1	1
PF00374	NiFeSe_Hases	Nickel-dependent hydrogenase	5AA5:C_1H2A:L_1E3D:B_1FRV:B_4UCW:Q	5	5544	52	50873	0.882329	-0.12519	1	1
PF02733	Dak1	Dak1 domain	1UN9:A	1	5544	12	50873	0.764686	-0.268291	1	1
PF01189	Methyltr_RsmB-F	16S rRNA methyltransferase RsmB/F	3M6X:A_4FZV:A	2	5544	20	50873	0.917623	-0.085969	1	1
PF03816	LytR_cpsA_psr	Cell envelope-related transcriptional attenuator domain	5V8C:A	1	5544	16	50873	0.573514	-0.555973	1	1
PF02881	SRP54_N	SRP54-type protein; helical bundle domain	5L3Q:B_5GAD:l_6CY5:A_1VMA:A_2V3C:C	5	5544	51	50873	0.89963	-0.105772	1	1
PF13023	HD_3	HD domain	1YNB:A_3KH1:A	2	5544	20	50873	0.917623	-0.085969	1	1
PF10509	GalKase_gal_bdg	Galactokinase galactose-binding signature	2X7I:A_4HAC:A_2R42:A_2OI2:A	4	5544	38	50873	0.965919	-0.0346757	1	1
PF00131	Metallothio	Metallothionein	2FJ5:A	1	5544	11	50873	0.834202	-0.181279	1	1
PF01025	GrpE	GrpE	4ANI:A	1	5544	12	50873	0.764686	-0.268291	1	1
PF02348	CTP_transf_3	Cytidylyltransferase	3K8E:C_4XWI:A	2	5544	27	50873	0.67972	-0.386074	1	1
PF01596	Methyltransf_3	O-methyltransferase	2AVD:A_5KVA:A_5LHM:A	3	5544	34	50873	0.809667	-0.211132	1	1
PF09007	EBP50_C	EBP50; C-terminal	2KRG:A	1	5544	11	50873	0.834202	-0.181279	1	1
PF03737	RraA-like	Demethylmenaquinone methyltransferase	3K4I:A_5IR2:A_5X15:A	3	5544	30	50873	0.917623	-0.085969	1	1
PF02548	Pantoate_transf	Ketopantoate hydroxymethyltransferase	1O68:A_1M3U:A_1OY0:A	3	5544	30	50873	0.917623	-0.085969	1	1
PF03830	PTSIIB_sorb	PTS system sorbose subfamily IIB component	1BLE:A	1	5544	12	50873	0.764686	-0.268291	1	1
PF16640	Big_3_5	Bacterial Ig-like domain (group 3)	3LSO:B	1	5544	18	50873	0.50979	-0.673756	1	1
PF12867	DinB_2	DinB superfamily	4X8E:A	1	5544	18	50873	0.50979	-0.673756	1	1
PF13456	RVT_3	Reverse transcriptase-like	4E19:A	1	5544	14	50873	0.655445	-0.422441	1	1
PF14374	Ribos_L4_asso_C	60S ribosomal protein L4 C-terminal domain	5TQB:A	1	5544	10	50873	0.917623	-0.085969	1	1
PF01414	DSL	Delta serrate ligand	5MW7:A_5MW5:A	2	5544	20	50873	0.917623	-0.085969	1	1
PF00846	Hanta_nucleocap	Hantavirus nucleocapsid protein	5FSG:A	1	5544	10	50873	0.917623	-0.085969	1	1
PF02626	CT_A_B	Carboxyltransferase domain; subdomain A and B	3OPF:A_5I8I:A	2	5544	19	50873	0.965919	-0.0346757	1	1
PF02545	Maf	Maf-like protein	4OO0:A	1	5544	11	50873	0.834202	-0.181279	1	1
PF01600	Corona_S1	Coronavirus S1 glycoprotein	6BFU:A_3JCL:A	2	5544	26	50873	0.705864	-0.348333	1	1
PF07385	Lyx_isomer	Protein of unknown function (DUF1498)	3WW3:A	1	5544	10	50873	0.917623	-0.085969	1	1
PF07715	Plug	TonB-dependent Receptor Plug Domain	5NC4:A_5FR8:A_4AIP:A_5NEC:A_5FP2:A	5	5544	46	50873	0.997416	-0.00258741	1	1
PF12710	HAD	haloacid dehalogenase-like hydrolase	5T41:A	1	5544	18	50873	0.50979	-0.673756	1	1
PF02246	B1	Protein L b1 domain	1XCT:L	1	5544	16	50873	0.573514	-0.555973	1	1
PF02972	Phycoerythr_ab	Phycoerythrin; alpha/beta chain	4LM6:A	1	5544	12	50873	0.764686	-0.268291	1	1
PF02189	ITAM	Immunoreceptor tyrosine-based activation motif	1SY6:A	1	5544	13	50873	0.705864	-0.348333	1	1
PF12900	Pyridox_ox_2	Pyridoxamine 5'-phosphate oxidase	4YBN:A	1	5544	17	50873	0.539778	-0.616597	1	1
PF06983	3-dmu-9_3-mt	3-demethylubiquinone-9 3-methyltransferase	1U69:A	1	5544	14	50873	0.655445	-0.422441	1	1
PF01233	NMT	Myristoyl-CoA:protein N-myristoyltransferase; N-terminal domain	5T6E:A	1	5544	17	50873	0.539778	-0.616597	1	1
PF08699	ArgoL1	Argonaute linker 1 domain	4F3T:A	1	5544	13	50873	0.705864	-0.348333	1	1
PF08156	NOP5NT	NOP5NT (NUC127) domain	5GIO:A	1	5544	12	50873	0.764686	-0.268291	1	1
PF17004	SRP_TPR_like	Putative TPR-like repeat	5FVM:A	1	5544	10	50873	0.917623	-0.085969	1	1
PF10400	Vir_act_alpha_C	Virulence activator alpha C-term	5GHE:A	1	5544	16	50873	0.573514	-0.555973	1	1
PF14698	ASL_C2	Argininosuccinate lyase C-terminal	1TJ7:A	1	5544	16	50873	0.573514	-0.555973	1	1
PF00066	Notch	LNR domain	3ETO:A_2OO4:A	2	5544	22	50873	0.834202	-0.181279	1	1
PF02324	Glyco_hydro_70	Glycosyl hydrolase family 70	3KLK:A	1	5544	18	50873	0.50979	-0.673756	1	1
PF07732	Cu-oxidase_3	Multicopper oxidase	3PPS:A_2QT6:A_3T6W:A_5MHZ:A_1KYA:A_5EHF:A_5TB7:A_2DV6:A_3X1F:A_2BW5:A_1GYC:A_1HFU:A_2HZH:A_5LHL:A_3FPX:A_5NQ7:A	16	5544	156	50873	0.941151	-0.0606512	1	1
PF02867	Ribonuc_red_lgC	Ribonucleotide reductase; barrel domain	1XJG:A_5IM3:A_5D1Y:A	3	5544	28	50873	0.983167	-0.0169762	1	1
PF07973	tRNA_SAD	Threonyl and Alanyl tRNA synthetase second additional domain	3WQY:A_3RFN:A	2	5544	20	50873	0.917623	-0.085969	1	1
PF04598	Gasdermin	Gasdermin family	5TJ4:A	1	5544	17	50873	0.539778	-0.616597	1	1
PF02233	PNTB	NAD(P) transhydrogenase beta subunit	2FR8:C	1	5544	15	50873	0.611748	-0.491434	1	1
PF13949	ALIX_LYPXL_bnd	ALIX V-shaped domain binding to HIV	3CVF:A	1	5544	14	50873	0.655445	-0.422441	1	1
PF08068	DKCLD	DKCLD (NUC011) domain	1SGV:A	1	5544	10	50873	0.917623	-0.085969	1	1
PF12010	DUF3502	Domain of unknown function (DUF3502)	3OMB:A	1	5544	11	50873	0.834202	-0.181279	1	1
PF13454	NAD_binding_9	FAD-NAD(P)-binding	1CJC:A_1LQT:A	2	5544	19	50873	0.965919	-0.0346757	1	1
PF05203	Hom_end_hint	Hom_end-associated Hint	1JVA:A	1	5544	11	50873	0.834202	-0.181279	1	1
PF05954	Phage_GPD	Phage late control gene D protein (GPD)	3D37:A	1	5544	10	50873	0.917623	-0.085969	1	1
PF01509	TruB_N	TruB family pseudouridylate synthase (N terminal domain)	1SGV:A	1	5544	10	50873	0.917623	-0.085969	1	1
PF13638	PIN_4	PIN domain	2HWY:A	1	5544	12	50873	0.764686	-0.268291	1	1
PF12470	SUFU_C	Suppressor of Fused Gli/Ci N terminal binding domain	4BLB:A	1	5544	10	50873	0.917623	-0.085969	1	1
PF14478	DUF4430	Domain of unknown function (DUF4430)	2V3N:A	1	5544	10	50873	0.917623	-0.085969	1	1
PF03632	Glyco_hydro_65m	Glycosyl hydrolase family 65 central catalytic domain	1H54:A	1	5544	13	50873	0.705864	-0.348333	1	1
PF04889	Cwf_Cwc_15	Cwf15/Cwc15 cell cycle control protein	3JB9:h	1	5544	10	50873	0.917623	-0.085969	1	1
PF13692	Glyco_trans_1_4	Glycosyl transferases group 1	4P5E:A_4HLN:A_1RZV:A_2GEJ:A	4	5544	41	50873	0.895242	-0.110662	1	1
PF01653	DNA_ligase_aden	NAD-dependent DNA ligase adenylation domain	1B04:A	1	5544	16	50873	0.573514	-0.555973	1	1
PF05698	Trigger_C	Bacterial trigger factor protein (TF) C-terminus	2MLX:A	1	5544	13	50873	0.705864	-0.348333	1	1
PF07858	LEH	Limonene-1;2-epoxide hydrolase catalytic domain	5AIH:A	1	5544	18	50873	0.50979	-0.673756	1	1
PF00740	Parvo_coat	Parvovirus coat protein VP2	4RSO:A_4IOV:A_4G0R:A_3NG9:A	4	5544	45	50873	0.815665	-0.203752	1	1
PF03576	Peptidase_S58	Peptidase family S58	4IHE:A_5TZB:A	2	5544	26	50873	0.705864	-0.348333	1	1
PF06280	fn3_5	Fn3-like domain	1XF1:A	1	5544	10	50873	0.917623	-0.085969	1	1
PF02435	Glyco_hydro_68	Levansucrase/Invertase	3BYN:A	1	5544	11	50873	0.834202	-0.181279	1	1
PF13740	ACT_6	ACT domain	5T41:A	1	5544	14	50873	0.655445	-0.422441	1	1
PF15967	Nucleoporin_FG2	Nucleoporin FG repeated region	5IJO:H_5IJO:G_5CWS:D	3	5544	32	50873	0.860271	-0.150508	1	1
PF06825	HSBP1	Heat shock factor binding protein 1	3PMO:A	1	5544	15	50873	0.611748	-0.491434	1	1
PF04863	EGF_alliinase	Alliinase EGF-like domain	2HOR:A	1	5544	15	50873	0.611748	-0.491434	1	1
PF06090	Ins_P5_2-kin	Inositol-pentakisphosphate 2-kinase	5XU6:A	1	5544	14	50873	0.655445	-0.422441	1	1
PF16695	Tai4	Type VI secretion system (T6SS); amidase immunity protein	3ZIB:A_4HFK:B	2	5544	20	50873	0.917623	-0.085969	1	1
PF00198	2-oxoacid_dh	2-oxoacid dehydrogenases acyltransferase (catalytic domain)	1EAE:A_3MAE:A_3DV0:I	3	5544	35	50873	0.786534	-0.24012	1	1
PF07704	PSK_trans_fac	Rv0623-like transcription factor	4XGQ:B	1	5544	11	50873	0.834202	-0.181279	1	1
PF13481	AAA_25	AAA domain	1G8Y:A	1	5544	16	50873	0.573514	-0.555973	1	1
PF07124	Phytoreo_P8	Phytoreovirus outer capsid protein P8	1UF2:P	1	5544	13	50873	0.705864	-0.348333	1	1
PF01521	Fe-S_biosyn	Iron-sulphur cluster biosynthesis	1X0G:A	1	5544	13	50873	0.705864	-0.348333	1	1
PF01532	Glyco_hydro_47	Glycosyl hydrolase family 47	5NE5:A	1	5544	12	50873	0.764686	-0.268291	1	1
PF13671	AAA_33	AAA domain	4Z8Q:A	1	5544	17	50873	0.539778	-0.616597	1	1
PF01229	Glyco_hydro_39	Glycosyl hydrolases family 39	4MJ4:A	1	5544	13	50873	0.705864	-0.348333	1	1
PF07728	AAA_5	AAA domain (dynein-related subfamily)	5NUG:A	1	5544	11	50873	0.834202	-0.181279	1	1
PF05697	Trigger_N	Bacterial trigger factor protein (TF)	2MLX:A	1	5544	13	50873	0.705864	-0.348333	1	1
PF12569	NARP1	NMDA receptor-regulated protein 1	5NNP:A	1	5544	12	50873	0.764686	-0.268291	1	1
PF13405	EF-hand_6	EF-hand domain	5TBY:E_3JAX:E_5TBY:C	3	5544	35	50873	0.786534	-0.24012	1	1
PF02557	VanY	D-alanyl-D-alanine carboxypeptidase	4MPH:A	1	5544	16	50873	0.573514	-0.555973	1	1
PF02917	Pertussis_S1	Pertussis toxin; subunit 1	1PRT:A	1	5544	18	50873	0.50979	-0.673756	1	1
PF00996	GDI	GDP dissociation inhibitor	1VG0:A_2B9Y:A	2	5544	19	50873	0.965919	-0.0346757	1	1
PF00764	Arginosuc_synth	Arginosuccinate synthase	1KH1:A	1	5544	13	50873	0.705864	-0.348333	1	1
PF08825	E2_bind	E2 binding domain	2NVU:B	1	5544	15	50873	0.611748	-0.491434	1	1
PF02984	Cyclin_C	Cyclin; C-terminal domain	2W96:A	1	5544	12	50873	0.764686	-0.268291	1	1
PF16369	GH43_C	C-terminal of Glycosyl hydrolases family 43	4KCA:A	1	5544	12	50873	0.764686	-0.268291	1	1
PF00853	Runt	Runt domain	4L0Y:A	1	5544	14	50873	0.655445	-0.422441	1	1
PF05008	V-SNARE	Vesicle transport v-SNARE protein N-terminus	4XA3:A	1	5544	15	50873	0.611748	-0.491434	1	1
PF13606	Ank_3	Ankyrin repeat	4RLV:A	1	5544	12	50873	0.764686	-0.268291	1	1
PF00506	Flu_NP	Influenza virus nucleoprotein	4IRY:B	1	5544	15	50873	0.611748	-0.491434	1	1
PF03159	XRN_N	XRN 5'-3' exonuclease N-terminus	2Y35:A	1	5544	12	50873	0.764686	-0.268291	1	1
PF04433	SWIRM	SWIRM domain	5L3C:A_4FWJ:A	2	5544	21	50873	0.873926	-0.134759	1	1
PF13884	Peptidase_S74	Chaperone of endosialidase	4UW8:A	1	5544	17	50873	0.539778	-0.616597	1	1
PF03178	CPSF_A	CPSF A subunit region	6FUW:A_5HY7:A	2	5544	24	50873	0.764686	-0.268291	1	1
PF13823	ADH_N_assoc	Alcohol dehydrogenase GroES-associated	4JLW:A_1BXZ:A_1KOL:A_3FPL:A_2DPH:A	5	5544	48	50873	0.955857	-0.045147	1	1
PF04952	AstE_AspA	Succinylglutamate desuccinylase / Aspartoacylase family	2GU2:A_2Q51:A_3CDX:A_1YW4:A	4	5544	40	50873	0.917623	-0.085969	1	1
PF16748	INSC_LBD	Inscuteable LGN-binding domain	5A7D:L	1	5544	14	50873	0.655445	-0.422441	1	1
PF08543	Phos_pyr_kin	Phosphomethylpyrimidine kinase	1TD2:A_1UB0:A_1JXI:A_4C5L:A	4	5544	39	50873	0.941151	-0.0606512	1	1
PF00814	Peptidase_M22	Glycoprotease family	2IVN:A_4Y0W:A_3TSQ:A	3	5544	35	50873	0.786534	-0.24012	1	1
PF01441	Lipoprotein_6	Lipoprotein	1YJG:A_2GA0:A	2	5544	21	50873	0.873926	-0.134759	1	1
PF00733	Asn_synthase	Asparagine synthase	1MC1:A	1	5544	10	50873	0.917623	-0.085969	1	1
PF00232	Glyco_hydro_1	Glycosyl hydrolase family 1	3W53:A_5VAN:A_5WKA:A_5NAQ:A_4GXP:A_1GNX:A_5GNY:A_4BCE:A_4R27:A_3WBA:A_3VKK:A_3WH5:A_3AHY:A_4JIE:A_4A3Y:A_1CBG:A	16	5544	148	50873	0.992024	-0.00800748	1	1
PF03781	FGE-sulfatase	Sulfatase-modifying factor enzyme 1	1YU2:A_4X8E:A	2	5544	25	50873	0.734098	-0.309113	1	1
PF01729	QRPTase_C	Quinolinate phosphoribosyl transferase; C-terminal domain	4I9A:A_5AYY:A_4YUB:A_5HUO:A_1QPO:A_1X1O:A	6	5544	56	50873	0.983167	-0.0169762	1	1
PF02185	HR1	Hr1 repeat	1CXZ:B	1	5544	10	50873	0.917623	-0.085969	1	1
PF03962	Mnd1	Mnd1 family	1L8W:A	1	5544	12	50873	0.764686	-0.268291	1	1
PF09924	DUF2156	Uncharacterised conserved protein (DUF2156)	5VRV:A	1	5544	11	50873	0.834202	-0.181279	1	1
PF00419	Fimbrial	Fimbrial protein	2N7H:A_2JTY:A_5N2B:A_4DWH:B_2UY7:B	5	5544	53	50873	0.865682	-0.144238	1	1
PF13155	Toprim_2	Toprim-like	1DD9:A	1	5544	13	50873	0.705864	-0.348333	1	1
PF13234	rRNA_proc-arch	rRNA-processing arch domain	4XGT:A	1	5544	12	50873	0.764686	-0.268291	1	1
PF04451	Capsid_NCLDV	Large eukaryotic DNA virus major capsid protein	5J7O:A	1	5544	12	50873	0.764686	-0.268291	1	1
PF00121	TIM	Triosephosphate isomerase	3TAO:A_4Y96:A_3S6D:A_1AW1:A_4MVA:A_4G1K:A_4Y90:A_1MO0:A_2V5B:A_2WSQ:A_1HG3:A_4Y8F:A_1W0M:A	13	5544	129	50873	0.924736	-0.078247	0.888242	1
PF00294	PfkB	pfkB family carbohydrate kinase	3PL2:A_2RBC:A_4KAL:A_3LKI:A_3UQ9:A_3IKH:A_4EUM:A_4XCK:A_3UBO:A_1GQT:A_3GO6:A_2NWH:A	12	5544	122	50873	0.90258	-0.102498	0.884311	1
PF03807	F420_oxidored	NADP oxidoreductase coenzyme F420-dependent	1I36:A_3PWZ:A_4HUJ:A_4P4N:A_1JAY:A_1NVT:A_2CY0:A_3DTT:A_3PGJ:A_1BG6:A_3U62:A	11	5544	114	50873	0.885425	-0.121687	0.880022	1
PF00440	TetR_N	Bacterial regulatory proteins; tetR family	4ICH:A_2HXI:A_2Q24:A_3T6N:A_3KKD:A_2OPT:A_3FIW:A_4W97:A_2PZ9:A_2NP3:A_5CW8:A_3FRQ:A_5XAZ:A_3JSJ:A_2OF7:A_3ON2:A_2ID3:A_4JKZ:A_3BQY:A_2DG7:A_4CGR:A_5MRU:A_3HE0:A_2OI8:A_3E7Q:A_2ZB9:A_2HYJ:A_3HIM:A_3DEW:A_2HXO:A_4JYK:A_2D6Y:A_3CJD:A_2G7L:A_2NP5:A_2G7G:A_2V57:A_2DG8:A_4G12:A_2REK:A_3HTH:A_2GFN:A_5D1R:A	43	5544	409	50873	0.964738	-0.035899	0.874169	1
PF00496	SBP_bac_5	Bacterial extracellular solute-binding proteins; family 5 Middle	2WOL:A_4WED:A_3LVU:A_3TPA:A_3NOH:A_2GRV:A_5YQW:A_5ICQ:A	8	5544	86	50873	0.853602	-0.15829	0.861809	1
PF13419	HAD_2	Haloacid dehalogenase-like hydrolase	3ED5:A_2QLT:A_4EEL:A_2PKE:A_4EX7:A_4UAV:A_3D6J:A	7	5544	77	50873	0.834202	-0.181279	0.853795	1
PF08240	ADH_N	Alcohol dehydrogenase GroES-like domain	4GI2:A_4JLW:A_1NVG:A_5TNX:A_4RQU:A_1PQW:A_3GOH:A_4JXK:A_5DP1:A_2EIH:A_4EYE:A_4OH1:A_1BXZ:A_1KOL:A_4IDC:A_5YAT:A_3FPL:A_3PI7:A_5A3J:A_5DP2:A_2VZ9:A_4GKV:A_2DPH:A_4DVJ:A_4Y1B:A_1F8F:A_1CDO:A_4Z6K:A_3WLF:A	29	5544	283	50873	0.94032	-0.061535	0.848647	1
PF05658	YadA_head	Head domain of trimeric autotransporter adhesin	2YO0:A_3LAA:A_1P9H:A_2YO3:A_3S6L:A_3WP8:A	6	5544	69	50873	0.797933	-0.225731	0.845051	1
PF02774	Semialdhyde_dhC	Semialdehyde dehydrogenase; dimerisation domain	2I3G:A_3TZ6:A_2GZ3:A_2HJS:A_3HSK:A_4DPM:A	6	5544	68	50873	0.809667	-0.211132	0.844207	1
PF00990	GGDEF	Diguanylate cyclase; GGDEF domain	3BRE:A_4ZMU:A_4ZMM:A_4HJF:A_3U2A:A_2V0N:A	6	5544	67	50873	0.821752	-0.196317	0.843576	1
PF00135	COesterase	Carboxylesterase family	5YDJ:A_1UKC:A_1Q83:A_4BDT:A_1LPS:A_5X61:B	6	5544	67	50873	0.821752	-0.196317	0.843576	1
PF03810	IBN_N	Importin-beta N-terminal domain	4XRI:A_5VCH:A_2BKU:B_1QGK:A_3ZJY:B_3ICQ:T	6	5544	66	50873	0.834202	-0.181279	0.843167	1
PF02836	Glyco_hydro_2_C	Glycosyl hydrolases family 2; TIM barrel domain	3OBA:A_2VZV:A_1YQ2:A_5C70:A_6ETZ:A_5DMY:A	6	5544	66	50873	0.834202	-0.181279	0.843167	1
PF00285	Citrate_synt	Citrate synthase; C-terminal domain	1O7X:A_1VGM:A_2R9E:A_1IXE:A_3HWK:A_2IBP:A	6	5544	66	50873	0.834202	-0.181279	0.843167	1
PF00703	Glyco_hydro_2	Glycosyl hydrolases family 2	3OBA:A_2VZV:A_1YQ2:A_5C70:A_5DMY:A	5	5544	58	50873	0.791054	-0.234389	0.831615	1
PF00651	BTB	BTB/POZ domain	3HTM:A_3HQI:A_4J8Z:A_4HS2:A_4EOZ:A	5	5544	58	50873	0.791054	-0.234389	0.831615	1
PF01044	Vinculin	Vinculin family	1TR2:A_1H6G:A_2KGX:A_2LQG:A_4IGG:A	5	5544	58	50873	0.791054	-0.234389	0.831615	1
PF13802	Gal_mutarotas_2	Galactose mutarotase-like	6CA1:A_5NPB:A_5F7S:A_5X3J:A	4	5544	47	50873	0.780955	-0.247237	0.815194	1
PF03717	PBP_dimer	Penicillin-binding Protein dimerisation domain	3UPP:A_4YE5:A_4KQR:A_4R0Q:A	4	5544	46	50873	0.797933	-0.225731	0.815151	1
PF00411	Ribosomal_S11	Ribosomal protein S11	5XXU:O_5XYI:O_3J7A:P_5JB3:M	4	5544	46	50873	0.797933	-0.225731	0.815151	1
PF13510	Fer2_4	2Fe-2S iron-sulfur cluster binding domain	2GAG:A_5XFA:B_3AD8:A	3	5544	41	50873	0.671431	-0.398344	0.797847	1
PF01485	IBR	IBR domain; a half RING-finger domain	4K7D:A_5C23:A_4ZYN:A	3	5544	40	50873	0.688217	-0.373651	0.796202	1
PF01298	TbpB_B_D	C-lobe and N-lobe beta barrels of Tf-binding protein B	3UAQ:A_3VE1:A_3V8U:A	3	5544	40	50873	0.688217	-0.373651	0.796202	1
PF01569	PAP2	PAP2 superfamily	1QHB:A_3W36:A_5LPC:A	3	5544	40	50873	0.688217	-0.373651	0.796202	1
PF02403	Seryl_tRNA_N	Seryl-tRNA synthetase N-terminal domain	3O6X:A_4ABY:A_4AD8:A	3	5544	39	50873	0.705864	-0.348333	0.795022	1
PF03917	GSH_synth_ATP	Eukaryotic glutathione synthase; ATP binding domain	2WYO:A_2HGS:A_3KAL:A	3	5544	38	50873	0.724439	-0.322358	0.794337	1
PF14306	PUA_2	PUA-like domain	1V47:A_1I2D:A_3CR8:A	3	5544	37	50873	0.744018	-0.29569	0.79418	1
PF00401	ATP-synt_DE	ATP synthase; Delta/Epsilon chain; long alpha-helix domain	2E5U:A_2E5T:A_5DN6:I	3	5544	37	50873	0.744018	-0.29569	0.79418	1
PF01335	DED	Death effector domain	2GF5:A_5LDE:A	2	5544	32	50873	0.573514	-0.555973	0.769971	1
PF02430	AMA-1	Apical membrane antigen 1	4APM:A_2J5L:A	2	5544	32	50873	0.573514	-0.555973	0.769971	1
PF14522	Cytochrome_C7	Cytochrome c7 and related cytochrome c	2E84:A_3UFH:A	2	5544	32	50873	0.573514	-0.555973	0.769971	1
PF09754	PAC2	PAC2 family	5UN0:1_2WAM:A	2	5544	32	50873	0.573514	-0.555973	0.769971	1
PF16576	HlyD_D23	Barrel-sandwich domain of CusB or HlyD membrane-fusion	3LNN:A_5XU0:A	2	5544	32	50873	0.573514	-0.555973	0.769971	1
PF01909	NTP_transf_2	Nucleotidyltransferase domain	4S3N:A_5HZD:A	2	5544	32	50873	0.573514	-0.555973	0.769971	1
PF02922	CBM_48	Carbohydrate-binding module 48 (Isoamylase N-terminal domain)	4OKD:A_2BY1:A	2	5544	32	50873	0.573514	-0.555973	0.769971	1
PF13801	Metal_resist	Heavy-metal resistance	4CLV:A_3LAY:A	2	5544	31	50873	0.592015	-0.524224	0.767418	1
PF00633	HHH	Helix-hairpin-helix motif	4UNF:A_2NOI:A	2	5544	31	50873	0.592015	-0.524224	0.767418	1
PF01166	TSC22	TSC-22/dip/bun family	5GHE:A_2YO3:A	2	5544	30	50873	0.611748	-0.491434	0.765525	1
PF04454	Linocin_M18	Encapsulating protein for peroxidase	3J7V:A_4PT2:P	2	5544	30	50873	0.611748	-0.491434	0.765525	1
PF13460	NAD_binding_10	NAD(P)H-binding	4JGB:A_5FFQ:A	2	5544	30	50873	0.611748	-0.491434	0.765525	1
PF02037	SAP	SAP domain	2LLE:A_5TQL:A	2	5544	30	50873	0.611748	-0.491434	0.765525	1
PF08542	Rep_fac_C	Replication factor C C-terminal domain	2CHV:A_1IQP:A	2	5544	29	50873	0.632843	-0.457533	0.764356	1
PF02212	GED	Dynamin GTPase effector domain	3LVH:D_4BEJ:A	2	5544	29	50873	0.632843	-0.457533	0.764356	1
PF17137	DUF5110	Domain of unknown function (DUF5110)	6CA1:A_5NPB:A	2	5544	29	50873	0.632843	-0.457533	0.764356	1
PF05424	Duffy_binding	Duffy binding domain	2YK0:A_2XU0:A	2	5544	29	50873	0.632843	-0.457533	0.764356	1
PF12002	MgsA_C	MgsA AAA+ ATPase C terminal	2R9G:A_2QW6:A	2	5544	28	50873	0.655445	-0.422441	0.76397	1
PF10433	MMS1_N	Mono-functional DNA-alkylating methyl methanesulfonate N-term	6FUW:A_5HY7:A	2	5544	28	50873	0.655445	-0.422441	0.76397	1
PF06831	H2TH	Formamidopyrimidine-DNA glycosylase H2TH domain	3W0F:A_2OPF:A	2	5544	28	50873	0.655445	-0.422441	0.76397	1
PF02153	PDH	Prephenate dehydrogenase	3KTD:A_4WJI:A	2	5544	28	50873	0.655445	-0.422441	0.76397	1
PF02230	Abhydrolase_2	Phospholipase/Carboxylesterase	4FTW:A_3B5E:A	2	5544	28	50873	0.655445	-0.422441	0.76397	1
PF16499	Melibiase_2	Alpha galactosidase A	5AWP:A_3A21:A	2	5544	28	50873	0.655445	-0.422441	0.76397	1
PF13540	RCC1_2	Regulator of chromosome condensation (RCC1) repeat	5XGS:A_5HQ2:K	2	5544	28	50873	0.655445	-0.422441	0.76397	1
PF13561	adh_short_C2	Enoyl-(Acyl carrier protein) reductase	3GVC:A_3LYL:A_5K9Z:A_4HP8:A_3FTP:A_3O38:A_4MOW:A_4PN3:A_4WEO:A_4IY1:A_3TOX:A_1FK8:A_2EW8:A_3LF2:A_5IDX:A_4FGS:A_5UNL:A_4O0L:A_3LLS:A_3SVT:A_4CR6:A_4O6V:A_1HXH:A_4NBV:A_5TT0:A_4NBW:A_3R1I:A_4WEC:A_4G81:D_5JC8:A_4DML:A_2A4K:A_3EDM:A_3RIH:A_5H5X:A_3TZQ:B_5U2W:A_4RZH:A_4IMR:A_4H15:A_4NBR:A_4NPC:A_3QIV:A_3NUG:A_5WJS:A_6B9U:A_3AFN:B_3U49:A_2DKN:A_1K2W:A_2WSB:A_4KWI:A_3VC7:A_3I1J:A_4EGF:A_3UF0:A_5F1P:A_…	109	5544	1036	50873	0.965452	-0.0351585	0.763584	1
PF01590	GAF	GAF domain	5MG1:A_4ZMM:A_3NOU:C_1YKD:A_6FHT:A_4E04:A_4ZRR:A_4R6L:A	8	5544	91	50873	0.806701	-0.214802	0.734405	1
PF16657	Malt_amylase_C	Maltogenic Amylase; C-terminal domain	5CJ5:A_3UCQ:A_4AYS:A_3ZSS:A_3CZG:A_4HOZ:A_4U33:A_4H7V:A	8	5544	90	50873	0.815665	-0.203752	0.733719	1
PF01464	SLT	Transglycosylase SLT domain	5A5X:A	1	5544	22	50873	0.417101	-0.874426	0.721595	1
PF15519	RBM39linker	linker between RRM2 and RRM3 domains in RBM39 protein	4OZ1:A	1	5544	22	50873	0.417101	-0.874426	0.721595	1
PF03645	Tctex-1	Tctex-1 family	1XDX:A	1	5544	22	50873	0.417101	-0.874426	0.721595	1
PF01841	Transglut_core	Transglutaminase-like superfamily	3ISR:A	1	5544	22	50873	0.417101	-0.874426	0.721595	1
PF13241	NAD_binding_7	Putative NAD(P)-binding	4XIJ:A	1	5544	22	50873	0.417101	-0.874426	0.721595	1
PF04390	LptE	Lipopolysaccharide-assembly	2N8X:A	1	5544	22	50873	0.417101	-0.874426	0.721595	1
PF10588	NADH-G_4Fe-4S_3	NADH-ubiquinone oxidoreductase-G iron-sulfur binding region	5XFA:B	1	5544	22	50873	0.417101	-0.874426	0.721595	1
PF07503	zf-HYPF	HypF finger	3TSQ:A	1	5544	22	50873	0.417101	-0.874426	0.721595	1
PF09084	NMT1	NMT1/THI5 like	3QSL:A	1	5544	22	50873	0.417101	-0.874426	0.721595	1
PF00717	Peptidase_S24	Peptidase S24-like	3BDN:A	1	5544	22	50873	0.417101	-0.874426	0.721595	1
PF00609	DAGK_acc	Diacylglycerol kinase accessory domain	2JGR:A	1	5544	22	50873	0.417101	-0.874426	0.721595	1
PF01365	RYDR_ITPR	RIH domain	4UWE:A	1	5544	22	50873	0.417101	-0.874426	0.721595	1
PF04389	Peptidase_M28	Peptidase family M28	3IIB:A	1	5544	22	50873	0.417101	-0.874426	0.721595	1
PF00174	Oxidored_molyb	Oxidoreductase molybdopterin binding domain	3R18:A	1	5544	22	50873	0.417101	-0.874426	0.721595	1
PF00890	FAD_binding_2	FAD binding domain	4AT0:A_1KSS:A_4C3Y:A_1D4E:A_1KNP:A_1KF6:A_5KXJ:A	7	5544	79	50873	0.813083	-0.206922	0.718662	1
PF13622	4HBT_3	Thioesterase-like superfamily	4R9Z:A	1	5544	21	50873	0.436963	-0.827906	0.71811	1
PF01975	SurE	Survival protein SurE	4ZG5:D	1	5544	21	50873	0.436963	-0.827906	0.71811	1
PF11798	IMS_HHH	IMS family HHH motif	5FV7:A	1	5544	21	50873	0.436963	-0.827906	0.71811	1
PF04934	Med6	MED6 mediator sub complex component	5SVA:M	1	5544	21	50873	0.436963	-0.827906	0.71811	1
PF02020	W2	eIF4-gamma/eIF5/eIF2-epsilon	2N3U:A	1	5544	21	50873	0.436963	-0.827906	0.71811	1
PF08375	Rpn3_C	Proteasome regulatory subunit C-terminal	6EPC:S	1	5544	21	50873	0.436963	-0.827906	0.71811	1
PF11540	Dynein_IC2	Cytoplasmic dynein 1 intermediate chain 2	6F3A:g	1	5544	21	50873	0.436963	-0.827906	0.71811	1
PF16338	DUF4968	Domain of unknown function (DUF4968)	5NPB:A	1	5544	21	50873	0.436963	-0.827906	0.71811	1
PF13177	DNA_pol3_delta2	DNA polymerase III; delta subunit	3GLF:E	1	5544	21	50873	0.436963	-0.827906	0.71811	1
PF01722	BolA	BolA-like protein	1V60:A	1	5544	21	50873	0.436963	-0.827906	0.71811	1
PF00962	A_deaminase	Adenosine/AMP deaminase	4GXW:A	1	5544	21	50873	0.436963	-0.827906	0.71811	1
PF00687	Ribosomal_L1	Ribosomal protein L1p/L10e family	3QOY:A	1	5544	21	50873	0.436963	-0.827906	0.71811	1
PF01300	Sua5_yciO_yrdC	Telomere recombination	3TSQ:A	1	5544	21	50873	0.436963	-0.827906	0.71811	1
PF08462	Carmo_coat_C	Carmovirus coat protein	4LLF:A	1	5544	21	50873	0.436963	-0.827906	0.71811	1
PF02038	ATP1G1_PLM_MAT8	ATP1G1/PLM/MAT8 family	5KZO:A	1	5544	21	50873	0.436963	-0.827906	0.71811	1
PF01259	SAICAR_synt	SAICAR synthetase	3R9R:A	1	5544	21	50873	0.436963	-0.827906	0.71811	1
PF00886	Ribosomal_S16	Ribosomal protein S16	5XYU:P	1	5544	21	50873	0.436963	-0.827906	0.71811	1
PF15891	Nuc_deoxyri_tr2	Nucleoside 2-deoxyribosyltransferase like	1S2G:A	1	5544	21	50873	0.436963	-0.827906	0.71811	1
PF09827	CRISPR_Cas2	CRISPR associated protein Cas2	3UI3:A	1	5544	21	50873	0.436963	-0.827906	0.71811	1
PF00119	ATP-synt_A	ATP synthase A chain	5DN6:X	1	5544	21	50873	0.436963	-0.827906	0.71811	1
PF01823	MACPF	MAC/Perforin domain	2QP2:A	1	5544	21	50873	0.436963	-0.827906	0.71811	1
PF02294	7kD_DNA_binding	7kD DNA-binding domain	5GWW:A	1	5544	20	50873	0.458811	-0.779116	0.715816	1
PF00388	PI-PLC-X	Phosphatidylinositol-specific phospholipase C; X domain	3QR1:A	1	5544	20	50873	0.458811	-0.779116	0.715816	1
PF02761	Cbl_N2	CBL proto-oncogene N-terminus; EF hand-like domain	4X3N:A	1	5544	20	50873	0.458811	-0.779116	0.715816	1
PF12468	TTSSLRR	Type III secretion system leucine rich repeat protein	4PUF:A	1	5544	20	50873	0.458811	-0.779116	0.715816	1
PF00709	Adenylsucc_synt	Adenylosuccinate synthetase	3UE9:A	1	5544	20	50873	0.458811	-0.779116	0.715816	1
PF07195	FliD_C	Flagellar hook-associated protein 2 C-terminus	5H5V:A	1	5544	20	50873	0.458811	-0.779116	0.715816	1
PF10589	NADH_4Fe-4S	NADH-ubiquinone oxidoreductase-F iron-sulfur binding region	5XFA:A	1	5544	20	50873	0.458811	-0.779116	0.715816	1
PF00548	Peptidase_C3	3C cysteine protease (picornain 3C)	2IJD:1	1	5544	20	50873	0.458811	-0.779116	0.715816	1
PF00867	XPG_I	XPG I-region	5FV7:A	1	5544	20	50873	0.458811	-0.779116	0.715816	1
PF01512	Complex1_51K	Respiratory-chain NADH dehydrogenase 51 Kd subunit	5XFA:A	1	5544	20	50873	0.458811	-0.779116	0.715816	1
PF06005	ZapB	Cell division protein ZapB	2I7U:A	1	5544	20	50873	0.458811	-0.779116	0.715816	1
PF16122	40S_SA_C	40S ribosomal protein SA C-terminus	5XXU:A	1	5544	20	50873	0.458811	-0.779116	0.715816	1
PF01333	Apocytochr_F_C	Apocytochrome F; C-terminal	1CI3:M	1	5544	20	50873	0.458811	-0.779116	0.715816	1
PF00752	XPG_N	XPG N-terminal domain	5FV7:A	1	5544	20	50873	0.458811	-0.779116	0.715816	1
PF01316	Arg_repressor	Arginine repressor; DNA binding domain	3ERE:D	1	5544	20	50873	0.458811	-0.779116	0.715816	1
PF10759	DUF2587	Protein of unknown function (DUF2587)	5IET:B	1	5544	20	50873	0.458811	-0.779116	0.715816	1
PF08075	NOPS	NOPS (NUC059) domain	5WPA:B	1	5544	20	50873	0.458811	-0.779116	0.715816	1
PF03662	Glyco_hydro_79n	Glycosyl hydrolase family 79; N-terminal domain	5L77:A	1	5544	20	50873	0.458811	-0.779116	0.715816	1
PF07501	G5	G5 domain	5E27:A	1	5544	20	50873	0.458811	-0.779116	0.715816	1
PF00635	Motile_Sperm	MSP (Major sperm protein) domain	1ROW:A	1	5544	19	50873	0.482959	-0.727823	0.714867	1
PF02017	CIDE-N	CIDE-N domain	1IBX:B	1	5544	19	50873	0.482959	-0.727823	0.714867	1
PF06971	Put_DNA-bind_N	Putative DNA-binding protein N-terminus	1XCB:A	1	5544	19	50873	0.482959	-0.727823	0.714867	1
PF16639	Apocytochr_F_N	Apocytochrome F; N-terminal	1CI3:M	1	5544	19	50873	0.482959	-0.727823	0.714867	1
PF03166	MH2	MH2 domain	1U7F:B	1	5544	19	50873	0.482959	-0.727823	0.714867	1
PF02926	THUMP	THUMP domain	3TMA:A	1	5544	19	50873	0.482959	-0.727823	0.714867	1
PF07221	GlcNAc_2-epim	N-acylglucosamine 2-epimerase (GlcNAc 2-epimerase)	3GT5:A	1	5544	19	50873	0.482959	-0.727823	0.714867	1
PF01272	GreA_GreB	Transcription elongation factor; GreA/GreB; C-term	1GRJ:A	1	5544	19	50873	0.482959	-0.727823	0.714867	1
PF02239	Cytochrom_D1	Cytochrome D1 heme domain	5F75:A	1	5544	19	50873	0.482959	-0.727823	0.714867	1
PF15227	zf-C3HC4_4	zinc finger of C3HC4-type; RING	4CFG:A	1	5544	19	50873	0.482959	-0.727823	0.714867	1
PF03114	BAR	BAR domain	1X04:A	1	5544	19	50873	0.482959	-0.727823	0.714867	1
PF00343	Phosphorylase	Carbohydrate phosphorylase	1AHP:A	1	5544	19	50873	0.482959	-0.727823	0.714867	1
PF10528	GLEYA	GLEYA domain	4I3G:A	1	5544	19	50873	0.482959	-0.727823	0.714867	1
PF06511	IpaD	Invasion plasmid antigen IpaD	2P7N:A	1	5544	19	50873	0.482959	-0.727823	0.714867	1
PF06890	Phage_Mu_Gp45	Bacteriophage Mu Gp45 protein	4RU3:A	1	5544	19	50873	0.482959	-0.727823	0.714867	1
PF03404	Mo-co_dimer	Mo-co oxidoreductase dimerisation domain	3R18:A	1	5544	19	50873	0.482959	-0.727823	0.714867	1
PF03893	Lipase3_N	Lipase 3 N-terminal region	3NGM:A	1	5544	19	50873	0.482959	-0.727823	0.714867	1
PF01135	PCMT	Protein-L-isoaspartate(D-aspartate) O-methyltransferase (PCMT)	4O29:A	1	5544	19	50873	0.482959	-0.727823	0.714867	1
PF13187	Fer4_9	4Fe-4S dicluster domain	3CF4:A	1	5544	19	50873	0.482959	-0.727823	0.714867	1
PF01321	Creatinase_N	Creatinase/Prolidase N-terminal domain	1KP0:A_5GIQ:A_3QOC:A_4R60:A_4EGE:A	5	5544	63	50873	0.728272	-0.317081	0.682175	1
PF04984	Phage_sheath_1	Phage tail sheath protein subtilisin-like domain	3J9Q:A_3FOI:A_3J2N:U_3HXL:A_3FO8:D	5	5544	62	50873	0.740018	-0.30108	0.681195	1
PF00405	Transferrin	Transferrin	1DOT:A_1FCK:A_1IEJ:A_1RYX:A_1B1X:A	5	5544	61	50873	0.75215	-0.28482	0.680693	1
PF10569	Thiol-ester_cl	Alpha-macro-globulin thiol-ester bond-forming region	4RTD:A_1HZF:A_5JTW:B_4FXG:B_4U48:A	5	5544	61	50873	0.75215	-0.28482	0.680693	1
PF13439	Glyco_transf_4	Glycosyltransferase Family 4	3C4Q:A_2GEJ:A_4XSU:B_3OKC:A	4	5544	54	50873	0.67972	-0.386074	0.656991	1
PF02566	OsmC	OsmC-like protein	1LQL:A_2BJO:A_1N2F:A_1USP:B	4	5544	54	50873	0.67972	-0.386074	0.656991	1
PF03009	GDPD	Glycerophosphoryl diester phosphodiesterase family	1ZCC:A_2OTD:A_1VD6:A_3L12:A	4	5544	52	50873	0.705864	-0.348333	0.654867	1
PF00207	A2M	Alpha-2-macroglobulin family	4RTD:A_5JTW:B_4FXG:B_4U48:A	4	5544	51	50873	0.719704	-0.328915	0.654726	1
PF02259	FAT	FAT domain	5WBY:B_5OEJ:B_2BKU:B_2QNA:A_5FVM:A_1QGK:A_5YZ0:A_6EMK:A_5W1R:A	9	5544	106	50873	0.779114	-0.249598	0.636501	1
PF00155	Aminotran_1_2	Aminotransferase class I and II	5VNX:A_4WB0:A_4WD2:A_2BWN:A_3H14:A_1DJE:A_3B46:A_2ZY3:A_3TCM:A_3QGU:A_2ZYJ:A_1YIY:A_3LY1:A_5JAY:A_4WBT:A_3P1T:A_4EFF:A_4RAE:A_4AOA:A_1V2E:A_2O0R:A_2DOU:A_4BMK:A_3DZZ:A_4J8L:A_3WY7:A_2ZY2:A_4R5Z:A	28	5544	287	50873	0.895242	-0.110662	0.635593	1
PF07478	Dala_Dala_lig_C	D-ala D-ala ligase C-terminus	2YZN:A_5C1O:A_4ME6:A	3	5544	46	50873	0.59845	-0.513413	0.627378	1
PF02889	Sec63	Sec63 Brl domain	5M59:A_5DCA:A_4BGD:A	3	5544	45	50873	0.611748	-0.491434	0.624693	1
PF01156	IU_nuc_hydro	Inosine-uridine preferring nucleoside hydrolase	4WR2:A_2MAS:A_4KL0:A	3	5544	45	50873	0.611748	-0.491434	0.624693	1
PF17482	Phage_sheath_1C	Phage tail sheath C-terminal domain	3J9Q:A_3J2N:U_3HXL:A	3	5544	43	50873	0.640202	-0.445972	0.621545	1
PF08271	TF_Zn_Ribbon	TFIIB zinc-binding	5SVA:h_5IY8:M_5IY6:Q	3	5544	43	50873	0.640202	-0.445972	0.621545	1
PF01764	Lipase_3	Lipase (class 3)	2YIJ:A_3NGM:A_2QUB:A	3	5544	42	50873	0.655445	-0.422441	0.621169	1
PF01751	Toprim	Toprim domain	4JUO:C_1GKU:B_4I3H:A	3	5544	42	50873	0.655445	-0.422441	0.621169	1
PF03144	GTP_EFTU_D2	Elongation factor Tu domain 2	3WYA:A_4FN5:A_3ZZ0:A_3AGP:A_4B47:A_5IZK:A_2DY1:A_1R5N:A_1IJE:A_6B8D:A_5TV2:A_3MMP:A_3J4J:A	13	5544	148	50873	0.80602	-0.215647	0.594582	1
PF08210	APOBEC_N	APOBEC-like N-terminal domain	2NYT:A_5JJ4:C	2	5544	36	50873	0.50979	-0.673756	0.581139	1
PF04652	Vta1	Vta1 like	5UIE:H_2LXM:A	2	5544	36	50873	0.50979	-0.673756	0.581139	1
PF02817	E3_binding	e3 binding domain	3DV0:I_1W4I:A	2	5544	36	50873	0.50979	-0.673756	0.581139	1
PF08443	RimK	RimK-like ATP-grasp domain	1UC9:A_5I47:A	2	5544	36	50873	0.50979	-0.673756	0.581139	1
PF03938	OmpH	Outer membrane protein (OmpH-like)	5C3L:C_5UH7:A	2	5544	36	50873	0.50979	-0.673756	0.581139	1
PF13527	Acetyltransf_9	Acetyltransferase (GNAT) domain	4MY3:A_3MGD:A_2WPW:A_1M4D:A_1P0H:A_3ZJ0:A	6	5544	78	50873	0.705864	-0.348333	0.579866	1
PF00365	PFK	Phosphofructokinase	3O8N:A_3F5M:A_3O8O:A_3K2Q:A_3O8O:B_1ZXX:A	6	5544	78	50873	0.705864	-0.348333	0.579866	1
PF02205	WH2	WH2 motif	3TU5:B_4JHD:C	2	5544	35	50873	0.524356	-0.645585	0.578145	1
PF04539	Sigma70_r3	Sigma-70 region 3	6C06:F_5TW1:F	2	5544	35	50873	0.524356	-0.645585	0.578145	1
PF02171	Piwi	Piwi domain	4F3T:A_4N47:A	2	5544	34	50873	0.539778	-0.616597	0.576197	1
PF08264	Anticodon_1	Anticodon-binding domain of tRNA	6AX8:A_2X1L:A	2	5544	34	50873	0.539778	-0.616597	0.576197	1
PF10282	Lactonase	Lactonase; 7-bladed beta-propeller	3FGB:A_1JJU:B	2	5544	34	50873	0.539778	-0.616597	0.576197	1
PF02844	GARS_N	Phosphoribosylglycinamide synthetase; N domain	3MJF:A_2YRW:A	2	5544	34	50873	0.539778	-0.616597	0.576197	1
[truncated: 780 more rows]

## Sheet: C-rich
Pfam Accession Number	Pfam Category	Pfam Description	AAoI SEG Positive Chain IDs	# in AAoI SEG Positive Group	# Total Chains in AAoI SEG Positive Group	# of Chains in 90perc NONREDUNDANT file with Pfam annotation	#Total Chains in 90perc NONREDUNDANT file	Odds Ratio	ln(OR)	P-value	Holm-Sidak Corrected p-value
PF00131	Metallothio	Metallothionein	2FJ5:A_1M0J:A_1M0G:A_4MT2:A_1DFT:A_1DFS:A	6	44	11	50873	630.657	6.44676	8.04633e-15	3.35731e-13
PF00111	Fer2	2Fe-2S iron-sulfur cluster binding domain	3B9J:A_3AN1:A_3LXF:A_2MJD:A_3HUI:A_1V97:A_4ITK:A	7	44	118	50873	68.5884	4.22812	4.71763e-11	1.93423e-09
PF08127	Propeptide_C1	Peptidase family C1 propeptide	4N4Z:A_5FPW:A_4I04:A_4I05:A	4	44	15	50873	308.321	5.73114	2.66159e-09	1.06464e-07
PF08091	Toxin_21	Spider insecticidal peptide	1CNN:A_1V4Q:A	2	44	3	50873	770.803	6.64743	7.96925e-06	0.000310754
PF01799	Fer2_2	[2Fe-2S] binding domain	3B9J:A_3AN1:A_1V97:A	3	44	46	50873	75.4046	4.32287	1.31433e-05	0.000499323
PF00112	Peptidase_C1	Papain family cysteine protease	4N4Z:A_5FPW:A_4I04:A_4I05:A	4	44	156	50873	29.6463	3.38934	1.62053e-05	0.000599422
PF07245	Phlebovirus_G2	Phlebovirus glycoprotein G2	5YOW:A_5G47:A	2	44	8	50873	289.051	5.6666	3.57515e-05	0.00128625
PF00219	IGFBP	Insulin-like growth factor binding protein	2DSP:B_2DSR:B	2	44	11	50873	210.219	5.34815	6.1855e-05	0.00216265
PF03450	CO_deh_flav_C	CO dehydrogenase flavoprotein C-terminal domain	3AN1:A_1V97:A	2	44	44	50873	52.5548	3.96186	0.000804304	0.0269865
PF01315	Ald_Xan_dh_C	Aldehyde oxidase and xanthine dehydrogenase; a/b hammerhead domain	3AN1:A_1V97:A	2	44	46	50873	50.2698	3.9174	0.000875501	0.0284905
PF02738	Ald_Xan_dh_C2	Molybdopterin-binding domain of aldehyde dehydrogenase	3AN1:A_1V97:A	2	44	48	50873	48.1752	3.87484	0.000949623	0.0299449
PF00941	FAD_binding_5	FAD binding domain in molybdopterin dehydrogenase	3AN1:A_1V97:A	2	44	51	50873	45.3414	3.81422	0.00106627	0.032531
PF12749	Metallothio_Euk	Eukaryotic metallothionein	5ML1:A	1	44	1	50873	1156.2	7.0529	0.00176675	0.0516668
PF07945	Toxin_16	Janus-atracotoxin	1DL0:A	1	44	1	50873	1156.2	7.0529	0.00176675	0.0516668
PF03860	DUF326	Domain of Unknown Function (DUF326)	5FJE:A_5NQO:A	2	44	80	50873	28.9051	3.36402	0.00252453	0.0683295
PF05522	Metallothio_6	Metallothionein	1QJL:A	1	44	2	50873	578.102	6.35975	0.00264893	0.0691116
PF01949	DUF99	Protein of unknown function DUF99	2QH9:A	1	44	2	50873	578.102	6.35975	0.00264893	0.0691116
PF02068	Metallothio_PEC	Plant PEC family metallothionein	2KAK:A	1	44	3	50873	385.402	5.95429	0.00353031	0.084618
PF05039	Agouti	Agouti protein	1Y7K:A	1	44	4	50873	289.051	5.6666	0.00441089	0.100661
PF15636	Tox-GHH	GHH signature containing HNH/Endo VII superfamily nuclease toxin	6FB3:A	1	44	5	50873	231.241	5.44346	0.00529068	0.114859
PF03281	Mab-21	Mab-21 protein	4O68:A	1	44	16	50873	72.2628	4.28031	0.0149161	0.281526
PF02975	Me-amine-dh_L	Methylamine dehydrogenase; L chain	2IUP:D	1	44	16	50873	72.2628	4.28031	0.0149161	0.281526
PF07965	Integrin_B_tail	Integrin beta tail domain	4UM8:B	1	44	17	50873	68.012	4.21968	0.0157864	0.281526
PF00539	Tat	Transactivating regulatory protein (Tat)	1K5K:A	1	44	18	50873	64.2336	4.16253	0.0166559	0.281526
PF02428	Prot_inhib_II	Potato type II proteinase inhibitor family	1PJU:A	1	44	18	50873	64.2336	4.16253	0.0166559	0.281526
PF08725	Integrin_b_cyt	Integrin beta cytoplasmic domain	4UM8:B	1	44	23	50873	50.2698	3.9174	0.0209917	0.302782
PF00182	Glyco_hydro_19	Chitinase class I	2DKV:A	1	44	23	50873	50.2698	3.9174	0.0209917	0.302782
PF00187	Chitin_bind_1	Chitin recognition protein	2DKV:A	1	44	33	50873	35.0365	3.55639	0.0296048	0.362868
PF17205	PSI_integrin	Integrin plexin domain	4UM8:B	1	44	41	50873	28.2001	3.33933	0.0364395	0.405289
PF00362	Integrin_beta	Integrin beta chain VWA domain	4UM8:B	1	44	44	50873	26.2774	3.26871	0.0389898	0.405289
PF00228	Bowman-Birk_leg	Bowman-Birk serine protease inhibitor family	3MYW:I	1	44	45	50873	25.6934	3.24624	0.0398383	0.405289
PF00943	Alpha_E2_glycop	Alphavirus E2 glycoprotein	5VU2:M	1	44	47	50873	24.6001	3.20275	0.0415332	0.405289
PF07974	EGF_2	EGF-like domain	4UM8:B	1	44	57	50873	20.2843	3.00985	0.0499616	0.405289
PF05593	RHS_repeat	RHS Repeat	6FB3:A	1	44	62	50873	18.6485	2.92576	0.0541473	0.405289
PF00451	Toxin_2	Scorpion short toxin; BmKK2	2MSF:A	1	44	77	50873	15.0156	2.70909	0.0665919	0.423801
PF01589	Alpha_E1_glycop	Alphavirus E1 glycoprotein	5VU2:M	1	44	82	50873	14.1001	2.64618	0.0707027	0.423801
PF01436	NHL	NHL repeat	6FB3:A	1	44	104	50873	11.1174	2.40851	0.0885719	0.426763
PF00107	ADH_zinc_N	Zinc-binding dehydrogenase	2CF5:A	1	44	223	50873	5.18477	1.64573	0.179319	0.546373
PF08240	ADH_N	Alcohol dehydrogenase GroES-like domain	2CF5:A	1	44	283	50873	4.08553	1.40745	0.221516	0.546373
PF13927	Ig_3	Immunoglobulin domain	5E99:H	1	44	581	50873	1.99003	0.688147	0.400506	0.640607
PF07654	C1-set	Immunoglobulin C1-set domain	5E99:H_5JOP:E	2	44	4373	50873	0.528792	-0.637159	0.582041	0.640607
PF07686	V-set	Immunoglobulin V-set domain	5JOP:E	1	44	5590	50873	0.206834	-1.57584	0.126581	0.491708

## Sheet: D-rich
Pfam Accession Number	Pfam Category	Pfam Description	AAoI SEG Positive Chain IDs	# in AAoI SEG Positive Group	# Total Chains in AAoI SEG Positive Group	# of Chains in 90perc NONREDUNDANT file with Pfam annotation	#Total Chains in 90perc NONREDUNDANT file	Odds Ratio	ln(OR)	P-value	Holm-Sidak Corrected p-value
PF04851	ResIII	Type III restriction enzyme; res subunit	5JXR:A_3MWY:W_1Z3I:X_5X0X:O_5FMF:1_5HZR:A_5OQJ:7_4XQK:A_4ZCF:C	9	1039	48	50873	9.18064	2.2171	2.01359e-06	0.00208189
PF16681	Ig_5	Ig-like domain on T-cell surface glycoprotein CD3 epsilon chain	1JBJ:A_2MIM:A_1XMW:A_1SY6:A	4	1039	8	50873	24.4817	3.19793	7.04497e-05	0.0701919
PF07707	BACK	BTB And C-terminal Kelch	4HS2:A_4EOZ:A_3HQI:A_3HTM:A_4J8Z:A	5	1039	19	50873	12.8851	2.55607	0.000100548	0.0985678
PF13892	DBINO	DNA-binding domain	5JXR:A_6FML:G_6FHS:G	3	1039	4	50873	36.7226	3.60339	0.000265603	0.239572
PF00271	Helicase_C	Helicase conserved C-terminal domain	5JXR:A_3MWY:W_4QQZ:A_5O9G:W_5WSG:e_6FML:G_4DDV:A_1Z3I:X_1GKU:B_5X0X:O_5N9F:A_3P4X:A_6BUA:A_5HZR:A_5B7I:A_5JXT:B_6FHS:G_4XQK:A	18	1039	329	50873	2.67885	0.985388	0.000297267	0.263564
PF04542	Sigma70_r2	Sigma-70 region 2	5X22:F_5YIX:A_4XSZ:F_6C06:F_1SIG:A_5TW1:F_4CXF:A_3U2R:A	8	1039	78	50873	5.02189	1.61381	0.000349321	0.301741
PF05735	TSP_C	Thrombospondin C-terminal region	3FBY:A_1UX6:A_2RHP:A	3	1039	5	50873	29.3781	3.38025	0.000418589	0.349478
PF16680	Ig_4	T-cell surface glycoprotein CD3 delta chain	1JBJ:A_2MIM:A_1XMW:A	3	1039	5	50873	29.3781	3.38025	0.000418589	0.349478
PF05470	eIF-3c_N	Eukaryotic translation initiation factor 3 subunit 8 N-terminus	4UER:c_5H7U:A_5A5T:C	3	1039	7	50873	20.9843	3.04378	0.000870301	0.589991
PF00140	Sigma70_r1_2	Sigma-70 factor; region 1.2	5X22:F_5YIX:A_4XSZ:F_6C06:F_1SIG:A_5TW1:F	6	1039	51	50873	5.7604	1.75101	0.000987477	0.636032
PF00111	Fer2	2Fe-2S iron-sulfur cluster binding domain	1E0Z:A_1A70:A_1QT9:A_1OFF:A_3B2G:A_4FXC:A_1FRD:A_3P63:A_2WLB:A	9	1039	118	50873	3.7345	1.31761	0.00112498	0.683125
PF17216	Rrp44_CSD1	Rrp44-like cold shock domain	4PMW:A_2VNU:D_5JEA:J	3	1039	10	50873	14.689	2.6871	0.00198263	0.866859
PF14619	SnAC	Snf2-ATP coupling; chromatin remodelling complex	5X0X:O_5HZR:A	2	1039	2	50873	48.9634	3.89107	0.0023463	0.907629
PF17215	Rrp44_S1	S1 domain	4PMW:A_2VNU:D_5JEA:J	3	1039	12	50873	12.2409	2.50478	0.00306087	0.955194
PF02353	CMAS	Mycolic acid cyclopropane synthetase	1KP9:A_1L1E:A_1TPY:A	3	1039	13	50873	11.2993	2.42474	0.00371119	0.976779
PF05160	DSS1_SEM1	DSS1/SEM1 family	5MPD:Y_5VHS:e_5VHF:e_4TRQ:C	4	1039	28	50873	6.99478	1.94516	0.00371545	0.976793
PF00176	SNF2_N	SNF2 family N-terminal domain	5O9G:W_6FML:G_5JXT:B_6FHS:G	4	1039	28	50873	6.99478	1.94516	0.00371545	0.976793
PF07065	D123	D123	4ZGP:A_4ZGN:A	2	1039	3	50873	32.6423	3.48561	0.00385836	0.97977
PF09202	Rio2_N	Rio2; N-terminal	6FAI:l_4GYG:A	2	1039	3	50873	32.6423	3.48561	0.00385836	0.97977
PF05224	NDT80_PhoG	NDT80 / PhoG like DNA-binding family	1M6U:A_2EUZ:A	2	1039	3	50873	32.6423	3.48561	0.00385836	0.97977
PF00057	Ldl_recept_a	Low-density lipoprotein receptor domain class A	5B4X:B_3A7Q:B_2KNX:A_4U8U:O_5B4Y:B_2FYJ:A_2KNY:A	7	1039	94	50873	3.64621	1.29369	0.00437408	0.987684
PF03160	Calx-beta	Calx-beta domain	2DPK:A_3EAD:A_3RB5:A_3E9T:A	4	1039	31	50873	6.31786	1.84338	0.00515837	0.994384
PF00995	Sec1	Sec1 family	4CCA:A_4JEH:A_1MQS:A	3	1039	15	50873	9.79269	2.28164	0.00524828	0.994843
PF16550	RPN13_C	UCH-binding domain	2MKZ:A_2KR0:A	2	1039	4	50873	24.4817	3.19793	0.00571049	0.996743
PF09496	CENP-O	Cenp-O kinetochore centromere component	3ZXU:A_5MU3:A	2	1039	4	50873	24.4817	3.19793	0.00571049	0.996743
PF09798	LCD1	DNA damage checkpoint protein	5OMB:C_5X6O:G	2	1039	4	50873	24.4817	3.19793	0.00571049	0.996743
PF03368	Dicer_dimer	Dicer dimerisation domain	3HTX:A_6BUA:A	2	1039	4	50873	24.4817	3.19793	0.00571049	0.996743
PF02002	TFIIE_alpha	TFIIE alpha subunit	5SVA:h_5OQJ:W_5IY6:Q_1Q1H:A	4	1039	33	50873	5.93496	1.78086	0.00630368	0.998161
PF01040	UbiA	UbiA prenyltransferase family	2H8O:A_3TS7:A_3ZCD:A_3LSN:A_2FOR:A	5	1039	55	50873	4.45122	1.49318	0.00711222	0.999171
PF04539	Sigma70_r3	Sigma-70 region 3	5X22:F_4XSZ:F_6C06:F_5TW1:F	4	1039	35	50873	5.59582	1.72202	0.00760604	0.99949
PF04546	Sigma70_ner	Sigma-70; non-essential region	5YIX:A_4XSZ:F_1SIG:A	3	1039	18	50873	8.16057	2.09931	0.00817967	0.999711
PF00651	BTB	BTB/POZ domain	4HS2:A_4EOZ:A_3HQI:A_3HTM:A_4J8Z:A	5	1039	58	50873	4.22099	1.44007	0.00871409	0.999827
PF02412	TSP_3	Thrombospondin type 3 repeat	3FBY:A_1UX6:A_2RHP:A_5WTL:A	4	1039	37	50873	5.29334	1.66645	0.00907367	0.999878
PF00348	polyprenyl_synt	Polyprenyl synthetase	4GP2:A_5B00:A_3TC1:A_3OYR:A_5XN6:A_3P8L:A	6	1039	84	50873	3.49739	1.25202	0.00969367	0.999934
PF01297	ZnuA	Zinc-uptake complex component A periplasmic	3ZK8:A_2PS3:A_4UTP:A_1PQ4:A	4	1039	38	50873	5.15404	1.63978	0.00987188	0.999944
PF05175	MTS	Methyltransferase small domain	2PJD:A_1DUS:A	2	1039	6	50873	16.3211	2.79246	0.0103784	0.999966
PF00773	RNB	RNB domain	4PMW:A_2VNU:D_5JEA:J	3	1039	20	50873	7.34451	1.99395	0.0105725	0.999972
PF02020	W2	eIF4-gamma/eIF5/eIF2-epsilon	4G3A:A_2FUL:A_2IU1:A	3	1039	21	50873	6.99478	1.94516	0.0119047	0.999992
PF04545	Sigma70_r4	Sigma-70; region 4	5X22:F_4XSZ:F_6C06:F_5TW1:F	4	1039	41	50873	4.77692	1.5638	0.0125346	0.999996
PF00956	NAP	Nucleosome assembly protein (NAP)	3Q68:A_5GPL:A_2AYU:A	3	1039	22	50873	6.67683	1.89864	0.0133288	0.999998
PF08659	KR	KR domain	4L4X:A_4IMP:A_4HXY:A	3	1039	22	50873	6.67683	1.89864	0.0133288	0.999998
PF00062	Lys	C-type lysozyme/alpha-lactalbumin family	3B0I:A_1NKH:A_1JUG:A_1HFX:A_1HML:A_1FKQ:A	6	1039	91	50873	3.22836	1.17197	0.0136828	0.999999
PF08271	TF_Zn_Ribbon	TFIIB zinc-binding	5SVA:h_5OQJ:W_6EU0:Z_5IY6:Q	4	1039	43	50873	4.55474	1.51617	0.0145412	0.999999
PF00580	UvrD-helicase	UvrD/REP helicase N-terminal domain	4C2T:A_4CEI:A_4C30:A	3	1039	23	50873	6.38653	1.85419	0.0148456	1
PF05639	Pup	Pup-like protein	3M9D:G_3M91:B	2	1039	8	50873	12.2409	2.50478	0.0162411	1
PF12160	Fibrinogen_aC	Fibrinogen alpha C domain	2BAF:A_2JOR:A	2	1039	8	50873	12.2409	2.50478	0.0162411	1
PF01163	RIO1	RIO1 family	6FAI:l_4GYG:A	2	1039	8	50873	12.2409	2.50478	0.0162411	1
PF05183	RdRP	RNA dependent RNA polymerase	5FSW:A_2J7N:A	2	1039	8	50873	12.2409	2.50478	0.0162411	1
PF08751	TrwC	TrwC relaxase	2CDM:A_3L57:A	2	1039	8	50873	12.2409	2.50478	0.0162411	1
PF01926	MMR_HSR1	50S ribosome-binding GTPase	5LJ3:C_3GEH:A_6EM5:s_4CSU:9_1ZUN:B	5	1039	69	50873	3.54807	1.26641	0.0166897	1
PF01466	Skp1	Skp1 family; dimerisation domain	1NEX:A_1FS1:B_2E31:B_5AN3:D	4	1039	46	50873	4.25769	1.44873	0.0179125	1
PF14579	HHH_6	Helix-hairpin-helix motif	3F2D:A_5LEW:A	2	1039	9	50873	10.8808	2.387	0.0195883	1
PF00843	Arena_nucleocap	Arenavirus nucleocapsid N-terminal domain	3MX2:A_3T5Q:A	2	1039	9	50873	10.8808	2.387	0.0195883	1
PF03828	PAP_assoc	Cid1 family poly A polymerase	5HZD:A_5WU2:A_5WU6:A	3	1039	27	50873	5.44038	1.69385	0.0218513	1
PF03731	Ku_N	Ku70/Ku80 N-terminal alpha/beta domain	5Y58:B_5Y59:B	2	1039	10	50873	9.79269	2.28164	0.0231963	1
PF11521	TFIIE-A_C	C-terminal general transcription factor TFIIE alpha	5IY6:Q_2JTX:A	2	1039	10	50873	9.79269	2.28164	0.0231963	1
PF07733	DNA_pol3_alpha	Bacterial DNA polymerase III alpha subunit	3F2D:A_5LEW:A	2	1039	10	50873	9.79269	2.28164	0.0231963	1
PF13690	CheX	Chemotaxis phosphatase CheX	3HZH:B_3HM4:A	2	1039	10	50873	9.79269	2.28164	0.0231963	1
PF00082	Peptidase_S8	Subtilase family	3VTA:A_4TR2:A_3WQB:A_5Z6O:A_3VV3:A_2ZWP:A_3A3P:A	7	1039	134	50873	2.55779	0.939144	0.0242733	1
PF13361	UvrD_C	UvrD-like helicase C-terminal domain	4C2T:A_4CEI:A_4C30:A	3	1039	29	50873	5.06518	1.62239	0.0259203	1
PF04229	GrpB	GrpB protein	5WU2:A_5WU6:A	2	1039	11	50873	8.90244	2.18633	0.0270533	1
PF00335	Tetraspannin	Tetraspanin family	5M3T:A_1G8Q:A	2	1039	11	50873	8.90244	2.18633	0.0270533	1
PF14533	USP7_C2	Ubiquitin-specific protease C-terminal	5J7T:A_5JTV:A	2	1039	11	50873	8.90244	2.18633	0.0270533	1
PF16531	SAS-6_N	Centriolar protein SAS N-terminal	3Q0X:A_2Y3W:A_2Y3V:A	3	1039	30	50873	4.89634	1.58849	0.0280962	1
PF17207	MCM_OB	MCM OB domain	4YWK:A_6F0L:3_4POF:A_3JC6:6_5V8F:2	5	1039	81	50873	3.02243	1.10606	0.0297093	1
PF07995	GSDH	Glucose / Sorbosone dehydrogenase	3DAS:A_3A9G:A	2	1039	12	50873	8.16057	2.09931	0.031148	1
PF07741	BRF1	Brf1-like TBP-binding domain	6EU0:Z_1NGM:B	2	1039	12	50873	8.16057	2.09931	0.031148	1
PF01049	Cadherin_C	Cadherin cytoplasmic region	1I7X:B_3IFQ:C	2	1039	12	50873	8.16057	2.09931	0.031148	1
PF16203	ERCC3_RAD25_C	ERCC3/RAD25/XPB C-terminal helicase	5FMF:1_5OQJ:7	2	1039	12	50873	8.16057	2.09931	0.031148	1
PF01909	NTP_transf_2	Nucleotidyltransferase domain	5HZD:A_5YEP:A_4LT6:A	3	1039	32	50873	4.59032	1.52395	0.0327291	1
PF07717	OB_NTP_bind	Oligonucleotide/oligosaccharide-binding (OB)-fold	5WSG:e_5N9F:A	2	1039	13	50873	7.53283	2.01927	0.035469	1
PF04408	HA2	Helicase associated domain (HA2)	5WSG:e_5N9F:A	2	1039	13	50873	7.53283	2.01927	0.035469	1
PF00878	CIMR	Cation-independent mannose-6-phosphate receptor repeat	2V5P:A_2V5N:A_2V5O:A	3	1039	34	50873	4.3203	1.46333	0.0377336	1
PF07780	Spb1_C	Spb1 C-terminal domain	6EM5:w	1	1039	1	50873	48.9634	3.89107	0.0396653	1
PF07766	LETM1	LETM1-like protein	3SKQ:A	1	1039	1	50873	48.9634	3.89107	0.0396653	1
PF06644	ATP11	ATP11 protein	2P4F:A	1	1039	1	50873	48.9634	3.89107	0.0396653	1
PF07752	S-layer	S-layer protein	3U2G:A	1	1039	1	50873	48.9634	3.89107	0.0396653	1
PF09235	Ste50p-SAM	Ste50p; sterile alpha motif	1Z1V:A	1	1039	1	50873	48.9634	3.89107	0.0396653	1
PF02232	Alpha_TIF	Alpha trans-inducing protein (Alpha-TIF)	16VP:A	1	1039	1	50873	48.9634	3.89107	0.0396653	1
PF14403	CP_ATPgrasp_2	Circularly permuted ATP-grasp type 2	3N6X:A	1	1039	1	50873	48.9634	3.89107	0.0396653	1
PF10153	Efg1	rRNA-processing protein Efg1	5YMA:A	1	1039	1	50873	48.9634	3.89107	0.0396653	1
PF16661	Lactamase_B_6	Metallo-beta-lactamase superfamily domain	2I7X:A	1	1039	1	50873	48.9634	3.89107	0.0396653	1
PF14569	zf-UDP	Zinc-binding RING-finger	1WEO:A	1	1039	1	50873	48.9634	3.89107	0.0396653	1
PF05050	Methyltransf_21	Methyltransferase FkbM domain	2PY6:A	1	1039	1	50873	48.9634	3.89107	0.0396653	1
PF12573	OxoDH_E1alpha_N	2-oxoisovalerate dehydrogenase E1 alpha subunit N terminal	1QS0:A	1	1039	1	50873	48.9634	3.89107	0.0396653	1
PF03914	CBF	CBF/Mak21 family	6EM5:I	1	1039	1	50873	48.9634	3.89107	0.0396653	1
PF15469	Sec5	Exocyst complex component Sec5	5YFP:B	1	1039	1	50873	48.9634	3.89107	0.0396653	1
PF06114	Peptidase_M78	Domain of unknown function (DUF955)	3DTI:A	1	1039	1	50873	48.9634	3.89107	0.0396653	1
PF08601	PAP1	Transcription factor PAP1	1SSE:B	1	1039	1	50873	48.9634	3.89107	0.0396653	1
PF13480	Acetyltransf_6	Acetyltransferase (GNAT) domain	4II9:A	1	1039	1	50873	48.9634	3.89107	0.0396653	1
PF17142	DUF5115	Domain of unknown function (DUF5115)	4FE9:A	1	1039	1	50873	48.9634	3.89107	0.0396653	1
PF01724	DUF29	Domain of unknown function DUF29	3FCN:A	1	1039	1	50873	48.9634	3.89107	0.0396653	1
PF07890	Rrp15p	Rrp15p	6C0F:w	1	1039	1	50873	48.9634	3.89107	0.0396653	1
PF08701	GN3L_Grn1	GNL3L/Grn1 putative GTPase	6EM5:s	1	1039	1	50873	48.9634	3.89107	0.0396653	1
PF13867	SAP30_Sin3_bdg	Sin3 binding region of histone deacetylase complex subunit SAP30	2LD7:A	1	1039	1	50873	48.9634	3.89107	0.0396653	1
PF08658	Rad54_N	Rad54 N terminal	1Z3I:X	1	1039	1	50873	48.9634	3.89107	0.0396653	1
PF09046	AvrPtoB-E3_ubiq	AvrPtoB E3 ubiquitin ligase	2FD4:A	1	1039	1	50873	48.9634	3.89107	0.0396653	1
PF08890	Phage_TAC_5	Phage XkdN-like tail assembly chaperone protein; TAC	3KLU:A	1	1039	1	50873	48.9634	3.89107	0.0396653	1
PF07632	DUF1593	Protein of unknown function (DUF1593)	2YHG:A	1	1039	1	50873	48.9634	3.89107	0.0396653	1
PF12194	Ste5_C	Protein kinase Fus3-binding	3FZE:A	1	1039	1	50873	48.9634	3.89107	0.0396653	1
PF03618	Kinase-PPPase	Kinase/pyrophosphorylase	5D1F:A	1	1039	1	50873	48.9634	3.89107	0.0396653	1
PF11714	Inhibitor_I53	Thrombin inhibitor Madanin	5L6N:I	1	1039	1	50873	48.9634	3.89107	0.0396653	1
PF14318	Mononeg_mRNAcap	Mononegavirales mRNA-capping region V	5A22:A	1	1039	1	50873	48.9634	3.89107	0.0396653	1
PF11861	DUF3381	Domain of unknown function (DUF3381)	6EM5:w	1	1039	1	50873	48.9634	3.89107	0.0396653	1
PF02455	Hex_IIIa	Hexon-associated protein (IIIa)	6CGV:M	1	1039	1	50873	48.9634	3.89107	0.0396653	1
PF09234	DUF1963	Domain of unknown function (DUF1963)	1PV5:A	1	1039	1	50873	48.9634	3.89107	0.0396653	1
PF15421	Polysacc_deac_3	Putative polysaccharide deacetylase	4DWE:A	1	1039	1	50873	48.9634	3.89107	0.0396653	1
PF07540	NOC3p	Nucleolar complex-associated protein	6EM5:I	1	1039	1	50873	48.9634	3.89107	0.0396653	1
PF09206	ArabFuran-catal	Alpha-L-arabinofuranosidase B; catalytic	2D43:A	1	1039	1	50873	48.9634	3.89107	0.0396653	1
PF16461	Phage_TTP_12	Lambda phage tail tube protein; TTP	2K4Q:A	1	1039	1	50873	48.9634	3.89107	0.0396653	1
PF01131	Topoisom_bac	DNA topoisomerase	4DDV:A_1GKU:B	2	1039	14	50873	6.99478	1.94516	0.0400059	1
PF00147	Fibrinogen_C	Fibrinogen beta and gamma chains; C-terminal globular domain	1LWU:C_1N86:C_1M1J:C_3GHG:C_3FIB:A	5	1039	93	50873	2.63244	0.967912	0.0477761	1
PF06418	CTP_synth_N	CTP synthase N-terminus	5U03:A_2VO1:A	2	1039	16	50873	6.12043	1.81163	0.0496855	1
PF12947	EGF_3	EGF domain	3FBY:A_2RHP:A	2	1039	16	50873	6.12043	1.81163	0.0496855	1
PF04261	Dyp_perox	Dyp-type peroxidase family	5C2I:A_2D3Q:A_4GS1:A	3	1039	40	50873	3.67226	1.30081	0.0549147	1
PF00668	Condensation	Condensation domain	5ISW:A_4TX3:B_4HVM:A	3	1039	41	50873	3.58269	1.27611	0.058084	1
PF01456	Mucin	Mucin-like glycoprotein	4IU3:A	1	1039	2	50873	24.4817	3.19793	0.0589035	1
PF14717	DUF4465	Domain of unknown function (DUF4465)	4JQR:A	1	1039	2	50873	24.4817	3.19793	0.0589035	1
PF16991	SIR4_SID	Sir4 SID domain	4IAO:C	1	1039	2	50873	24.4817	3.19793	0.0589035	1
PF12053	DUF3534	Domain of unknown function (DUF3534)	4I6P:A	1	1039	2	50873	24.4817	3.19793	0.0589035	1
PF10635	DisA-linker	DisA bacterial checkpoint controller linker region	3C21:A	1	1039	2	50873	24.4817	3.19793	0.0589035	1
PF14556	AF2331-like	AF2331-like	2FDO:B	1	1039	2	50873	24.4817	3.19793	0.0589035	1
PF12063	DUF3543	Domain of unknown function (DUF3543)	4P1N:A	1	1039	2	50873	24.4817	3.19793	0.0589035	1
PF09069	EF-hand_3	EF-hand	4MEW:A	1	1039	2	50873	24.4817	3.19793	0.0589035	1
PF04185	Phosphoesterase	Phosphoesterase family	2D1G:A	1	1039	2	50873	24.4817	3.19793	0.0589035	1
PF09330	Lact-deh-memb	D-lactate dehydrogenase; membrane binding	1F0X:A	1	1039	2	50873	24.4817	3.19793	0.0589035	1
PF13382	Adenine_deam_C	Adenine deaminase C-terminal domain	3NQB:A	1	1039	2	50873	24.4817	3.19793	0.0589035	1
PF04216	FdhE	Protein involved in formate dehydrogenase formation	2FIY:A	1	1039	2	50873	24.4817	3.19793	0.0589035	1
PF08468	MTS_N	Methyltransferase small domain N-terminal	2PJD:A	1	1039	2	50873	24.4817	3.19793	0.0589035	1
PF16087	DUF4817	Domain of unknown function (DUF4817)	5HOO:A	1	1039	2	50873	24.4817	3.19793	0.0589035	1
PF10018	Med4	Vitamin-D-receptor interacting Mediator subunit 4	5SVA:T	1	1039	2	50873	24.4817	3.19793	0.0589035	1
PF04795	PAPA-1	PAPA-1-like conserved region	6FHS:H	1	1039	2	50873	24.4817	3.19793	0.0589035	1
PF16749	Arteri_nsp7a	Arterivirus nonstructural protein 7 alpha	2L8K:A	1	1039	2	50873	24.4817	3.19793	0.0589035	1
PF09108	Xol-1_N	Switch protein XOL-1; N-terminal	1MG7:A	1	1039	2	50873	24.4817	3.19793	0.0589035	1
PF04344	CheZ	Chemotaxis phosphatase; CheZ	1KMI:Z	1	1039	2	50873	24.4817	3.19793	0.0589035	1
PF08806	Sep15_SelM	Sep15/SelM redox domain	2A4H:A	1	1039	2	50873	24.4817	3.19793	0.0589035	1
PF14369	zinc_ribbon_9	zinc-ribbon	3F2D:A	1	1039	2	50873	24.4817	3.19793	0.0589035	1
PF12103	Lipl32	Surface lipoprotein of Spirochaetales order	2ZZ8:A	1	1039	2	50873	24.4817	3.19793	0.0589035	1
PF14795	Leucyl-specific	Leucine-tRNA synthetase-specific domain	2BYT:A	1	1039	2	50873	24.4817	3.19793	0.0589035	1
PF02679	ComA	(2R)-phospho-3-sulfolactate synthase (ComA)	1U83:A	1	1039	2	50873	24.4817	3.19793	0.0589035	1
PF05327	RRN3	RNA polymerase I specific transcription initiation factor RRN3	5N5Y:O	1	1039	2	50873	24.4817	3.19793	0.0589035	1
PF04979	IPP-2	Protein phosphatase inhibitor 2 (IPP-2)	2O8A:I	1	1039	2	50873	24.4817	3.19793	0.0589035	1
PF09109	Xol-1_GHMP-like	Switch protein XOL-1; GHMP-like	1MG7:A	1	1039	2	50873	24.4817	3.19793	0.0589035	1
PF16529	Ge1_WD40	WD40 region of Ge1; enhancer of mRNA-decapping protein	3DW8:B	1	1039	2	50873	24.4817	3.19793	0.0589035	1
PF13156	Mrr_cat_2	Restriction endonuclease	4XQK:A	1	1039	2	50873	24.4817	3.19793	0.0589035	1
PF04180	LTV	Low temperature viability protein	6FAI:j	1	1039	2	50873	24.4817	3.19793	0.0589035	1
PF08243	SPT2	SPT2 chromatin protein	5BSA:E	1	1039	2	50873	24.4817	3.19793	0.0589035	1
PF13786	DUF4179	Domain of unknown function (DUF4179)	3FBQ:A	1	1039	2	50873	24.4817	3.19793	0.0589035	1
PF13812	PPR_3	Pentatricopeptide repeat domain	5AJ3:o	1	1039	2	50873	24.4817	3.19793	0.0589035	1
PF05066	HARE-HTH	HB1; ASXL; restriction endonuclease HTH domain	2M4K:A	1	1039	2	50873	24.4817	3.19793	0.0589035	1
PF16683	TGase_elicitor	Transglutaminase elicitor	3TW5:A	1	1039	2	50873	24.4817	3.19793	0.0589035	1
PF01274	Malate_synthase	Malate synthase	6AXE:A_5VFB:A	2	1039	18	50873	5.44038	1.69385	0.0601077	1
PF02324	Glyco_hydro_70	Glycosyl hydrolase family 70	3AIB:A_3KLK:A	2	1039	18	50873	5.44038	1.69385	0.0601077	1
PF03357	Snf7	Snf7	5J45:A_4TXR:C_3UM1:B	3	1039	42	50873	3.49739	1.25202	0.0613375	1
PF01751	Toprim	Toprim domain	4DDV:A_1GKU:B_3K9F:C	3	1039	42	50873	3.49739	1.25202	0.0613375	1
PF05793	TFIIF_alpha	Transcription initiation factor IIF; alpha subunit (TFIIF-alpha)	5IY8:S_4V1N:Q	2	1039	19	50873	5.15404	1.63978	0.0655738	1
PF12436	USP7_ICP0_bdg	ICP0-binding domain of Ubiquitin-specific protease 7	5J7T:A_5JTV:A	2	1039	19	50873	5.15404	1.63978	0.0655738	1
PF00362	Integrin_beta	Integrin beta chain VWA domain	4UM9:B_4UM8:B_5FFG:B	3	1039	44	50873	3.33842	1.2055	0.0680922	1
PF14551	MCM_N	MCM N-terminal domain	4YWK:A_6F0L:3_4POF:A_3JC6:6_5V8F:2	5	1039	105	50873	2.33159	0.846551	0.071125	1
PF01071	GARS_A	Phosphoribosylglycinamide synthetase; ATP-grasp (A) domain	2XD4:A_3WVQ:A	2	1039	20	50873	4.89634	1.58849	0.071198	1
PF00867	XPG_I	XPG I-region	1A76:A_5CO8:C	2	1039	20	50873	4.89634	1.58849	0.071198	1
PF00752	XPG_N	XPG N-terminal domain	1A76:A_5CO8:C	2	1039	20	50873	4.89634	1.58849	0.071198	1
PF00262	Calreticulin	Calreticulin family	5HCA:C_1JHN:A	2	1039	20	50873	4.89634	1.58849	0.071198	1
PF11987	IF-2	Translation-initiation factor 2	4N3S:A_3WBK:A	2	1039	20	50873	4.89634	1.58849	0.071198	1
PF01441	Lipoprotein_6	Lipoprotein	1YJG:A_2GA0:A	2	1039	21	50873	4.66318	1.5397	0.0769719	1
PF01771	Herpes_alk_exo	Herpesvirus alkaline exonuclease	3POV:A	1	1039	3	50873	16.3211	2.79246	0.0777558	1
PF14607	GxDLY	N-terminus of Esterase_SGNH_hydro-type	4LHS:A	1	1039	3	50873	16.3211	2.79246	0.0777558	1
PF11470	TUG-UBL1	TUG ubiquitin-like domain	6EMK:I	1	1039	3	50873	16.3211	2.79246	0.0777558	1
PF08146	BP28CT	BP28CT (NUC211) domain	5JPQ:G	1	1039	3	50873	16.3211	2.79246	0.0777558	1
PF05161	MOFRL	MOFRL family	1X3L:A	1	1039	3	50873	16.3211	2.79246	0.0777558	1
PF03517	Voldacs	Regulator of volume decrease after cellular swelling	1ZYI:A	1	1039	3	50873	16.3211	2.79246	0.0777558	1
PF08064	UME	UME (NUC010) domain	5YZ0:A	1	1039	3	50873	16.3211	2.79246	0.0777558	1
PF13866	zf-SAP30	SAP30 zinc-finger	2LD7:A	1	1039	3	50873	16.3211	2.79246	0.0777558	1
PF14606	Lipase_GDSL_3	GDSL-like Lipase/Acylhydrolase family	4LHS:A	1	1039	3	50873	16.3211	2.79246	0.0777558	1
PF05153	MIOX	Myo-inositol oxygenase	3BXD:A	1	1039	3	50873	16.3211	2.79246	0.0777558	1
PF03230	Antirestrict	Antirestriction protein	2KMG:A	1	1039	3	50873	16.3211	2.79246	0.0777558	1
PF01431	Peptidase_M13	Peptidase family M13	4IUW:A	1	1039	3	50873	16.3211	2.79246	0.0777558	1
PF09347	DUF1989	Domain of unknown function (DUF1989)	3DI4:A	1	1039	3	50873	16.3211	2.79246	0.0777558	1
PF14314	Methyltrans_Mon	Virus-capping methyltransferase	5A22:A	1	1039	3	50873	16.3211	2.79246	0.0777558	1
PF12397	U3snoRNP10	U3 small nucleolar RNA-associated protein 10	5JPQ:G	1	1039	3	50873	16.3211	2.79246	0.0777558	1
PF07524	Bromo_TP	Bromodomain associated	2L5A:A	1	1039	3	50873	16.3211	2.79246	0.0777558	1
PF16806	ExsD	Antiactivator protein ExsD	3FD9:A	1	1039	3	50873	16.3211	2.79246	0.0777558	1
PF13660	DUF4147	Domain of unknown function (DUF4147)	1X3L:A	1	1039	3	50873	16.3211	2.79246	0.0777558	1
PF03287	Pox_C7_F8A	Poxvirus C7/F8A protein	5CZ3:A	1	1039	3	50873	16.3211	2.79246	0.0777558	1
PF07830	PP2C_C	Protein serine/threonine phosphatase 2C; C-terminal domain	3FXJ:A	1	1039	3	50873	16.3211	2.79246	0.0777558	1
PF10384	Scm3	Centromere protein Scm3	2L5A:A	1	1039	3	50873	16.3211	2.79246	0.0777558	1
PF13833	EF-hand_8	EF-hand domain pair	2KQ6:A_3BOW:A_2KLE:A_3QRX:A_1YTZ:C	5	1039	108	50873	2.26683	0.81838	0.0777845	1
PF01128	IspD	2-C-methyl-D-erythritol 4-phosphate cytidylyltransferase	4KT7:A_2QKX:A_4G3S:A	3	1039	47	50873	3.12533	1.13954	0.0788224	1
PF01977	UbiD	3-octaprenyl-4-hydroxybenzoate carboxy-lyase	5NY5:A_5O3M:A	2	1039	22	50873	4.45122	1.49318	0.0828871	1
PF00443	UCH	Ubiquitin carboxyl-terminal hydrolase	2F1Z:A_5J7T:A_5JTJ:A_5JTV:A_3WXG:A	5	1039	112	50873	2.18587	0.782013	0.087164	1
PF13621	Cupin_8	Cupin-like domain	2YPD:A_5FZO:B	2	1039	23	50873	4.25769	1.44873	0.0889357	1
PF00667	FAD_binding_1	FAD binding domain	5GXU:A_3ES9:A	2	1039	23	50873	4.25769	1.44873	0.0889357	1
PF00207	A2M	Alpha-2-macroglobulin family	4FXG:B_2B39:A_5JTW:B	3	1039	51	50873	2.8802	1.05786	0.0941839	1
PF00759	Glyco_hydro_9	Glycosyl hydrolase family 9	3X17:B_4ZH5:A	2	1039	24	50873	4.08029	1.40617	0.0951098	1
PF03178	CPSF_A	CPSF A subunit region	5HY7:A_6EOJ:A	2	1039	24	50873	4.08029	1.40617	0.0951098	1
PF07521	RMMBL	Zn-dependent metallo-hydrolase RNA specificity domain	2I7X:A_4XWW:A	2	1039	24	50873	4.08029	1.40617	0.0951098	1
PF01865	PhoU_div	Protein of unknown function DUF47	2IIU:A	1	1039	4	50873	12.2409	2.50478	0.0962302	1
PF00748	Calpain_inhib	Calpain inhibitor	3BOW:C	1	1039	4	50873	12.2409	2.50478	0.0962302	1
PF01067	Calpain_III	Calpain large subunit; domain III	3BOW:A	1	1039	4	50873	12.2409	2.50478	0.0962302	1
PF10392	COG5	Golgi transport complex subunit 5	4U6U:A	1	1039	4	50873	12.2409	2.50478	0.0962302	1
PF13691	Lactamase_B_4	tRNase Z endonuclease	5MTZ:A	1	1039	4	50873	12.2409	2.50478	0.0962302	1
PF01735	PLA2_B	Lysophospholipase catalytic domain	1CJY:A	1	1039	4	50873	12.2409	2.50478	0.0962302	1
PF05649	Peptidase_M13_N	Peptidase family M13	4IUW:A	1	1039	4	50873	12.2409	2.50478	0.0962302	1
PF13350	Y_phosphatase3	Tyrosine phosphatase family	2OZ5:A	1	1039	4	50873	12.2409	2.50478	0.0962302	1
PF02503	PP_kinase	Polyphosphate kinase middle domain	2O8R:A	1	1039	4	50873	12.2409	2.50478	0.0962302	1
PF07323	DUF1465	Protein of unknown function (DUF1465)	3P8C:D	1	1039	4	50873	12.2409	2.50478	0.0962302	1
PF09088	MIF4G_like	MIF4G like	3FEX:A	1	1039	4	50873	12.2409	2.50478	0.0962302	1
PF14848	HU-DNA_bdg	DNA-binding domain	4FMR:A	1	1039	4	50873	12.2409	2.50478	0.0962302	1
PF11918	Peptidase_S41_N	N-terminal domain of Peptidase_S41 in eukaryotic IRBP	4LUR:A	1	1039	4	50873	12.2409	2.50478	0.0962302	1
PF09224	DUF1961	Domain of unknown function (DUF1961)	1OQ1:A	1	1039	4	50873	12.2409	2.50478	0.0962302	1
PF02925	gpD	Bacteriophage scaffolding protein D	1CD3:1	1	1039	4	50873	12.2409	2.50478	0.0962302	1
PF08502	LeuA_dimer	LeuA allosteric (dimerisation) domain	1SR9:A	1	1039	4	50873	12.2409	2.50478	0.0962302	1
PF06585	JHBP	Haemolymph juvenile hormone binding protein (JHBP)	3E8W:A	1	1039	4	50873	12.2409	2.50478	0.0962302	1
PF13089	PP_kinase_N	Polyphosphate kinase N-terminal domain	2O8R:A	1	1039	4	50873	12.2409	2.50478	0.0962302	1
PF10150	RNase_E_G	Ribonuclease E/G family	4OXP:A	1	1039	4	50873	12.2409	2.50478	0.0962302	1
PF13090	PP_kinase_C	Polyphosphate kinase C-terminal domain	2O8R:A	1	1039	4	50873	12.2409	2.50478	0.0962302	1
PF03738	GSP_synth	Glutathionylspermidine synthase preATP-grasp	2VOB:A	1	1039	4	50873	12.2409	2.50478	0.0962302	1
PF09488	Osmo_MPGsynth	Mannosyl-3-phosphoglycerate synthase (osmo_MPGsynth)	2WVK:A	1	1039	4	50873	12.2409	2.50478	0.0962302	1
PF09420	Nop16	Ribosome biogenesis protein Nop16	6EM5:v	1	1039	4	50873	12.2409	2.50478	0.0962302	1
PF14734	DUF4469	Domain of unknown function (DUF4469) with IG-like fold	4FMR:A	1	1039	4	50873	12.2409	2.50478	0.0962302	1
PF08640	U3_assoc_6	U3 small nucleolar RNA-associated protein 6	5IC8:A	1	1039	4	50873	12.2409	2.50478	0.0962302	1
PF13805	Pil1	Eisosome component PIL1	3PLT:A	1	1039	4	50873	12.2409	2.50478	0.0962302	1
PF04177	TAP42	TAP42-like family	2V0P:A	1	1039	4	50873	12.2409	2.50478	0.0962302	1
PF14567	SUKH_5	SMI1-KNR4 cell-wall	2PRV:A	1	1039	4	50873	12.2409	2.50478	0.0962302	1
PF12047	DNMT1-RFD	Cytosine specific DNA methyltransferase replication foci domain	3AV6:A	1	1039	4	50873	12.2409	2.50478	0.0962302	1
PF02126	PTE	Phosphotriesterase family	4QSF:A_3PNZ:A	2	1039	25	50873	3.91707	1.36534	0.101402	1
PF00353	HemolysinCabind	Haemolysin-type calcium-binding repeat (2 copies)	2AGM:A_2ML1:A	2	1039	25	50873	3.91707	1.36534	0.101402	1
PF00171	Aldedh	Aldehyde dehydrogenase family	3EK1:A_1UXT:A_4I3X:A_3RH9:A_4DNG:A_3QAN:A_4OHT:A_5KF6:A_5MZ5:A_3K2W:A_4NMJ:A_3VZ0:A_3TY7:A	13	1039	389	50873	1.63631	0.492444	0.103317	1
PF03931	Skp1_POZ	Skp1 family; tetramerisation domain	1NEX:A_1FS1:B_2E31:B_5AN3:D	4	1039	87	50873	2.25119	0.81146	0.110654	1
PF00567	TUDOR	Tudor domain	4B9X:A_4B9W:A	2	1039	27	50873	3.62692	1.28838	0.114313	1
PF07808	RED_N	RED-like protein N-terminal region	5EN7:B	1	1039	5	50873	9.79269	2.28164	0.114334	1
PF07581	Glug	The GLUG motif	3N6Z:A	1	1039	5	50873	9.79269	2.28164	0.114334	1
PF02724	CDC45	CDC45-like protein	5U8T:E	1	1039	5	50873	9.79269	2.28164	0.114334	1
PF13907	DUF4208	Domain of unknown function (DUF4208)	5O9G:W	1	1039	5	50873	9.79269	2.28164	0.114334	1
PF01018	GTP1_OBG	GTP1/OBG	4CSU:9	1	1039	5	50873	9.79269	2.28164	0.114334	1
PF11829	DUF3349	Protein of unknown function (DUF3349)	2LKY:A	1	1039	5	50873	9.79269	2.28164	0.114334	1
PF01216	Calsequestrin	Calsequestrin	1A8Y:A	1	1039	5	50873	9.79269	2.28164	0.114334	1
PF16571	FBP_C	FBP C-terminal treble-clef zinc-finger	2YB5:A	1	1039	5	50873	9.79269	2.28164	0.114334	1
PF07529	HSA	HSA	5HZR:A	1	1039	5	50873	9.79269	2.28164	0.114334	1
PF16411	SusF_SusE	Outer membrane protein SusF_SusE	4FE9:A	1	1039	5	50873	9.79269	2.28164	0.114334	1
PF04874	Mak16	Mak16 protein C-terminal region	6C0F:D	1	1039	5	50873	9.79269	2.28164	0.114334	1
PF08757	CotH	CotH kinase protein	3AKL:A	1	1039	5	50873	9.79269	2.28164	0.114334	1
PF02457	DisA_N	DisA bacterial checkpoint controller nucleotide-binding	3C21:A	1	1039	5	50873	9.79269	2.28164	0.114334	1
PF01359	Transposase_1	Transposase (partial DDE domain)	5HOO:A	1	1039	5	50873	9.79269	2.28164	0.114334	1
PF16188	Peptidase_M24_C	C-terminal region of peptidase_M24	5JQK:A	1	1039	5	50873	9.79269	2.28164	0.114334	1
PF08623	TIP120	TATA-binding protein interacting (TIP20)	1U6G:C	1	1039	5	50873	9.79269	2.28164	0.114334	1
PF00946	Mononeg_RNA_pol	Mononegavirales RNA dependent RNA polymerase	5A22:A	1	1039	5	50873	9.79269	2.28164	0.114334	1
PF16189	Creatinase_N_2	Creatinase/Prolidase N-terminal domain	5JQK:A	1	1039	5	50873	9.79269	2.28164	0.114334	1
PF15495	Fimbrillin_C	Major fimbrial subunit protein type IV; Fimbrillin; C-terminal	4JRF:A	1	1039	5	50873	9.79269	2.28164	0.114334	1
PF10516	SHNi-TPR	SHNi-TPR	4NQ0:A	1	1039	5	50873	9.79269	2.28164	0.114334	1
PF06732	Pescadillo_N	Pescadillo N-terminus	6C0F:n	1	1039	5	50873	9.79269	2.28164	0.114334	1
PF01778	Ribosomal_L28e	Ribosomal L28e protein family	6C0F:D	1	1039	5	50873	9.79269	2.28164	0.114334	1
PF16978	CRIM	SAPK-interacting protein 1 (Sin1); middle CRIM domain	6EMK:I	1	1039	5	50873	9.79269	2.28164	0.114334	1
PF04091	Sec15	Exocyst complex subunit Sec15-like	5YFP:B	1	1039	5	50873	9.79269	2.28164	0.114334	1
PF11099	M11L	Apoptosis regulator M11L like	4UF3:A	1	1039	5	50873	9.79269	2.28164	0.114334	1
PF01483	P_proprotein	Proprotein convertase P-domain	3WQB:A	1	1039	5	50873	9.79269	2.28164	0.114334	1
PF08702	Fib_alpha	Fibrinogen alpha/beta chain family	1LWU:C_1N86:C_1M1J:C_3GHG:C_3FIB:A	5	1039	123	50873	1.99038	0.688327	0.115797	1
PF16197	KAsynt_C_assoc	Ketoacyl-synthetase C-terminal extension	5BP1:A_4WKY:A_1J3N:A_4OPE:A_4ZDN:A	5	1039	124	50873	1.97433	0.68023	0.118598	1
PF10433	MMS1_N	Mono-functional DNA-alkylating methyl methanesulfonate N-term	5HY7:A_6EOJ:A	2	1039	28	50873	3.49739	1.25202	0.120917	1
PF03459	TOBE	TOBE domain	1B9N:A_1H9R:A	2	1039	28	50873	3.49739	1.25202	0.120917	1
PF00067	p450	Cytochrome P450	4Z5P:A_2Z3T:A_2FR7:A_5EX6:C_3MGX:A_5VWS:A_3BUJ:A_2NZ5:A_2WIV:A	9	1039	259	50873	1.70143	0.53147	0.121248	1
PF05523	FdtA	WxcM-like; C-terminal	4MZU:A_4ZU4:A	2	1039	29	50873	3.37679	1.21692	0.127612	1
PF00917	MATH	MATH domain	3HQI:A_2F1Z:A	2	1039	29	50873	3.37679	1.21692	0.127612	1
PF12211	LMWSLP_N	Low molecular weight S layer protein N terminal	5J6Q:A	1	1039	6	50873	8.16057	2.09931	0.132075	1
PF05786	Cnd2	Condensin complex subunit 2	5OQQ:D	1	1039	6	50873	8.16057	2.09931	0.132075	1
PF08363	GbpC	Glucan-binding protein C	3IPK:A	1	1039	6	50873	8.16057	2.09931	0.132075	1
PF03448	MgtE_N	MgtE intracellular N domain	2OUX:A	1	1039	6	50873	8.16057	2.09931	0.132075	1
PF11624	M157	MHC class I-like protein M157	2O5N:A	1	1039	6	50873	8.16057	2.09931	0.132075	1
PF05282	AAR2	AAR2 protein	4I43:A	1	1039	6	50873	8.16057	2.09931	0.132075	1
PF12719	Cnd3	Nuclear condensing complex subunits; C-term domain	5OQP:A	1	1039	6	50873	8.16057	2.09931	0.132075	1
PF14685	Tricorn_PDZ	Tricorn protease PDZ domain	1N6D:A	1	1039	6	50873	8.16057	2.09931	0.132075	1
PF14871	GHL6	Hypothetical glycosyl hydrolase 6	3GZA:A	1	1039	6	50873	8.16057	2.09931	0.132075	1
PF08857	ParBc_2	Putative ParB-like nuclease	2HWJ:A	1	1039	6	50873	8.16057	2.09931	0.132075	1
PF10396	TrmE_N	GTP-binding protein TrmE N-terminus	3GEH:A	1	1039	6	50873	8.16057	2.09931	0.132075	1
PF08925	DUF1907	Domain of Unknown Function (DUF1907)	3W6Q:A	1	1039	6	50873	8.16057	2.09931	0.132075	1
PF05764	YL1	YL1 nuclear protein	5CHL:A	1	1039	6	50873	8.16057	2.09931	0.132075	1
PF01153	Glypican	Glypican	3ODN:A	1	1039	6	50873	8.16057	2.09931	0.132075	1
PF12896	ANAPC4	Anaphase-promoting complex; cyclosome; subunit 4	5BPW:A	1	1039	6	50873	8.16057	2.09931	0.132075	1
PF08145	BOP1NT	BOP1NT (NUC169) domain	6CB1:s	1	1039	6	50873	8.16057	2.09931	0.132075	1
PF09251	PhageP22-tail	Salmonella phage P22 tail-spike	3RIQ:A	1	1039	6	50873	8.16057	2.09931	0.132075	1
PF02480	Herpes_gE	Alphaherpesvirus glycoprotein E	2GJ7:F	1	1039	6	50873	8.16057	2.09931	0.132075	1
PF10991	DUF2815	Protein of unknown function (DUF2815)	5ODJ:A	1	1039	6	50873	8.16057	2.09931	0.132075	1
PF09110	HAND	HAND	5JXR:A	1	1039	6	50873	8.16057	2.09931	0.132075	1
PF03737	RraA-like	Demethylmenaquinone methyltransferase	3NOJ:A_5X15:A	2	1039	30	50873	3.26423	1.18302	0.134391	1
PF01176	eIF-1a	Translation initiation factor 1A / IF-1	3WBK:C_4KZY:n	2	1039	30	50873	3.26423	1.18302	0.134391	1
PF03572	Peptidase_S41	Peptidase family S41	1N6D:A_4LUR:A	2	1039	30	50873	3.26423	1.18302	0.134391	1
PF10569	Thiol-ester_cl	Alpha-macro-globulin thiol-ester bond-forming region	4FXG:B_2B39:A_5JTW:B	3	1039	61	50873	2.40804	0.878812	0.137224	1
PF00305	Lipoxygenase	Lipoxygenase	3VF1:A_5FX8:A	2	1039	31	50873	3.15893	1.15023	0.141249	1
PF08533	Glyco_hydro_42C	Beta-galactosidase C-terminal domain	1KWK:A_4UOZ:A	2	1039	31	50873	3.15893	1.15023	0.141249	1
PF00930	DPPIV_N	Dipeptidyl peptidase IV (DPP IV) N-terminal region	4Q1V:A_6EOR:A_4HXE:B	3	1039	62	50873	2.3692	0.862552	0.141846	1
PF01399	PCI	PCI domain	5MPE:O_4UER:c_5A5T:A_3JCK:A_4D18:B_5A5T:C	6	1039	156	50873	1.88321	0.632977	0.146175	1
PF07678	A2M_comp	A-macroglobulin complement component	4FXG:B_2B39:A_5JTW:B	3	1039	63	50873	2.33159	0.846551	0.14652	1
PF00233	PDEase_I	3'5'-cyclic nucleotide phosphodiesterase	6B98:A_1SO2:A_4WZI:A	3	1039	63	50873	2.33159	0.846551	0.14652	1
PF01821	ANATO	Anaphylotoxin-like domain	4FXG:B_2B39:A	2	1039	32	50873	3.06021	1.11848	0.148179	1
PF16763	Spidroin_N	Major ampullate spidroin 1; spider silk protein 1; N-term	2MX8:A	1	1039	7	50873	6.99478	1.94516	0.14946	1
PF02289	MCH	Cyclohydrolase (MCH)	4GVS:A	1	1039	7	50873	6.99478	1.94516	0.14946	1
PF04085	MreC	rod shape-determining protein MreC	2J5U:A	1	1039	7	50873	6.99478	1.94516	0.14946	1
PF09358	E1_UFD	Ubiquitin fold domain	5L6J:A	1	1039	7	50873	6.99478	1.94516	0.14946	1
PF01498	HTH_Tnp_Tc3_2	Transposase	5HOO:A	1	1039	7	50873	6.99478	1.94516	0.14946	1
PF08869	XisI	XisI protein	2NLV:A	1	1039	7	50873	6.99478	1.94516	0.14946	1
PF02431	Chalcone	Chalcone-flavanone isomerase	4DOK:A	1	1039	7	50873	6.99478	1.94516	0.14946	1
PF09957	VapB_antitoxin	Bacterial antitoxin of type II TA system; VapB	3P8L:A	1	1039	7	50873	6.99478	1.94516	0.14946	1
PF13704	Glyco_tranf_2_4	Glycosyl transferase family 2	3BCV:A	1	1039	7	50873	6.99478	1.94516	0.14946	1
PF14265	DUF4355	Domain of unknown function (DUF4355)	6B0X:a	1	1039	7	50873	6.99478	1.94516	0.14946	1
PF01237	Oxysterol_BP	Oxysterol-binding protein	4B2Z:A	1	1039	7	50873	6.99478	1.94516	0.14946	1
PF14680	FANCI_HD2	FANCI helical domain 2	3W3Z:A	1	1039	7	50873	6.99478	1.94516	0.14946	1
PF14523	Syntaxin_2	Syntaxin-like protein	4HGA:A	1	1039	7	50873	6.99478	1.94516	0.14946	1
PF04926	PAP_RNA-bind	Poly(A) polymerase predicted RNA binding domain	4LT6:A	1	1039	7	50873	6.99478	1.94516	0.14946	1
PF07034	ORC3_N	Origin recognition complex (ORC) subunit 3 N-terminus	4XGC:C	1	1039	7	50873	6.99478	1.94516	0.14946	1
PF04086	SRP-alpha_N	Signal recognition particle; alpha subunit; N-terminal	5L3Q:B	1	1039	7	50873	6.99478	1.94516	0.14946	1
PF00518	E6	Early Protein (E6)	3PY7:A	1	1039	7	50873	6.99478	1.94516	0.14946	1
PF11705	RNA_pol_3_Rpc31	DNA-directed RNA polymerase III subunit Rpc31	6F40:Q	1	1039	7	50873	6.99478	1.94516	0.14946	1
PF13793	Pribosyltran_N	N-terminal domain of ribose phosphate pyrophosphokinase	2C4K:A_2JI4:A	2	1039	33	50873	2.96748	1.08771	0.155176	1
PF06026	Rib_5-P_isom_A	Ribose 5-phosphate isomerase A (phosphoriboisomerase A)	1LK5:A_2F8M:A	2	1039	33	50873	2.96748	1.08771	0.155176	1
PF01202	SKI	Shikimate kinase	4LOA:A_1VIA:A	2	1039	33	50873	2.96748	1.08771	0.155176	1
PF03810	IBN_N	Importin-beta N-terminal domain	1QGK:A_3W3Z:A_1M5N:S	3	1039	66	50873	2.22561	0.800031	0.160829	1
PF08264	Anticodon_1	Anticodon-binding domain of tRNA	1QU3:A_2BYT:A	2	1039	34	50873	2.8802	1.05786	0.162235	1
PF00676	E1_dh	Dehydrogenase E1 component	2XT6:A_1QS0:A	2	1039	34	50873	2.8802	1.05786	0.162235	1
PF08532	Glyco_hydro_42M	Beta-galactosidase trimerisation domain	1KWK:A_4UOZ:A	2	1039	34	50873	2.8802	1.05786	0.162235	1
PF07980	SusD_RagB	SusD family	5E76:A_3IV0:A	2	1039	34	50873	2.8802	1.05786	0.162235	1
PF00295	Glyco_hydro_28	Glycosyl hydrolases family 28	1IB4:A_1NHC:A	2	1039	34	50873	2.8802	1.05786	0.162235	1
PF02449	Glyco_hydro_42	Beta-galactosidase	1KWK:A_4UOZ:A	2	1039	34	50873	2.8802	1.05786	0.162235	1
PF14322	SusD-like_3	Starch-binding associating with outer membrane	5E76:A_3IV0:A	2	1039	34	50873	2.8802	1.05786	0.162235	1
PF00135	COesterase	Carboxylesterase family	3BE8:A_5V5V:A_3BIX:A	3	1039	67	50873	2.19239	0.784993	0.165689	1
PF07299	EF-G-binding_N	Elongation factor G-binding protein; N-terminal	2YB5:A	1	1039	8	50873	6.12043	1.81163	0.166497	1
PF04658	TAFII55_N	TAFII55 protein conserved region	5FUR:H	1	1039	8	50873	6.12043	1.81163	0.166497	1
PF12684	DUF3799	PDDEXK-like domain of unknown function (DUF3799)	4CEI:A	1	1039	8	50873	6.12043	1.81163	0.166497	1
PF08938	HBS1_N	HBS1 N-terminus	3MCA:A	1	1039	8	50873	6.12043	1.81163	0.166497	1
PF02735	Ku	Ku70/Ku80 beta-barrel domain	5Y58:B	1	1039	8	50873	6.12043	1.81163	0.166497	1
PF12241	Enoyl_reductase	Trans-2-enoyl-CoA reductase catalytic region	3S8M:A	1	1039	8	50873	6.12043	1.81163	0.166497	1
PF03133	TTL	Tubulin-tyrosine ligase family	5VLQ:A	1	1039	8	50873	6.12043	1.81163	0.166497	1
PF00734	CBM_1	Fungal cellulose binding domain	5MRJ:A	1	1039	8	50873	6.12043	1.81163	0.166497	1
PF16979	SIN1_PH	SAPK-interacting protein 1 (Sin1); Pleckstrin-homology	6EMK:I	1	1039	8	50873	6.12043	1.81163	0.166497	1
PF16343	DUF4973	Domain of unknown function (DUF4973)	3P02:A	1	1039	8	50873	6.12043	1.81163	0.166497	1
PF00330	Aconitase	Aconitase family (aconitate hydratase)	3SN2:A	1	1039	8	50873	6.12043	1.81163	0.166497	1
PF08154	NLE	NLE (NUC135) domain	6EM5:p	1	1039	8	50873	6.12043	1.81163	0.166497	1
PF05693	Glycogen_syn	Glycogen synthase	3NCH:A	1	1039	8	50873	6.12043	1.81163	0.166497	1
PF14011	ESX-1_EspG	EspG family	4W4L:C	1	1039	8	50873	6.12043	1.81163	0.166497	1
PF14578	GTP_EFTU_D4	Elongation factor Tu domain 4	3WBK:A	1	1039	8	50873	6.12043	1.81163	0.166497	1
PF02891	zf-MIZ	MIZ/SP-RING zinc finger	3I2D:A	1	1039	8	50873	6.12043	1.81163	0.166497	1
PF02205	WH2	WH2 motif	4N78:D_3P8C:D	2	1039	35	50873	2.79791	1.02887	0.169349	1
PF02885	Glycos_trans_3N	Glycosyl transferase family; helical bundle domain	4IJ1:A_3H5Q:A	2	1039	35	50873	2.79791	1.02887	0.169349	1
PF00875	DNA_photolyase	DNA photolyase	2VTB:B_4JZY:A	2	1039	35	50873	2.79791	1.02887	0.169349	1
PF00591	Glycos_transf_3	Glycosyl transferase family; a/b domain	4IJ1:A_3H5Q:A	2	1039	35	50873	2.79791	1.02887	0.169349	1
PF00866	Ring_hydroxyl_B	Ring hydroxylating beta subunit	2GBW:B_3E99:A	2	1039	35	50873	2.79791	1.02887	0.169349	1
PF00682	HMGL-like	HMGL-like	4JN6:A_1SR9:A_3HPX:A	3	1039	69	50873	2.12884	0.755579	0.175536	1
PF08441	Integrin_alpha2	Integrin alpha	4WK2:A_3VI3:A	2	1039	36	50873	2.72019	1.0007	0.176514	1
PF07836	DmpG_comm	DmpG-like communication domain	4JN6:A	1	1039	9	50873	5.44038	1.69385	0.183192	1
PF17297	PEPCK_N	Phosphoenolpyruvate carboxykinase N-terminal domain	4R43:A	1	1039	9	50873	5.44038	1.69385	0.183192	1
PF10373	EST1_DNA_bind	Est1 DNA/RNA binding domain	4UM2:A	1	1039	9	50873	5.44038	1.69385	0.183192	1
PF07055	Eno-Rase_FAD_bd	Enoyl reductase FAD binding domain	3S8M:A	1	1039	9	50873	5.44038	1.69385	0.183192	1
PF14274	DUF4361	Domain of unknown function (DUF4361)	3P02:A	1	1039	9	50873	5.44038	1.69385	0.183192	1
PF07005	DUF1537	Putative sugar-binding N-terminal domain	4XFR:A	1	1039	9	50873	5.44038	1.69385	0.183192	1
PF05870	PA_decarbox	Phenolic acid decarboxylase (PAD)	2W2A:A	1	1039	9	50873	5.44038	1.69385	0.183192	1
PF07669	Eco57I	Eco57I restriction-modification methylase	4XQK:A	1	1039	9	50873	5.44038	1.69385	0.183192	1
PF04122	CW_binding_2	Putative cell wall binding repeat 2	5J6Q:A	1	1039	9	50873	5.44038	1.69385	0.183192	1
PF13286	HD_assoc	Phosphohydrolase-associated domain	2PGS:A	1	1039	9	50873	5.44038	1.69385	0.183192	1
PF17042	DUF1357_C	Putative nucleotide-binding of sugar-metabolising enzyme	4XFR:A	1	1039	9	50873	5.44038	1.69385	0.183192	1
PF07118	DUF1374	Protein of unknown function (DUF1374)	2H36:X	1	1039	9	50873	5.44038	1.69385	0.183192	1
PF00821	PEPCK_C	Phosphoenolpyruvate carboxykinase C-terminal P-loop domain	4R43:A	1	1039	9	50873	5.44038	1.69385	0.183192	1
PF09439	SRPRB	Signal recognition particle receptor beta subunit	5CK5:A	1	1039	9	50873	5.44038	1.69385	0.183192	1
PF14324	PINIT	PINIT domain	3I2D:A	1	1039	9	50873	5.44038	1.69385	0.183192	1
PF12157	DUF3591	Protein of unknown function (DUF3591)	4RGW:A	1	1039	9	50873	5.44038	1.69385	0.183192	1
PF05406	WGR	WGR domain	2RA8:A	1	1039	9	50873	5.44038	1.69385	0.183192	1
PF08951	EntA_Immun	Enterocin A Immunity	2K19:A	1	1039	9	50873	5.44038	1.69385	0.183192	1
PF09481	CRISPR_Cse1	CRISPR-associated protein Cse1 (CRISPR_cse1)	4H3T:A	1	1039	9	50873	5.44038	1.69385	0.183192	1
PF09111	SLIDE	SLIDE	5O9G:W	1	1039	9	50873	5.44038	1.69385	0.183192	1
PF01426	BAH	BAH domain	5V8F:A_3AV6:A	2	1039	37	50873	2.64667	0.973303	0.183726	1
PF00481	PP2C	Protein phosphatase 2C	3FXJ:A_4JND:A	2	1039	37	50873	2.64667	0.973303	0.183726	1
PF01791	DeoC	DeoC/LacD family aldolase	3FOK:A_5C5Y:A_5C6M:A_5EL1:A_3NGJ:A	5	1039	125	50873	1.95854	0.672198	0.192955	1
PF02985	HEAT	HEAT repeat	5XAH:A_3W3Z:A_4G3A:A	3	1039	73	50873	2.0122	0.699226	0.195687	1
PF03441	FAD_binding_7	FAD binding domain of DNA photolyase	2VTB:B_4JZY:A	2	1039	39	50873	2.51094	0.920659	0.198268	1
PF02250	Orthopox_35kD	35kD major secreted virus protein	2FIN:A	1	1039	10	50873	4.89634	1.58849	0.199553	1
PF10168	Nup88	Nuclear pore component	5CWW:B	1	1039	10	50873	4.89634	1.58849	0.199553	1
PF10214	Rrn6	RNA polymerase I-specific transcription-initiation factor	5O7X:A	1	1039	10	50873	4.89634	1.58849	0.199553	1
PF16190	E1_FCCH	Ubiquitin-activating enzyme E1 FCCH domain	5L6J:A	1	1039	10	50873	4.89634	1.58849	0.199553	1
PF06321	P_gingi_FimA	Major fimbrial subunit protein (FimA)	4JRF:A	1	1039	10	50873	4.89634	1.58849	0.199553	1
PF05270	AbfB	Alpha-L-arabinofuranosidase B (ABFB) domain	2D43:A	1	1039	10	50873	4.89634	1.58849	0.199553	1
PF03497	Anthrax_toxA	Anthrax toxin LF subunit	1XFX:A	1	1039	10	50873	4.89634	1.58849	0.199553	1
PF06441	EHN	Epoxide hydrolase N terminus	5F4Z:A	1	1039	10	50873	4.89634	1.58849	0.199553	1
PF04889	Cwf_Cwc_15	Cwf15/Cwc15 cell cycle control protein	3JB9:h	1	1039	10	50873	4.89634	1.58849	0.199553	1
PF06389	Filo_VP24	Filovirus membrane-associated protein VP24	4D9O:A	1	1039	10	50873	4.89634	1.58849	0.199553	1
PF01326	PPDK_N	Pyruvate phosphate dikinase; PEP/pyruvate binding domain	5JVJ:A	1	1039	10	50873	4.89634	1.58849	0.199553	1
PF03415	Peptidase_C11	Clostripain family	3UWS:B	1	1039	10	50873	4.89634	1.58849	0.199553	1
PF14850	Pro_dh-DNA_bdg	DNA-binding domain of Proline dehydrogenase	5KF6:A	1	1039	10	50873	4.89634	1.58849	0.199553	1
PF02839	CBM_5_12	Carbohydrate binding domain	4MB5:A	1	1039	10	50873	4.89634	1.58849	0.199553	1
PF12242	Eno-Rase_NADH_b	NAD(P)H binding domain of trans-2-enoyl-CoA reductase	3S8M:A	1	1039	10	50873	4.89634	1.58849	0.199553	1
PF02801	Ketoacyl-synt_C	Beta-ketoacyl synthase; C-terminal domain	5BP1:A_4WKY:A_1J3N:A_4OPE:A_4ZDN:A	5	1039	131	50873	1.86883	0.625314	0.202404	1
PF00270	DEAD	DEAD/DEAH box helicase	5WSG:e_4DDV:A_1GKU:B_5N9F:A_3P4X:A_6BUA:A_5B7I:A	7	1039	203	50873	1.68839	0.523778	0.206339	1
PF17205	PSI_integrin	Integrin plexin domain	4UM9:B_4UM8:B	2	1039	41	50873	2.38846	0.870649	0.21294	1
PF16859	TetR_C_11	Bacterial transcriptional repressor C-terminal	3GZI:A_2ID3:A	2	1039	41	50873	2.38846	0.870649	0.21294	1
PF13607	Succ_CoA_lig	Succinyl-CoA ligase like flavodoxin domain	4YAJ:A	1	1039	11	50873	4.45122	1.49318	0.215585	1
PF10374	EST1	Telomerase activating protein Est1	4UM2:A	1	1039	11	50873	4.45122	1.49318	0.215585	1
PF16403	DUF5011	Domain of unknown function (DUF5011)	4MB5:A	1	1039	11	50873	4.45122	1.49318	0.215585	1
PF16654	DAPDH_C	Diaminopimelic acid dehydrogenase C-terminal domain	1F06:A	1	1039	11	50873	4.45122	1.49318	0.215585	1
PF02752	Arrestin_C	Arrestin (or S-antigen); C-terminal domain	5TV1:A	1	1039	11	50873	4.45122	1.49318	0.215585	1
PF09154	DUF1939	Domain of unknown function (DUF1939)	4UZU:A	1	1039	11	50873	4.45122	1.49318	0.215585	1
PF12252	SidE	Dot/Icm substrate protein	6B7M:A	1	1039	11	50873	4.45122	1.49318	0.215585	1
PF07575	Nucleopor_Nup85	Nup85 Nucleoporin	4YCZ:B	1	1039	11	50873	4.45122	1.49318	0.215585	1
PF12162	STAT1_TAZ2bind	STAT1 TAZ2 binding domain	3FOK:A	1	1039	11	50873	4.45122	1.49318	0.215585	1
PF03633	Glyco_hydro_65C	Glycosyl hydrolase family 65; C-terminal domain	1H54:A	1	1039	11	50873	4.45122	1.49318	0.215585	1
PF08761	dUTPase_2	dUTPase	1OGL:A	1	1039	11	50873	4.45122	1.49318	0.215585	1
PF16472	DUF5050	Domain of unknown function (DUF5050)	1N6D:A	1	1039	11	50873	4.45122	1.49318	0.215585	1
PF02536	mTERF	mTERF	4FP9:B	1	1039	11	50873	4.45122	1.49318	0.215585	1
PF03636	Glyco_hydro_65N	Glycosyl hydrolase family 65; N-terminal domain	1H54:A	1	1039	11	50873	4.45122	1.49318	0.215585	1
PF00258	Flavodoxin_1	Flavodoxin	5GXU:A_1B1C:A_3ES9:A	3	1039	77	50873	1.90767	0.64588	0.216362	1
PF08281	Sigma70_r4_2	Sigma-70; region 4	2O8X:A_4CXF:A	2	1039	42	50873	2.33159	0.846551	0.220314	1
PF02811	PHP	PHP domain	3F2D:A_5LEW:A	2	1039	42	50873	2.33159	0.846551	0.220314	1
PF00109	ketoacyl-synt	Beta-ketoacyl synthase; N-terminal domain	5BP1:A_4WKY:A_1J3N:A_4OPE:A_4ZDN:A	5	1039	141	50873	1.73629	0.551752	0.222457	1
PF13625	Helicase_C_3	Helicase conserved C-terminal domain	5OQJ:7	1	1039	12	50873	4.08029	1.40617	0.231296	1
PF04748	Polysacc_deac_2	Divergent polysaccharide deacetylase	2NLY:A	1	1039	12	50873	4.08029	1.40617	0.231296	1
PF11626	Rap1_C	TRF2-interacting telomeric protein/Rap1 - C terminal domain	3K6G:A	1	1039	12	50873	4.08029	1.40617	0.231296	1
PF13638	PIN_4	PIN domain	5JEA:J	1	1039	12	50873	4.08029	1.40617	0.231296	1
PF00742	Homoserine_dh	Homoserine dehydrogenase	3MTJ:A	1	1039	12	50873	4.08029	1.40617	0.231296	1
PF16870	OxoGdeHyase_C	2-oxoglutarate dehydrogenase C-terminal	2XT6:A	1	1039	12	50873	4.08029	1.40617	0.231296	1
PF01808	AICARFT_IMPCHas	AICARFT/IMPCHase bienzyme	4EHI:A	1	1039	12	50873	4.08029	1.40617	0.231296	1
PF12569	NARP1	NMDA receptor-regulated protein 1	5NNP:A	1	1039	12	50873	4.08029	1.40617	0.231296	1
PF13606	Ank_3	Ankyrin repeat	4RLV:A	1	1039	12	50873	4.08029	1.40617	0.231296	1
PF03159	XRN_N	XRN 5'-3' exonuclease N-terminus	2Y35:A	1	1039	12	50873	4.08029	1.40617	0.231296	1
PF03211	Pectate_lyase	Pectate lyase	4MR0:A	1	1039	12	50873	4.08029	1.40617	0.231296	1
PF06429	Flg_bbr_C	Flagellar basal body rod FlgEFG protein C-terminal	5XBJ:A	1	1039	12	50873	4.08029	1.40617	0.231296	1
PF04990	RNA_pol_Rpb1_7	RNA polymerase Rpb1; domain 7	5U0S:a_5FLM:A	2	1039	44	50873	2.22561	0.800031	0.235119	1
PF03144	GTP_EFTU_D2	Elongation factor Tu domain 2	5LJ3:C_4N3S:A_1ZUN:B_3WBK:A_3MCA:A	5	1039	148	50873	1.65417	0.503299	0.239284	1
PF00933	Glyco_hydro_3	Glycosyl hydrolase family 3 N terminal domain	5BU9:A_5JU6:A_5M6G:A	3	1039	82	50873	1.79134	0.582967	0.242789	1
PF13513	HEAT_EZ	HEAT-like repeat	1QGK:A_5XAH:A_1U6G:C_2QNA:A_1M5N:S	5	1039	150	50873	1.63211	0.489876	0.244465	1
PF11577	NEMO	NF-kappa-B essential modulator NEMO	2J5U:A	1	1039	13	50873	3.76642	1.32612	0.246692	1
PF17416	Glycoprot_B_PH1	Herpesvirus Glycoprotein B	5CXF:A	1	1039	13	50873	3.76642	1.32612	0.246692	1
PF05750	Rubella_Capsid	Rubella capsid protein	5KHF:A	1	1039	13	50873	3.76642	1.32612	0.246692	1
PF02189	ITAM	Immunoreceptor tyrosine-based activation motif	1SY6:A	1	1039	13	50873	3.76642	1.32612	0.246692	1
PF03632	Glyco_hydro_65m	Glycosyl hydrolase family 65 central catalytic domain	1H54:A	1	1039	13	50873	3.76642	1.32612	0.246692	1
PF16004	EFTUD2	116 kDa U5 small nuclear ribonucleoprotein component N-terminus	5LJ3:C	1	1039	13	50873	3.76642	1.32612	0.246692	1
PF00339	Arrestin_N	Arrestin (or S-antigen); N-terminal domain	5TV1:A	1	1039	13	50873	3.76642	1.32612	0.246692	1
PF01844	HNH	HNH endonuclease	5B2P:A	1	1039	13	50873	3.76642	1.32612	0.246692	1
PF01521	Fe-S_biosyn	Iron-sulphur cluster biosynthesis	2D2A:A	1	1039	13	50873	3.76642	1.32612	0.246692	1
PF09704	Cas_Cas5d	CRISPR-associated protein (Cas_Cas5)	4R0J:A	1	1039	13	50873	3.76642	1.32612	0.246692	1
PF06696	Strep_SA_rep	Streptococcal surface antigen repeat	3IPK:A	1	1039	13	50873	3.76642	1.32612	0.246692	1
PF06028	DUF915	Alpha/beta hydrolase of unknown function (DUF915)	3W9B:A	1	1039	13	50873	3.76642	1.32612	0.246692	1
PF12874	zf-met	Zinc-finger of C2H2 type	5HZD:A	1	1039	13	50873	3.76642	1.32612	0.246692	1
PF10996	Beta-Casp	Beta-Casp domain	2I7X:A	1	1039	13	50873	3.76642	1.32612	0.246692	1
PF12161	HsdM_N	HsdM N-terminal domain	2Y7C:B	1	1039	13	50873	3.76642	1.32612	0.246692	1
PF02373	JmjC	JmjC domain; hydroxylase	2YU2:A_4LXL:A	2	1039	46	50873	2.12884	0.755579	0.249975	1
PF01182	Glucosamine_iso	Glucosamine-6-phosphate isomerases/6-phosphogluconolactonase	3E15:A_3ICO:A	2	1039	46	50873	2.12884	0.755579	0.249975	1
PF04992	RNA_pol_Rpb1_6	RNA polymerase Rpb1; domain 6	5U0S:a_5FLM:A	2	1039	46	50873	2.12884	0.755579	0.249975	1
PF00040	fn2	Fibronectin type II domain	2V5P:A_2V5O:A	2	1039	47	50873	2.08355	0.734073	0.257413	1
PF00575	S1	S1 RNA binding domain	4R71:E_4OXP:A_2MFI:A_4TOI:A_4Q7J:D	5	1039	156	50873	1.56934	0.450656	0.260897	1
PF08614	ATG16	Autophagy protein 16 (ATG16)	5NPW:B	1	1039	14	50873	3.49739	1.25202	0.261779	1
PF09079	Cdc6_C	CDC6; C terminal winged helix domain	5V8F:A	1	1039	14	50873	3.49739	1.25202	0.261779	1
PF04152	Mre11_DNA_bind	Mre11 DNA-binding presumed domain	4YKE:A	1	1039	14	50873	3.49739	1.25202	0.261779	1
PF17417	Glycoprot_B_PH2	Herpesvirus Glycoprotein B PH-like domain	5CXF:A	1	1039	14	50873	3.49739	1.25202	0.261779	1
PF09298	FAA_hydrolase_N	Fumarylacetoacetase N-terminal	4QKU:A	1	1039	14	50873	3.49739	1.25202	0.261779	1
PF02927	CelD_N	Cellulase N-terminal ig-like domain	3X17:B	1	1039	14	50873	3.49739	1.25202	0.261779	1
PF10590	PNP_phzG_C	Pyridoxine 5'-phosphate oxidase C-terminal dimerisation region	2A2J:A	1	1039	14	50873	3.49739	1.25202	0.261779	1
PF04683	Proteasom_Rpn13	Proteasome complex subunit Rpn13 ubiquitin receptor	2KR0:A	1	1039	14	50873	3.49739	1.25202	0.261779	1
PF13740	ACT_6	ACT domain	2NYI:A	1	1039	14	50873	3.49739	1.25202	0.261779	1
PF13328	HD_4	HD domain	3NR1:A	1	1039	14	50873	3.49739	1.25202	0.261779	1
PF09177	Syntaxin-6_N	Syntaxin 6; N-terminal	2C5J:A	1	1039	14	50873	3.49739	1.25202	0.261779	1
PF04928	PAP_central	Poly(A) polymerase central domain	4LT6:A	1	1039	14	50873	3.49739	1.25202	0.261779	1
PF08662	eIF2A	Eukaryotic translation initiation factor eIF2A	4NOX:A	1	1039	14	50873	3.49739	1.25202	0.261779	1
PF10585	UBA_e1_thiolCys	Ubiquitin-activating enzyme active site	5L6J:A	1	1039	14	50873	3.49739	1.25202	0.261779	1
PF12708	Pectate_lyase_3	Pectate lyase superfamily protein	4MR0:A_3ZPP:A	2	1039	48	50873	2.04014	0.71302	0.264855	1
PF02668	TauD	Taurine catabolism dioxygenase TauD; TfdA family	3R1J:A_1GQW:A	2	1039	49	50873	1.99851	0.692401	0.272296	1
PF05157	T2SSE_N	Type II secretion system (T2SS); protein E; N-terminal domain	2D28:C	1	1039	15	50873	3.26423	1.18302	0.276564	1
PF01170	UPF0020	Putative RNA methylase family UPF0020	4XQK:A	1	1039	15	50873	3.26423	1.18302	0.276564	1
PF00743	FMO-like	Flavin-binding monooxygenase-like	4USQ:A	1	1039	15	50873	3.26423	1.18302	0.276564	1
PF08127	Propeptide_C1	Peptidase family C1 propeptide	4N4Z:A	1	1039	15	50873	3.26423	1.18302	0.276564	1
PF00694	Aconitase_C	Aconitase C-terminal domain	3SN2:A	1	1039	15	50873	3.26423	1.18302	0.276564	1
PF02843	GARS_C	Phosphoribosylglycinamide synthetase; C domain	2XD4:A	1	1039	15	50873	3.26423	1.18302	0.276564	1
PF02186	TFIIE_beta	TFIIE beta subunit core domain	5SVA:i	1	1039	15	50873	3.26423	1.18302	0.276564	1
PF07749	ERp29	Endoplasmic reticulum protein ERp29; C-terminal domain	5GHE:A	1	1039	15	50873	3.26423	1.18302	0.276564	1
PF13469	Sulfotransfer_3	Sulfotransferase family	5TIZ:A	1	1039	15	50873	3.26423	1.18302	0.276564	1
PF02384	N6_Mtase	N-6 DNA Methylase	2Y7C:B	1	1039	15	50873	3.26423	1.18302	0.276564	1
PF02903	Alpha-amylase_N	Alpha amylase; N-terminal ig-like domain	5OT1:A	1	1039	15	50873	3.26423	1.18302	0.276564	1
PF06052	3-HAO	3-hydroxyanthranilic acid dioxygenase	4ZXC:W	1	1039	15	50873	3.26423	1.18302	0.276564	1
PF06471	NSP11	NSP11	2GTH:A	1	1039	15	50873	3.26423	1.18302	0.276564	1
PF16915	Eryth_link_C	Annelid erythrocruorin linker subunit C-terminus	4U8U:O	1	1039	15	50873	3.26423	1.18302	0.276564	1
PF00466	Ribosomal_L10	Ribosomal protein L10	4NWB:A_2OTL:G	2	1039	50	50873	1.95854	0.672198	0.279733	1
PF01749	IBB	Importin beta binding domain	1WA5:B_5TBK:A	2	1039	50	50873	1.95854	0.672198	0.279733	1
PF02881	SRP54_N	SRP54-type protein; helical bundle domain	6CY5:A_5L3Q:B	2	1039	51	50873	1.92013	0.652395	0.287164	1
PF00891	Methyltransf_2	O-methyltransferase	1ZG3:A_3GXO:A	2	1039	51	50873	1.92013	0.652395	0.287164	1
PF02259	FAT	FAT domain	1QGK:A_2QNA:A_1M5N:S_5YZ0:A	4	1039	106	50873	1.84768	0.613929	0.28745	1
PF03770	IPK	Inositol polyphosphate kinase	2IEW:A	1	1039	16	50873	3.06021	1.11848	0.291053	1
PF14749	Acyl-CoA_ox_N	Acyl-coenzyme A oxidase N-terminal	5YS9:A	1	1039	16	50873	3.06021	1.11848	0.291053	1
PF00684	DnaJ_CXXCXGXG	DnaJ central domain	2VF7:A	1	1039	16	50873	3.06021	1.11848	0.291053	1
PF07566	DUF1543	Domain of Unknown Function (DUF1543)	2QSD:A	1	1039	16	50873	3.06021	1.11848	0.291053	1
PF10400	Vir_act_alpha_C	Virulence activator alpha C-term	5GHE:A	1	1039	16	50873	3.06021	1.11848	0.291053	1
PF17290	Arena_ncap_C	Arenavirus nucleocapsid C-terminal domain	3MX2:A	1	1039	16	50873	3.06021	1.11848	0.291053	1
PF14684	Tricorn_C1	Tricorn protease C1 domain	1N6D:A	1	1039	16	50873	3.06021	1.11848	0.291053	1
PF04156	IncA	IncA protein	3Q0X:A	1	1039	16	50873	3.06021	1.11848	0.291053	1
PF00393	6PGD	6-phosphogluconate dehydrogenase; C-terminal domain	2IZ0:A	1	1039	16	50873	3.06021	1.11848	0.291053	1
PF01832	Glucosaminidase	Mannosyl-glycoprotein endo-beta-N-acetylglucosaminidase	4Q2W:A	1	1039	16	50873	3.06021	1.11848	0.291053	1
PF02872	5_nucleotid_C	5'-nucleotidase; C-terminal domain	4H2B:A	1	1039	16	50873	3.06021	1.11848	0.291053	1
PF03607	DCX	Doublecortin	4ATU:I	1	1039	16	50873	3.06021	1.11848	0.291053	1
PF12662	cEGF	Complement Clr-like EGF-like	2RHP:A	1	1039	16	50873	3.06021	1.11848	0.291053	1
PF03704	BTAD	Bacterial transcriptional activator domain	2MQW:A	1	1039	16	50873	3.06021	1.11848	0.291053	1
PF07831	PYNP_C	Pyrimidine nucleoside phosphorylase C-terminal domain	3H5Q:A	1	1039	16	50873	3.06021	1.11848	0.291053	1
PF14572	Pribosyl_synth	Phosphoribosyl synthetase-associated domain	2C4K:A_2JI4:A	2	1039	52	50873	1.88321	0.632977	0.294587	1
PF01547	SBP_bac_1	Bacterial extracellular solute-binding protein	4THI:A_2Z8F:A	2	1039	52	50873	1.88321	0.632977	0.294587	1
PF09090	MIF4G_like_2	MIF4G like	3FEX:A	1	1039	17	50873	2.8802	1.05786	0.305251	1
PF14528	LAGLIDADG_3	LAGLIDADG-like domain	2CW8:A	1	1039	17	50873	2.8802	1.05786	0.305251	1
PF07965	Integrin_B_tail	Integrin beta tail domain	4UM8:B	1	1039	17	50873	2.8802	1.05786	0.305251	1
PF16999	V-ATPase_G_2	Vacuolar (H+)-ATPase G subunit	2QNA:A	1	1039	17	50873	2.8802	1.05786	0.305251	1
PF02896	PEP-utilizers_C	PEP-utilising enzyme; TIM barrel domain	5JVJ:A	1	1039	17	50873	2.8802	1.05786	0.305251	1
PF12862	ANAPC5	Anaphase-promoting complex subunit 5	2MQW:A	1	1039	17	50873	2.8802	1.05786	0.305251	1
PF00688	TGFb_propeptide	TGF-beta propeptide	5NTU:A	1	1039	17	50873	2.8802	1.05786	0.305251	1
PF12324	HTH_15	Helix-turn-helix domain of alkylmercury lyase	1LK5:A	1	1039	17	50873	2.8802	1.05786	0.305251	1
PF04744	Monooxygenase_B	Monooxygenase subunit B protein	3RFR:A	1	1039	17	50873	2.8802	1.05786	0.305251	1
PF05133	Phage_prot_Gp6	Phage portal protein; SPP1 Gp6-like	2JES:A	1	1039	17	50873	2.8802	1.05786	0.305251	1
PF02782	FGGY_C	FGGY family of carbohydrate kinases; C-terminal domain	2ZF5:O_3QDK:A	2	1039	54	50873	1.81346	0.595237	0.309394	1
PF00370	FGGY_N	FGGY family of carbohydrate kinases; N-terminal domain	2ZF5:O_3QDK:A	2	1039	54	50873	1.81346	0.595237	0.309394	1
PF13439	Glyco_transf_4	Glycosyltransferase Family 4	3OY2:A_3C4Q:A	2	1039	54	50873	1.81346	0.595237	0.309394	1
PF00156	Pribosyltran	Phosphoribosyl transferase domain	6BO7:A_4TRB:A_4FYM:A_5IAO:A_3OHP:A_1GRV:A	6	1039	200	50873	1.4689	0.384516	0.31384	1
PF07645	EGF_CA	Calcium-binding EGF domain	5B4X:B_2RHP:A	2	1039	55	50873	1.78049	0.576888	0.316774	1
PF06827	zf-FPG_IleRS	Zinc finger found in FPG and IleRS	1QU3:A	1	1039	18	50873	2.72019	1.0007	0.319164	1
PF12619	MCM2_N	Mini-chromosome maintenance protein 2	5V8F:2	1	1039	18	50873	2.72019	1.0007	0.319164	1
PF08535	KorB	KorB domain	1R71:A	1	1039	18	50873	2.72019	1.0007	0.319164	1
PF01887	SAM_adeno_trans	S-adenosyl-l-methionine hydroxide adenosyltransferase	2F4N:A	1	1039	18	50873	2.72019	1.0007	0.319164	1
PF00133	tRNA-synt_1	tRNA synthetases class I (I; L; M and V)	1QU3:A_2BYT:A	2	1039	57	50873	1.71801	0.54117	0.331476	1
PF04715	Anth_synt_I_N	Anthranilate synthase component I; N terminal region	1I1Q:A	1	1039	19	50873	2.57702	0.946635	0.332799	1
PF12265	CAF1C_H4-bd	Histone-binding protein RBBP4 or subunit C of CAF1 complex	4XYH:A	1	1039	19	50873	2.57702	0.946635	0.332799	1
PF02645	DegV	Uncharacterised protein; DegV family COG1307	3EGL:A	1	1039	19	50873	2.57702	0.946635	0.332799	1
PF00606	Glycoprotein_B	Herpesvirus Glycoprotein B ectodomain	5CXF:A	1	1039	19	50873	2.57702	0.946635	0.332799	1
PF02181	FH2	Formin Homology 2 Domain	4EAH:A	1	1039	19	50873	2.57702	0.946635	0.332799	1
PF01135	PCMT	Protein-L-isoaspartate(D-aspartate) O-methyltransferase (PCMT)	1VBF:A	1	1039	19	50873	2.57702	0.946635	0.332799	1
PF13524	Glyco_trans_1_2	Glycosyl transferases group 1	3OY2:A	1	1039	19	50873	2.57702	0.946635	0.332799	1
PF10528	GLEYA	GLEYA domain	4COU:A	1	1039	19	50873	2.57702	0.946635	0.332799	1
PF00996	GDI	GDP dissociation inhibitor	3P1W:A	1	1039	19	50873	2.57702	0.946635	0.332799	1
PF00648	Peptidase_C2	Calpain family cysteine protease	3BOW:A	1	1039	19	50873	2.57702	0.946635	0.332799	1
PF07969	Amidohydro_3	Amidohydrolase family	4CQD:A	1	1039	19	50873	2.57702	0.946635	0.332799	1
PF02260	FATC	FATC domain	5YZ0:A	1	1039	19	50873	2.57702	0.946635	0.332799	1
PF01842	ACT	ACT domain	3LOU:A_3MTJ:A_2NYI:A_1VR9:A	4	1039	128	50873	1.53011	0.425338	0.341863	1
PF17484	TbpB_A	N-Lobe handle Tf-binding protein B	3UAQ:A	1	1039	20	50873	2.44817	0.895341	0.34616	1
PF00669	Flagellin_N	Bacterial flagellin N-terminal helical region	5GY2:C	1	1039	20	50873	2.44817	0.895341	0.34616	1
PF16561	AMPK1_CBM	Glycogen recognition site of AMP-activated protein kinase	5OT1:A	1	1039	20	50873	2.44817	0.895341	0.34616	1
PF07737	ATLF	Anthrax toxin lethal factor; N- and C-terminal domain	1XFX:A	1	1039	20	50873	2.44817	0.895341	0.34616	1
PF11844	DUF3364	Domain of unknown function (DUF3364)	5KOH:B	1	1039	20	50873	2.44817	0.895341	0.34616	1
PF02294	7kD_DNA_binding	7kD DNA-binding domain	5GWW:A	1	1039	20	50873	2.44817	0.895341	0.34616	1
PF10759	DUF2587	Protein of unknown function (DUF2587)	6BGL:B	1	1039	20	50873	2.44817	0.895341	0.34616	1
PF06005	ZapB	Cell division protein ZapB	4U8U:O	1	1039	20	50873	2.44817	0.895341	0.34616	1
PF12631	MnmE_helical	MnmE helical domain	3GEH:A	1	1039	20	50873	2.44817	0.895341	0.34616	1
PF13434	K_oxygenase	L-lysine 6-monooxygenase (NADPH-requiring)	4AP1:A	1	1039	20	50873	2.44817	0.895341	0.34616	1
PF07724	AAA_2	AAA domain (Cdc48 subfamily)	5D4W:A_5VY9:A	2	1039	60	50873	1.63211	0.489876	0.35335	1
PF15891	Nuc_deoxyri_tr2	Nucleoside 2-deoxyribosyltransferase like	1S2G:A	1	1039	21	50873	2.33159	0.846551	0.359253	1
PF01975	SurE	Survival protein SurE	1J9L:A	1	1039	21	50873	2.33159	0.846551	0.359253	1
PF08375	Rpn3_C	Proteasome regulatory subunit C-terminal	3JCK:A	1	1039	21	50873	2.33159	0.846551	0.359253	1
PF03153	TFIIA	Transcription factor IIA; alpha/beta subunit	5FYW:U	1	1039	21	50873	2.33159	0.846551	0.359253	1
PF11540	Dynein_IC2	Cytoplasmic dynein 1 intermediate chain 2	6F3A:g	1	1039	21	50873	2.33159	0.846551	0.359253	1
PF11798	IMS_HHH	IMS family HHH motif	1A76:A	1	1039	21	50873	2.33159	0.846551	0.359253	1
PF02229	PC4	Transcriptional Coactivator p15 (PC4)	5A4N:A	1	1039	21	50873	2.33159	0.846551	0.359253	1
PF02581	TMP-TENI	Thiamine monophosphate synthase/TENI	1XI3:A	1	1039	21	50873	2.33159	0.846551	0.359253	1
PF01756	ACOX	Acyl-CoA oxidase	5YS9:A	1	1039	21	50873	2.33159	0.846551	0.359253	1
PF13176	TPR_7	Tetratricopeptide repeat	1IIP:A	1	1039	21	50873	2.33159	0.846551	0.359253	1
PF01619	Pro_dh	Proline dehydrogenase	5KF6:A	1	1039	21	50873	2.33159	0.846551	0.359253	1
PF01300	Sua5_yciO_yrdC	Telomere recombination	1JCU:A	1	1039	21	50873	2.33159	0.846551	0.359253	1
PF00391	PEP-utilizers	PEP-utilising enzyme; mobile domain	5JVJ:A	1	1039	21	50873	2.33159	0.846551	0.359253	1
PF08208	RNA_polI_A34	DNA-directed RNA polymerase I subunit RPA34.5	5W64:N	1	1039	21	50873	2.33159	0.846551	0.359253	1
PF01823	MACPF	MAC/Perforin domain	3KK7:A	1	1039	21	50873	2.33159	0.846551	0.359253	1
PF01150	GDA1_CD39	GDA1/CD39 (nucleoside phosphatase) family	4BR5:A	1	1039	21	50873	2.33159	0.846551	0.359253	1
PF00463	ICL	Isocitrate lyase family	3LG3:A	1	1039	21	50873	2.33159	0.846551	0.359253	1
PF00700	Flagellin_C	Bacterial flagellin C-terminal helical region	5GY2:C	1	1039	21	50873	2.33159	0.846551	0.359253	1
PF00712	DNA_pol3_beta	DNA polymerase III beta subunit; N-terminal domain	3T0P:A_6AP4:A	2	1039	62	50873	1.57947	0.457086	0.367791	1
PF02768	DNA_pol3_beta_3	DNA polymerase III beta subunit; C-terminal domain	3T0P:A_6AP4:A	2	1039	62	50873	1.57947	0.457086	0.367791	1
PF00448	SRP54	SRP54-type protein; GTPase domain	6CY5:A_5L3Q:B	2	1039	62	50873	1.57947	0.457086	0.367791	1
PF10431	ClpB_D2-small	C-terminal; D2-small domain; of ClpB protein	5D4W:A_5VY9:A	2	1039	62	50873	1.57947	0.457086	0.367791	1
PF13428	TPR_14	Tetratricopeptide repeat	5IC8:A_6BK8:T	2	1039	62	50873	1.57947	0.457086	0.367791	1
PF02767	DNA_pol3_beta_2	DNA polymerase III beta subunit; central domain	3T0P:A_6AP4:A	2	1039	62	50873	1.57947	0.457086	0.367791	1
PF02310	B12-binding	B12 binding domain	4YAJ:A_6FD2:B	2	1039	62	50873	1.57947	0.457086	0.367791	1
PF01402	RHH_1	Ribbon-helix-helix protein; copG family	3OD2:A_3P8L:A	2	1039	62	50873	1.57947	0.457086	0.367791	1
PF00282	Pyridoxal_deC	Pyridoxal-dependent decarboxylase conserved domain	5GP4:C_5K1R:A	2	1039	62	50873	1.57947	0.457086	0.367791	1
PF13245	AAA_19	AAA domain	4QQZ:A	1	1039	22	50873	2.22561	0.800031	0.372084	1
PF08016	PKD_channel	Polycystin cation channel	2KLE:A	1	1039	22	50873	2.22561	0.800031	0.372084	1
PF03447	NAD_binding_3	Homoserine dehydrogenase; NAD binding domain	3MTJ:A	1	1039	22	50873	2.22561	0.800031	0.372084	1
PF00717	Peptidase_S24	Peptidase S24-like	1AY9:A	1	1039	22	50873	2.22561	0.800031	0.372084	1
PF04221	RelB	RelB antitoxin	4Q2U:A	1	1039	22	50873	2.22561	0.800031	0.372084	1
PF02585	PIG-L	GlcNAc-PI de-N-acetylase	5BMO:A	1	1039	22	50873	2.22561	0.800031	0.372084	1
PF04566	RNA_pol_Rpb2_4	RNA polymerase Rpb2; domain 4	6F41:B_5IYC:B	2	1039	63	50873	1.55439	0.441086	0.374963	1
PF01041	DegT_DnrJ_EryC1	DegT/DnrJ/EryC1/StrS aminotransferase family	5W70:A_4ZAS:A	2	1039	63	50873	1.55439	0.441086	0.374963	1
PF00686	CBM_20	Starch binding domain	4UZU:A	1	1039	23	50873	2.12884	0.755579	0.384658	1
PF14890	Intein_splicing	Intein splicing domain	2CW8:A	1	1039	23	50873	2.12884	0.755579	0.384658	1
PF01910	Thiamine_BP	Thiamine-binding protein	1LXN:A	1	1039	23	50873	2.12884	0.755579	0.384658	1
PF08725	Integrin_b_cyt	Integrin beta cytoplasmic domain	4UM8:B	1	1039	23	50873	2.12884	0.755579	0.384658	1
PF03463	eRF1_1	eRF1 domain 1	4CRN:X	1	1039	23	50873	2.12884	0.755579	0.384658	1
PF08753	NikR_C	NikR C terminal nickel binding domain	3OD2:A	1	1039	23	50873	2.12884	0.755579	0.384658	1
PF02375	JmjN	jmjN domain	4LXL:A	1	1039	23	50873	2.12884	0.755579	0.384658	1
PF01641	SelR	SelR domain	3CXK:A	1	1039	23	50873	2.12884	0.755579	0.384658	1
PF16186	Arm_3	Atypical Arm repeat	1WA5:B_5TBK:A	2	1039	65	50873	1.50657	0.409834	0.389206	1
PF05199	GMC_oxred_C	GMC oxidoreductase	4MIF:A_4MOM:A	2	1039	66	50873	1.48374	0.394566	0.396272	1
PF00285	Citrate_synt	Citrate synthase; C-terminal domain	3HWK:A_3MSU:A	2	1039	66	50873	1.48374	0.394566	0.396272	1
PF00690	Cation_ATPase_N	Cation transporter/ATPase; N-terminus	1MHS:A	1	1039	24	50873	2.04014	0.71302	0.39698	1
PF13462	Thioredoxin_4	Thioredoxin	4N30:A	1	1039	24	50873	2.04014	0.71302	0.39698	1
PF00986	DNA_gyraseB_C	DNA gyrase B subunit; carboxyl terminus	3K9F:C	1	1039	24	50873	2.04014	0.71302	0.39698	1
PF00423	HN	Haemagglutinin-neuraminidase	5NOP:A	1	1039	24	50873	2.04014	0.71302	0.39698	1
PF02195	ParBc	ParB-like nuclease domain	1R71:A	1	1039	24	50873	2.04014	0.71302	0.39698	1
PF04198	Sugar-bind	Putative sugar-binding domain	3BXE:A	1	1039	24	50873	2.04014	0.71302	0.39698	1
PF00646	F-box	F-box domain	3OGK:B	1	1039	24	50873	2.04014	0.71302	0.39698	1
PF00990	GGDEF	Diguanylate cyclase; GGDEF domain	4WXW:A_4WXO:A	2	1039	67	50873	1.46159	0.379528	0.4033	1
PF03143	GTP_EFTU_D3	Elongation factor Tu C-terminal domain	1ZUN:B_3MCA:A	2	1039	67	50873	1.46159	0.379528	0.4033	1
PF13603	tRNA-synt_1_2	Leucyl-tRNA synthetase; Domain 2	2BYT:A	1	1039	25	50873	1.95854	0.672198	0.409055	1
PF04728	LPP	Lipoprotein leucine-zipper	3Q0X:A	1	1039	25	50873	1.95854	0.672198	0.409055	1
PF06276	FhuF	Ferric iron reductase FhuF-like transporter	6CN7:A	1	1039	25	50873	1.95854	0.672198	0.409055	1
PF02650	HTH_WhiA	WhiA C-terminal HTH domain	3Q0X:A	1	1039	25	50873	1.95854	0.672198	0.409055	1
PF04183	IucA_IucC	IucA / IucC family	6CN7:A	1	1039	25	50873	1.95854	0.672198	0.409055	1
PF02225	PA	PA domain	3VTA:A	1	1039	25	50873	1.95854	0.672198	0.409055	1
PF05257	CHAP	CHAP domain	2VOB:A	1	1039	25	50873	1.95854	0.672198	0.409055	1
PF06314	ADC	Acetoacetate decarboxylase (ADC)	4JME:A	1	1039	26	50873	1.88321	0.632977	0.420887	1
PF06227	Poxvirus	dsDNA Poxvirus	2VVX:A	1	1039	26	50873	1.88321	0.632977	0.420887	1
PF16191	E1_4HB	Ubiquitin-activating enzyme E1 four-helix bundle	5L6J:A	1	1039	26	50873	1.88321	0.632977	0.420887	1
PF13522	GATase_6	Glutamine amidotransferase domain	4ZFL:A	1	1039	26	50873	1.88321	0.632977	0.420887	1
PF01600	Corona_S1	Coronavirus S1 glycoprotein	6CV0:A	1	1039	26	50873	1.88321	0.632977	0.420887	1
PF12840	HTH_20	Helix-turn-helix domain	4G6Q:A	1	1039	26	50873	1.88321	0.632977	0.420887	1
PF00425	Chorismate_bind	chorismate binding enzyme	1I1Q:A	1	1039	26	50873	1.88321	0.632977	0.420887	1
PF03764	EFG_IV	Elongation factor G; domain IV	5LJ3:C	1	1039	26	50873	1.88321	0.632977	0.420887	1
PF11991	Trp_DMAT	Tryptophan dimethylallyltransferase	4YLA:A	1	1039	26	50873	1.88321	0.632977	0.420887	1
PF04153	NOT2_3_5	NOT2 / NOT3 / NOT5 family	4BY6:C	1	1039	26	50873	1.88321	0.632977	0.420887	1
PF00689	Cation_ATPase_C	Cation transporting ATPase; C-terminus	1MHS:A	1	1039	26	50873	1.88321	0.632977	0.420887	1
PF05567	Neisseria_PilC	Neisseria PilC beta-propeller domain	4TQO:B	1	1039	27	50873	1.81346	0.595237	0.432483	1
PF01126	Heme_oxygenase	Heme oxygenase	1SK7:A	1	1039	27	50873	1.81346	0.595237	0.432483	1
PF00937	Corona_nucleoca	Coronavirus nucleocapsid protein	5EPW:A	1	1039	27	50873	1.81346	0.595237	0.432483	1
PF04444	Dioxygenase_N	Catechol dioxygenase N terminus	1TMX:A	1	1039	27	50873	1.81346	0.595237	0.432483	1
PF03861	ANTAR	ANTAR domain	5ERM:A	1	1039	27	50873	1.81346	0.595237	0.432483	1
PF02880	PGM_PMM_III	Phosphoglucomutase/phosphomannomutase; alpha/beta/alpha domain III	1PCJ:X	1	1039	27	50873	1.81346	0.595237	0.432483	1
PF08246	Inhibitor_I29	Cathepsin propeptide inhibitor domain (I29)	5EGW:A	1	1039	27	50873	1.81346	0.595237	0.432483	1
PF00565	SNase	Staphylococcal nuclease homologue	4B9X:A	1	1039	27	50873	1.81346	0.595237	0.432483	1
PF01270	Glyco_hydro_8	Glycosyl hydrolases family 8	1IS9:A	1	1039	27	50873	1.81346	0.595237	0.432483	1
PF02879	PGM_PMM_II	Phosphoglucomutase/phosphomannomutase; alpha/beta/alpha domain II	1PCJ:X	1	1039	27	50873	1.81346	0.595237	0.432483	1
PF01023	S_100	S-100/ICaBP type calcium binding domain	4PCW:A_5K89:A_1J55:A	3	1039	89	50873	1.65045	0.50105	0.435633	1
PF16657	Malt_amylase_C	Maltogenic Amylase; C-terminal domain	3WY3:A_5OT1:A_4AYS:A	3	1039	90	50873	1.63211	0.489876	0.437967	1
PF01966	HD	HD domain	2Q14:A_3S4L:A_2PGS:A	3	1039	91	50873	1.61418	0.478826	0.440372	1
PF00850	Hist_deacetyl	Histone deacetylase domain	4BKX:B	1	1039	28	50873	1.74869	0.558869	0.443846	1
PF00408	PGM_PMM_IV	Phosphoglucomutase/phosphomannomutase; C-terminal domain	1PCJ:X	1	1039	28	50873	1.74869	0.558869	0.443846	1
PF03465	eRF1_3	eRF1 domain 3	4CRN:X	1	1039	28	50873	1.74869	0.558869	0.443846	1
PF01397	Terpene_synth	Terpene synthase; N-terminal domain	5C05:A	1	1039	28	50873	1.74869	0.558869	0.443846	1
PF13540	RCC1_2	Regulator of chromosome condensation (RCC1) repeat	5HQ2:K	1	1039	28	50873	1.74869	0.558869	0.443846	1
PF02008	zf-CXXC	CXXC zinc finger domain	3AV6:A	1	1039	28	50873	1.74869	0.558869	0.443846	1
PF00326	Peptidase_S9	Prolyl oligopeptidase family	4Q1V:A_6EOR:A_4HXE:B	3	1039	93	50873	1.57947	0.457086	0.445382	1
PF01442	Apolipoprotein	Apolipoprotein A1/A4/E domain	2KNY:A	1	1039	29	50873	1.68839	0.523778	0.454982	1
PF17137	DUF5110	Domain of unknown function (DUF5110)	6CA1:A	1	1039	29	50873	1.68839	0.523778	0.454982	1
PF10518	TAT_signal	TAT (twin-arginine translocation) pathway signal sequence	3DMR:A	1	1039	29	50873	1.68839	0.523778	0.454982	1
PF13640	2OG-FeII_Oxy_3	2OG-Fe(II) oxygenase superfamily	5C5U:A	1	1039	29	50873	1.68839	0.523778	0.454982	1
PF02170	PAZ	PAZ domain	6BUA:A	1	1039	29	50873	1.68839	0.523778	0.454982	1
PF00679	EFG_C	Elongation factor G C-terminus	5LJ3:C	1	1039	29	50873	1.68839	0.523778	0.454982	1
PF16566	CREPT	Cell-cycle alteration and expression-elevated protein in tumour	1C03:A	1	1039	29	50873	1.68839	0.523778	0.454982	1
PF03464	eRF1_2	eRF1 domain 2	4CRN:X	1	1039	29	50873	1.68839	0.523778	0.454982	1
PF08100	Dimerisation	Dimerisation domain	1ZG3:A	1	1039	29	50873	1.68839	0.523778	0.454982	1
PF02878	PGM_PMM_I	Phosphoglucomutase/phosphomannomutase; alpha/beta/alpha domain I	1PCJ:X	1	1039	29	50873	1.68839	0.523778	0.454982	1
PF13098	Thioredoxin_2	Thioredoxin-like domain	4FYB:B	1	1039	29	50873	1.68839	0.523778	0.454982	1
PF01039	Carboxyl_trans	Carboxyl transferase domain	1PIX:A_4RCN:A_5VIT:D	3	1039	99	50873	1.48374	0.394566	0.461851	1
PF01740	STAS	STAS domain	4XS5:A	1	1039	30	50873	1.63211	0.489876	0.465894	1
PF12327	FtsZ_C	FtsZ family; C-terminal domain	1RQ7:A	1	1039	30	50873	1.63211	0.489876	0.465894	1
PF00611	FCH	Fes/CIP4; and EFC/F-BAR homology domain	4DYL:A	1	1039	30	50873	1.63211	0.489876	0.465894	1
PF13380	CoA_binding_2	CoA binding domain	4YAJ:A	1	1039	30	50873	1.63211	0.489876	0.465894	1
PF01166	TSC22	TSC-22/dip/bun family	5GHE:A	1	1039	30	50873	1.63211	0.489876	0.465894	1
PF13460	NAD_binding_10	NAD(P)H-binding	3H2S:A	1	1039	30	50873	1.63211	0.489876	0.465894	1
PF01494	FAD_binding_3	FAD binding domain	4MIF:A_5EVY:X_4BJZ:A	3	1039	102	50873	1.4401	0.364713	0.470783	1
PF00433	Pkinase_C	Protein kinase C terminal domain	5F9E:A	1	1039	31	50873	1.57947	0.457086	0.476588	1
PF08546	ApbA_C	Ketopantoate reductase PanE/ApbA C terminal	4OL9:A	1	1039	31	50873	1.57947	0.457086	0.476588	1
PF02558	ApbA	Ketopantoate reductase PanE/ApbA	4OL9:A	1	1039	31	50873	1.57947	0.457086	0.476588	1
PF01895	PhoU	PhoU domain	2WB7:A	1	1039	31	50873	1.57947	0.457086	0.476588	1
PF00633	HHH	Helix-hairpin-helix motif	3C21:A	1	1039	31	50873	1.57947	0.457086	0.476588	1
PF14492	EFG_II	Elongation Factor G; domain II	5LJ3:C	1	1039	31	50873	1.57947	0.457086	0.476588	1
PF02635	DrsE	DsrE/DsrF-like family	1L1S:A	1	1039	31	50873	1.57947	0.457086	0.476588	1
PF00975	Thioesterase	Thioesterase domain	3QMW:A	1	1039	32	50873	1.53011	0.425338	0.487067	1
PF01064	Activin_recp	Activin types I and II receptor domain	4FAO:E	1	1039	32	50873	1.53011	0.425338	0.487067	1
PF00638	Ran_BP1	RanBP1 domain	5CLL:B	1	1039	32	50873	1.53011	0.425338	0.487067	1
PF05922	Inhibitor_I9	Peptidase inhibitor I9	2ZWP:A	1	1039	32	50873	1.53011	0.425338	0.487067	1
PF00840	Glyco_hydro_7	Glycosyl hydrolase family 7	4HAQ:A	1	1039	32	50873	1.53011	0.425338	0.487067	1
PF00175	NAD_binding_1	Oxidoreductase NAD-binding domain	2CND:A_5GXU:A_3ES9:A	3	1039	109	50873	1.34762	0.298338	0.493051	1
PF12894	ANAPC4_WD40	Anaphase-promoting complex subunit 4 WD40 domain	6F3A:g_3DW8:B_5BPW:A	3	1039	110	50873	1.33537	0.289206	0.496367	1
PF02847	MA3	MA3 domain	3I4R:B	1	1039	33	50873	1.48374	0.394566	0.497336	1
PF03060	NMO	Nitronate monooxygenase	3BW2:A	1	1039	33	50873	1.48374	0.394566	0.497336	1
PF00019	TGF_beta	Transforming growth factor beta like domain	5NTU:A_3FUB:B_2V5E:B	3	1039	112	50873	1.31152	0.271187	0.503085	1
PF12142	PPO1_DWL	Polyphenol oxidase middle domain	3W6Q:A	1	1039	34	50873	1.4401	0.364713	0.5074	1
PF01596	Methyltransf_3	O-methyltransferase	5KVA:A	1	1039	34	50873	1.4401	0.364713	0.5074	1
PF00197	Kunitz_legume	Trypsin and protease inhibitor	1BA7:A	1	1039	34	50873	1.4401	0.364713	0.5074	1
PF10397	ADSL_C	Adenylosuccinate lyase C-terminus	5XNY:A	1	1039	34	50873	1.4401	0.364713	0.5074	1
PF02844	GARS_N	Phosphoribosylglycinamide synthetase; N domain	2XD4:A	1	1039	34	50873	1.4401	0.364713	0.5074	1
PF13450	NAD_binding_8	NAD(P)-binding Rossmann-like domain	4AP1:A	1	1039	34	50873	1.4401	0.364713	0.5074	1
PF13530	SCP2_2	Sterol carrier protein domain	4QB9:A	1	1039	34	50873	1.4401	0.364713	0.5074	1
PF02275	CBAH	Linear amide C-N hydrolases; choloylglycine hydrolase family	2HEZ:A	1	1039	35	50873	1.39896	0.335726	0.517262	1
PF01477	PLAT	PLAT/LH2 domain	3VF1:A	1	1039	35	50873	1.39896	0.335726	0.517262	1
PF04777	Evr1_Alr	Erv1 / Alr family	3QCP:A	1	1039	35	50873	1.39896	0.335726	0.517262	1
PF00801	PKD	PKD domain	2YHG:A	1	1039	35	50873	1.39896	0.335726	0.517262	1
PF00198	2-oxoacid_dh	2-oxoacid dehydrogenases acyltransferase (catalytic domain)	2XT6:A	1	1039	35	50873	1.39896	0.335726	0.517262	1
PF01322	Cytochrom_C_2	Cytochrome C'	4DYL:A	1	1039	35	50873	1.39896	0.335726	0.517262	1
PF10262	Rdx	Rdx family	2LTA:A	1	1039	35	50873	1.39896	0.335726	0.517262	1
PF09268	Clathrin-link	Clathrin; heavy-chain linker	2Y3V:A	1	1039	35	50873	1.39896	0.335726	0.517262	1
PF00623	RNA_pol_Rpb1_2	RNA polymerase Rpb1; domain 2	4C2M:A_5U0S:a_5FLM:A	3	1039	118	50873	1.24483	0.219001	0.523799	1
PF00273	Serum_albumin	Serum albumin family	4OR0:A	1	1039	36	50873	1.3601	0.307555	0.526926	1
PF02597	ThiS	ThiS family	2L83:A	1	1039	36	50873	1.3601	0.307555	0.526926	1
PF02742	Fe_dep_repr_C	Iron dependent repressor; metal binding and dimerisation domain	5JXR:A	1	1039	36	50873	1.3601	0.307555	0.526926	1
PF09537	DUF2383	Domain of unknown function (DUF2383)	4ETR:A	1	1039	37	50873	1.32334	0.280156	0.536397	1
PF00469	F-protein	Negative factor; (F-Protein) or Nef	5NUH:A	1	1039	37	50873	1.32334	0.280156	0.536397	1
PF00136	DNA_pol_B	DNA polymerase family B	2CW8:A	1	1039	37	50873	1.32334	0.280156	0.536397	1
PF01123	Stap_Strp_toxin	Staphylococcal/Streptococcal toxin; OB-fold domain	2NTS:A	1	1039	37	50873	1.32334	0.280156	0.536397	1
PF13848	Thioredoxin_6	Thioredoxin-like domain	3BOA:A	1	1039	37	50873	1.32334	0.280156	0.536397	1
PF03936	Terpene_synth_C	Terpene synthase family; metal binding domain	5C05:A	1	1039	37	50873	1.32334	0.280156	0.536397	1
PF09334	tRNA-synt_1g	tRNA synthetases class I (M)	2BYT:A	1	1039	37	50873	1.32334	0.280156	0.536397	1
PF03471	CorC_HlyC	Transporter associated domain	4HG0:A	1	1039	37	50873	1.32334	0.280156	0.536397	1
PF04969	CS	CS domain	4CGU:B	1	1039	38	50873	1.28851	0.253487	0.545677	1
PF01263	Aldose_epim	Aldose 1-epimerase	1LUR:A	1	1039	38	50873	1.28851	0.253487	0.545677	1
PF00234	Tryp_alpha_amyl	Protease inhibitor/seed storage/LTP family	5DOM:A	1	1039	38	50873	1.28851	0.253487	0.545677	1
PF00122	E1-E2_ATPase	E1-E2 ATPase	1MHS:A	1	1039	38	50873	1.28851	0.253487	0.545677	1
PF00278	Orn_DAP_Arg_deC	Pyridoxal-dependent decarboxylase; C-terminal sheet domain	5X7N:A	1	1039	39	50873	1.25547	0.227512	0.554772	1
PF01180	DHO_dh	Dihydroorotate dehydrogenase	4XQ6:A	1	1039	39	50873	1.25547	0.227512	0.554772	1
PF00636	Ribonuclease_3	Ribonuclease III domain	6BUA:A	1	1039	39	50873	1.25547	0.227512	0.554772	1
PF01485	IBR	IBR domain; a half RING-finger domain	4KC9:A	1	1039	40	50873	1.22409	0.202194	0.563685	1
PF16589	BRCT_2	BRCT domain; a BRCA1 C-terminus domain	6C0F:n	1	1039	40	50873	1.22409	0.202194	0.563685	1
PF00328	His_Phos_2	Histidine phosphatase superfamily (branch 2)	1QFX:A	1	1039	40	50873	1.22409	0.202194	0.563685	1
PF02979	NHase_alpha	Nitrile hydratase; alpha chain	2DD4:C	1	1039	40	50873	1.22409	0.202194	0.563685	1
PF00345	PapD_N	Pili and flagellar-assembly chaperone; PapD N-terminal domain	5DFK:A	1	1039	40	50873	1.22409	0.202194	0.563685	1
PF01569	PAP2	PAP2 superfamily	1QI9:A	1	1039	40	50873	1.22409	0.202194	0.563685	1
PF01298	TbpB_B_D	C-lobe and N-lobe beta barrels of Tf-binding protein B	3UAQ:A	1	1039	40	50873	1.22409	0.202194	0.563685	1
PF16864	Dimerisation2	Dimerisation domain	3GXO:A	1	1039	40	50873	1.22409	0.202194	0.563685	1
PF01582	TIR	TIR domain	4C6S:A	1	1039	41	50873	1.19423	0.177502	0.572419	1
PF00640	PID	Phosphotyrosine interaction domain (PTB/PID)	3F0W:A	1	1039	41	50873	1.19423	0.177502	0.572419	1
PF14310	Fn3-like	Fibronectin type III-like domain	5JU6:A	1	1039	42	50873	1.1658	0.153404	0.580978	1
PF03422	CBM_6	Carbohydrate binding module (family 6)	1W9T:A	1	1039	42	50873	1.1658	0.153404	0.580978	1
PF00908	dTDP_sugar_isom	dTDP-4-dehydrorhamnose 3;5-epimerase	1EPZ:A	1	1039	42	50873	1.1658	0.153404	0.580978	1
PF01728	FtsJ	FtsJ-like methyltransferase	6EM5:w	1	1039	42	50873	1.1658	0.153404	0.580978	1
PF03460	NIR_SIR_ferr	Nitrite/Sulfite reductase ferredoxin-like half domain	1ZJ8:A	1	1039	42	50873	1.1658	0.153404	0.580978	1
PF02261	Asp_decarbox	Aspartate decarboxylase	2C45:A	1	1039	42	50873	1.1658	0.153404	0.580978	1
PF00680	RdRP_1	RNA dependent RNA polymerase	5I62:A	1	1039	42	50873	1.1658	0.153404	0.580978	1
PF00318	Ribosomal_S2	Ribosomal protein S2	4TOI:A	1	1039	42	50873	1.1658	0.153404	0.580978	1
PF00231	ATP-synt	ATP synthase	1FS0:G	1	1039	42	50873	1.1658	0.153404	0.580978	1
PF01471	PG_binding_1	Putative peptidoglycan binding domain	4FU4:C	1	1039	42	50873	1.1658	0.153404	0.580978	1
PF00241	Cofilin_ADF	Cofilin/tropomyosin-type actin-binding protein	1HQZ:1	1	1039	43	50873	1.13868	0.129874	0.589365	1
PF01742	Peptidase_M27	Clostridial neurotoxin zinc protease	2QN0:A	1	1039	43	50873	1.13868	0.129874	0.589365	1
PF00235	Profilin	Profilin	3NEC:A	1	1039	43	50873	1.13868	0.129874	0.589365	1
PF00428	Ribosomal_60s	60s Acidic ribosomal protein	2OTL:G	1	1039	43	50873	1.13868	0.129874	0.589365	1
PF00177	Ribosomal_S7	Ribosomal protein S7p/S5e	5XXU:F	1	1039	43	50873	1.13868	0.129874	0.589365	1
PF02875	Mur_ligase_C	Mur ligase family; glutamate ligase domain	2VOR:A	1	1039	44	50873	1.11281	0.106884	0.597585	1
PF13923	zf-C3HC4_2	Zinc finger; C3HC4 type (RING finger)	4KC9:A	1	1039	44	50873	1.11281	0.106884	0.597585	1
PF00685	Sulfotransfer_1	Sulfotransferase domain	1Q1Q:A	1	1039	44	50873	1.11281	0.106884	0.597585	1
PF13041	PPR_2	PPR repeat family	5AJ3:o	1	1039	44	50873	1.11281	0.106884	0.597585	1
PF00459	Inositol_P	Inositol monophosphatase family	5DJK:A	1	1039	45	50873	1.08808	0.0844111	0.60564	1
PF01156	IU_nuc_hydro	Inosine-uridine preferring nucleoside hydrolase	3T8I:A	1	1039	45	50873	1.08808	0.0844111	0.60564	1
PF02854	MIF4G	MIF4G domain	3FEX:A	1	1039	45	50873	1.08808	0.0844111	0.60564	1
PF00809	Pterin_bind	Pterin binding enzyme	2YCJ:A	1	1039	45	50873	1.08808	0.0844111	0.60564	1
PF08245	Mur_ligase_M	Mur ligase middle domain	2VOR:A	1	1039	46	50873	1.06442	0.0624322	0.613533	1
PF01602	Adaptin_N	Adaptin N terminal region	4GMO:A	1	1039	46	50873	1.06442	0.0624322	0.613533	1
PF01759	NTR	UNC-6/NTR/C345C module	2B39:A	1	1039	46	50873	1.06442	0.0624322	0.613533	1
PF01008	IF-2B	Initiation factor 2 subunit family	4ZEM:A	1	1039	47	50873	1.04178	0.040926	0.621268	1
PF02142	MGS	MGS-like domain	4EHI:A	1	1039	47	50873	1.04178	0.040926	0.621268	1
PF13802	Gal_mutarotas_2	Galactose mutarotase-like	6CA1:A	1	1039	47	50873	1.04178	0.040926	0.621268	1
PF00732	GMC_oxred_N	GMC oxidoreductase	4MIF:A_4MOM:A	2	1039	69	50873	1.41923	0.350114	0.65482	1
PF04567	RNA_pol_Rpb2_5	RNA polymerase Rpb2; domain 5	6F41:B_5IYC:B	2	1039	70	50873	1.39896	0.335726	0.656968	1
PF00543	P-II	Nitrogen regulatory protein P-II	5L9N:A_3BZQ:A	2	1039	71	50873	1.37925	0.321541	0.659168	1
PF00486	Trans_reg_C	Transcriptional regulatory protein; C terminal	3Q9S:A_1YS7:A	2	1039	72	50873	1.3601	0.307555	0.661418	1
PF13527	Acetyltransf_9	Acetyltransferase (GNAT) domain	4QB9:A_4HNY:B	2	1039	78	50873	1.25547	0.227512	0.675797	1
PF00385	Chromo	Chromo (CHRromatin Organisation MOdifier) domain	3MWY:W_5O9G:W	2	1039	78	50873	1.25547	0.227512	0.675797	1
PF00186	DHFR_1	Dihydrofolate reductase	2W3V:A_3UM6:A	2	1039	79	50873	1.23958	0.214773	0.678317	1
PF01915	Glyco_hydro_3_C	Glycosyl hydrolase family 3 C-terminal domain	5JU6:A_5M6G:A	2	1039	79	50873	1.23958	0.214773	0.678317	1
PF05935	Arylsulfotrans	Arylsulfotransferase (ASST)	3DW8:B_5AMS:A	2	1039	83	50873	1.17984	0.16538	0.688664	1
PF03874	RNA_pol_Rpb4	RNA polymerase Rpb4	3HOY:D_1Y14:A	2	1039	84	50873	1.1658	0.153404	0.691307	1
PF00496	SBP_bac_5	Bacterial extracellular solute-binding proteins; family 5 Middle	4GL8:A_2GRV:A	2	1039	86	50873	1.13868	0.129874	0.696649	1
PF07676	PD40	WD40-like Beta Propeller Repeat	2GOP:A_1N6D:A	2	1039	88	50873	1.11281	0.106884	0.702052	1
PF06628	Catalase-rel	Catalase-related immune-responsive	1P7Y:A_1YE9:E	2	1039	89	50873	1.1003	0.0955844	0.704772	1
PF00183	HSP90	Hsp90 protein	2CG9:A_5FWM:A	2	1039	89	50873	1.1003	0.0955844	0.704772	1
PF13646	HEAT_2	HEAT repeats	1QGK:A_3W3Z:A_1U6G:C_5OQP:A_2QNA:A_1M5N:S_5JPQ:G_4GMO:A	8	1039	356	50873	1.1003	0.0955844	0.706562	1
PF00331	Glyco_hydro_10	Glycosyl hydrolase family 10	5MRJ:A_4W8L:A	2	1039	90	50873	1.08808	0.0844111	0.707502	1
PF00782	DSPc	Dual specificity phosphatase; catalytic domain	2C46:A_1I9T:A	2	1039	90	50873	1.08808	0.0844111	0.707502	1
PF04616	Glyco_hydro_43	Glycosyl hydrolases family 43	3QEF:A_2EXI:A	2	1039	92	50873	1.06442	0.0624322	0.712988	1
PF00303	Thymidylat_synt	Thymidylate synthase	3UM6:A_1J3I:C	2	1039	92	50873	1.06442	0.0624322	0.712988	1
PF00719	Pyrophosphatase	Inorganic pyrophosphatase	3I4Q:A_5TEA:A	2	1039	93	50873	1.05298	0.0516213	0.715741	1
PF00436	SSB	Single-strand binding protein family	5GQO:A_1SE8:A	2	1039	94	50873	1.04178	0.040926	0.718499	1
PF05000	RNA_pol_Rpb1_4	RNA polymerase Rpb1; domain 4	4C2M:A_5U0S:a_5FLM:A	3	1039	119	50873	1.23437	0.210562	0.738523	1
PF13857	Ank_5	Ankyrin repeats (many copies)	5Y4F:A_1SW6:A_4RLV:A	3	1039	132	50873	1.11281	0.106884	0.75366	1
PF04983	RNA_pol_Rpb1_3	RNA polymerase Rpb1; domain 3	4C2M:A_5U0S:a_5FLM:A	3	1039	136	50873	1.08008	0.077031	0.759087	1
PF01965	DJ-1_PfpI	DJ-1/PfpI family	1P7Y:A_3BHN:A_3L7N:A	3	1039	137	50873	1.07219	0.069705	0.760488	1
PF00493	MCM	MCM2/3/5 family	6F0L:3_3JC6:6_5V8F:2	3	1039	142	50873	1.03444	0.0338588	0.767723	1
PF01462	LRRNT	Leucine rich repeat N-terminal domain	3FXI:A_4BSS:A_5YQ5:A_2Z63:A	4	1039	187	50873	1.04735	0.0462594	0.794957	1
PF10602	RPN7	26S proteasome subunit RPN7	3LY9:A_4D18:B	2	1039	97	50873	1.00956	0.00950982	1	1
PF11602	NTPase_P4	ATPase P4 of dsRNA bacteriophage phi-12	4BLP:A	1	1039	48	50873	1.02007	0.0198726	1	1
PF01544	CorA	CorA-like Mg2+ transporter protein	3RKG:A	1	1039	48	50873	1.02007	0.0198726	1	1
PF00808	CBFD_NFYB_HMF	Histone-like transcription factor (CBF/NF-Y) and archaeal histone	2BYM:A	1	1039	48	50873	1.02007	0.0198726	1	1
PF00091	Tubulin	Tubulin/FtsZ family; GTPase domain	1RQ7:A_4FFB:B_5FM1:C	3	1039	148	50873	0.992502	-0.00752637	1	1
PF00150	Cellulase	Cellulase (glycosyl hydrolase family 5)	4FK9:A_3VUP:A_3AYS:A	3	1039	158	50873	0.929685	-0.0729091	1	1
PF07974	EGF_2	EGF-like domain	4UM8:B	1	1039	57	50873	0.859007	-0.151978	1	1
PF10604	Polyketide_cyc2	Polyketide cyclase / dehydrase and lipid transport	3JRQ:B	1	1039	62	50873	0.789733	-0.236061	1	1
PF02911	Formyl_trans_C	Formyl transferase; C-terminal domain	2BW0:A	1	1039	52	50873	0.941604	-0.0601701	1	1
PF07703	A2M_N_2	Alpha-2-macroglobulin family N-terminal region	2B39:A	1	1039	50	50873	0.979269	-0.0209494	1	1
PF07687	M20_dimer	Peptidase dimerisation domain	4WJB:A	1	1039	94	50873	0.520888	-0.652221	1	1
PF00828	Ribosomal_L27A	Ribosomal proteins 50S-L15; 50S-L18e; 60S-L27A	3I55:L	1	1039	70	50873	0.699478	-0.357422	1	1
PF13545	HTH_Crp_2	Crp-like helix-turn-helix domain	1FT9:A	1	1039	65	50873	0.753283	-0.283314	1	1
PF00704	Glyco_hydro_18	Glycosyl hydrolases family 18	4MB5:A_2XVP:A	2	1039	127	50873	0.771078	-0.259966	1	1
PF01239	PPTA	Protein prenyltransferase alpha subunit repeat	5NNP:A	1	1039	96	50873	0.510036	-0.673275	1	1
PF00352	TBP	Transcription factor TFIID (or TATA-binding protein; TBP)	4B0A:A	1	1039	97	50873	0.504778	-0.683637	1	1
PF01601	Corona_S2	Coronavirus S2 glycoprotein	6CV0:A	1	1039	70	50873	0.699478	-0.357422	1	1
PF00307	CH	Calponin homology (CH) domain	4Q57:B_3F7P:A	2	1039	133	50873	0.736292	-0.306128	1	1
PF00521	DNA_topoisoIV	DNA gyrase/topoisomerase IV; subunit A	3IFZ:A	1	1039	59	50873	0.829889	-0.186464	1	1
PF01327	Pep_deformylase	Polypeptide deformylase	3E3U:A	1	1039	67	50873	0.730797	-0.313619	1	1
PF01321	Creatinase_N	Creatinase/Prolidase N-terminal domain	5JQK:A	1	1039	63	50873	0.777197	-0.252061	1	1
PF00114	Pilin	Pilin (bacterial filament)	1AY2:A	1	1039	62	50873	0.789733	-0.236061	1	1
PF00691	OmpA	OmpA family	5WTL:A	1	1039	90	50873	0.544038	-0.608736	1	1
PF02729	OTCace_N	Aspartate/ornithine carbamoyltransferase; carbamoyl-P binding domain	3E2P:A_3D6N:B	2	1039	107	50873	0.915204	-0.088608	1	1
PF00254	FKBP_C	FKBP-type peptidyl-prolyl cis-trans isomerase	3HTX:A_4MSP:A	2	1039	138	50873	0.709615	-0.343033	1	1
PF04909	Amidohydro_2	Amidohydrolase	4DLF:A	1	1039	81	50873	0.604487	-0.503376	1	1
PF02359	CDC48_N	Cell division protein 48 (CDC48); N-terminal domain	5E7P:A	1	1039	51	50873	0.960067	-0.040752	1	1
PF12146	Hydrolase_4	Serine aminopeptidase; S33	4Q82:A	1	1039	58	50873	0.844197	-0.169369	1	1
PF08544	GHMP_kinases_C	GHMP kinases C terminal	1H74:A	1	1039	80	50873	0.612043	-0.490953	1	1
PF01463	LRRCT	Leucine rich repeat C-terminal domain	3FXI:A	1	1039	73	50873	0.670732	-0.399386	1	1
PF00795	CN_hydrolase	Carbon-nitrogen hydrolase	5B62:A	1	1039	85	50873	0.57604	-0.551578	1	1
PF01063	Aminotran_4	Amino-transferase class IV	2Y4R:A	1	1039	94	50873	0.520888	-0.652221	1	1
PF00412	LIM	LIM domain	3PY7:A	1	1039	93	50873	0.526488	-0.641526	1	1
PF02747	PCNA_C	Proliferating cell nuclear antigen; C-terminal domain	3AIZ:C_5CFK:A	2	1039	106	50873	0.923838	-0.0792183	1	1
PF14765	PS-DH	Polyketide synthase dehydratase	4OPE:A	1	1039	57	50873	0.859007	-0.151978	1	1
PF01835	A2M_N	MG2 domain	2B39:A	1	1039	91	50873	0.53806	-0.619786	1	1
PF00289	Biotin_carb_N	Biotin carboxylase; N-terminal domain	4RCN:A	1	1039	84	50873	0.582898	-0.539743	1	1
PF02184	HAT	HAT (Half-A-TPR) repeat	6BK8:T	1	1039	80	50873	0.612043	-0.490953	1	1
PF01565	FAD_binding_4	FAD binding domain	1F0X:A	1	1039	92	50873	0.532211	-0.630715	1	1
PF00215	OMPdecase	Orotidine 5'-phosphate decarboxylase / HUMPS family	3F4W:A	1	1039	93	50873	0.526488	-0.641526	1	1
PF00009	GTP_EFTU	Elongation factor Tu GTP binding domain	4N3S:A_3WBK:A_3MCA:A	3	1039	175	50873	0.839373	-0.1751	1	1
PF00264	Tyrosinase	Common central domain of tyrosinase	3W6Q:A	1	1039	64	50873	0.765054	-0.267809	1	1
PF00035	dsrm	Double-stranded RNA binding motif	6BUA:A	1	1039	79	50873	0.61979	-0.478374	1	1
PF07677	A2M_recep	A-macroglobulin receptor	2B39:A	1	1039	52	50873	0.941604	-0.0601701	1	1
PF00692	dUTPase	dUTPase	4OOP:A	1	1039	75	50873	0.652846	-0.426414	1	1
PF00626	Gelsolin	Gelsolin repeat	5A1K:A_3FG7:A	2	1039	101	50873	0.969573	-0.0308997	1	1
PF00607	Gag_p24	gag gene protein p24 (core nucleocapsid protein)	2EIA:A	1	1039	88	50873	0.556403	-0.586263	1	1
PF01564	Spermine_synth	Spermine/spermidine synthase domain	3C6K:A	1	1039	55	50873	0.890244	-0.11626	1	1
PF00702	Hydrolase	haloacid dehalogenase-like hydrolase	1MHS:A	1	1039	85	50873	0.57604	-0.551578	1	1
PF05505	Ebola_NP	Ebola nucleoprotein	6C54:A	1	1039	53	50873	0.923838	-0.0792183	1	1
PF04560	RNA_pol_Rpb2_7	RNA polymerase Rpb2; domain 7	6F41:B_5IYC:B	2	1039	129	50873	0.759123	-0.275592	1	1
PF00465	Fe-ADH	Iron-containing alcohol dehydrogenase	5K8C:A	1	1039	62	50873	0.789733	-0.236061	1	1
PF00551	Formyl_trans_N	Formyl transferase	3LOU:A_2BW0:A	2	1039	99	50873	0.98916	-0.0108991	1	1
PF02876	Stap_Strp_tox_C	Staphylococcal/Streptococcal toxin; beta-grasp domain	2NTS:A	1	1039	70	50873	0.699478	-0.357422	1	1
PF00117	GATase	Glutamine amidotransferase class-I	5U03:A	1	1039	76	50873	0.644256	-0.43966	1	1
PF01636	APH	Phosphotransferase enzyme family	5JY7:I	1	1039	62	50873	0.789733	-0.236061	1	1
PF03807	F420_oxidored	NADP oxidoreductase coenzyme F420-dependent	5N2I:A_1NVT:A	2	1039	114	50873	0.859007	-0.151978	1	1
PF00705	PCNA_N	Proliferating cell nuclear antigen; N-terminal domain	3AIZ:C_5CFK:A	2	1039	104	50873	0.941604	-0.0601701	1	1
PF00883	Peptidase_M17	Cytosol aminopeptidase family; catalytic domain	3IJ3:A	1	1039	69	50873	0.709615	-0.343033	1	1
PF00364	Biotin_lipoyl	Biotin-requiring enzyme	4RCN:A	1	1039	86	50873	0.569342	-0.563274	1	1
PF00432	Prenyltrans	Prenyltransferase and squalene oxidase repeat	4YDE:B	1	1039	94	50873	0.520888	-0.652221	1	1
PF07968	Leukocidin	Leukocidin/Hemolysin toxin family	1PVL:A	1	1039	69	50873	0.709615	-0.343033	1	1
PF13419	HAD_2	Haloacid dehalogenase-like hydrolase	2QLT:A	1	1039	77	50873	0.635889	-0.452732	1	1
PF02774	Semialdhyde_dhC	Semialdehyde dehydrogenase; dimerisation domain	3HSK:A	1	1039	68	50873	0.72005	-0.328434	1	1
PF00503	G-alpha	G-protein alpha subunit	3FFA:A	1	1039	61	50873	0.802679	-0.2198	1	1
PF02197	RIIa	Regulatory subunit of type II PKA R-subunit	3J4R:B	1	1039	65	50873	0.753283	-0.283314	1	1
PF00012	HSP70	Hsp70 protein	2OP6:A_5MB9:A	2	1039	100	50873	0.979269	-0.0209494	1	1
PF13193	AMP-binding_C	AMP-binding enzyme C-terminal domain	3TSY:A_5BSW:A	2	1039	111	50873	0.882224	-0.125309	1	1
PF00092	VWA	von Willebrand factor type A domain	1FE8:A	1	1039	94	50873	0.520888	-0.652221	1	1
PF01568	Molydop_binding	Molydopterin dinucleotide binding domain	3DMR:A	1	1039	51	50873	0.960067	-0.040752	1	1
PF01055	Glyco_hydro_31	Glycosyl hydrolases family 31	6CA1:A	1	1039	57	50873	0.859007	-0.151978	1	1
PF01839	FG-GAP	FG-GAP repeat	4WK2:A_3VI3:A	2	1039	143	50873	0.684803	-0.378624	1	1
PF01044	Vinculin	Vinculin family	3JBI:V	1	1039	58	50873	0.844197	-0.169369	1	1
PF01535	PPR	PPR repeat	2WB7:A	1	1039	62	50873	0.789733	-0.236061	1	1
PF00501	AMP-binding	AMP-binding enzyme	3TSY:A_5BSW:A	2	1039	144	50873	0.680048	-0.385593	1	1
PF00268	Ribonuc_red_sm	Ribonucleotide reductase; small chain	4DR0:A	1	1039	69	50873	0.709615	-0.343033	1	1
PF00491	Arginase	Arginase family	3CEV:A	1	1039	80	50873	0.612043	-0.490953	1	1
PF00128	Alpha-amylase	Alpha amylase; catalytic domain	3WY3:A_4UZU:A_5OT1:A_4AYS:A	4	1039	212	50873	0.923838	-0.0792183	1	1
PF00579	tRNA-synt_1b	tRNA synthetases class I (W and Y)	3P0I:A_2CYA:A	2	1039	100	50873	0.979269	-0.0209494	1	1
PF03328	HpcH_HpaI	HpcH/HpaI aldolase/citrate lyase family	4ROQ:A	1	1039	57	50873	0.859007	-0.151978	1	1
PF02797	Chal_sti_synt_C	Chalcone and stilbene synthases; C-terminal domain	3TSY:A	1	1039	80	50873	0.612043	-0.490953	1	1
PF01557	FAA_hydrolase	Fumarylacetoacetate (FAA) hydrolase family	4QKU:A	1	1039	75	50873	0.652846	-0.426414	1	1
PF00382	TFIIB	Transcription factor TFIIB repeat	6EU0:Z	1	1039	62	50873	0.789733	-0.236061	1	1
PF00145	DNA_methylase	C-5 cytosine-specific DNA methylase	3AV6:A	1	1039	54	50873	0.90673	-0.0979104	1	1
PF09336	Vps4_C	Vps4 C terminal oligomerisation domain	5E7P:A	1	1039	58	50873	0.844197	-0.169369	1	1
PF00244	14-3-3	14-3-3 protein	4O46:A	1	1039	61	50873	0.802679	-0.2198	1	1
PF17284	Spermine_synt_N	Spermidine synthase tetramerisation domain	3C6K:A	1	1039	54	50873	0.90673	-0.0979104	1	1
PF00753	Lactamase_B	Metallo-beta-lactamase superfamily	2Q0J:A_3TP9:A_4XWW:A	3	1039	192	50873	0.765054	-0.267809	1	1
PF02789	Peptidase_M17_N	Cytosol aminopeptidase family; N-terminal domain	3IJ3:A	1	1039	50	50873	0.979269	-0.0209494	1	1
PF13432	TPR_16	Tetratricopeptide repeat	5JPQ:G_6BK8:T_5NNP:A	3	1039	184	50873	0.798317	-0.22525	1	1
PF00625	Guanylate_kin	Guanylate kinase	3SHW:A	1	1039	51	50873	0.960067	-0.040752	1	1
PF00288	GHMP_kinases_N	GHMP kinases N terminal domain	1H74:A	1	1039	77	50873	0.635889	-0.452732	1	1
PF04997	RNA_pol_Rpb1_1	RNA polymerase Rpb1; domain 1	4C2M:A_5U0S:a_5FLM:A	3	1039	167	50873	0.879583	-0.128308	1	1
PF00384	Molybdopterin	Molybdopterin oxidoreductase	3DMR:A	1	1039	95	50873	0.515404	-0.662803	1	1
PF01652	IF4E	Eukaryotic initiation factor 4E	5ME5:A	1	1039	55	50873	0.890244	-0.11626	1	1
PF03989	DNA_gyraseA_C	DNA gyrase C-terminal domain; beta-propeller	3UC1:A	1	1039	66	50873	0.74187	-0.298581	1	1
PF00195	Chal_sti_synt_N	Chalcone and stilbene synthases; N-terminal domain	3TSY:A	1	1039	71	50873	0.689626	-0.371606	1	1
PF01467	CTP_transf_like	Cytidylyltransferase-like	4ZCT:A_2B7L:A	2	1039	117	50873	0.836982	-0.177953	1	1
PF14670	FXa_inhibition	Coagulation Factor Xa inhibitory site	5B4X:B	1	1039	87	50873	0.562798	-0.574834	1	1
PF01227	GTP_cyclohydroI	GTP cyclohydrolase I	4UQF:A	1	1039	55	50873	0.890244	-0.11626	1	1
PF01053	Cys_Met_Meta_PP	Cys/Met metabolism PLP-dependent enzyme	5IJG:A_5TT2:C	2	1039	121	50873	0.809313	-0.21157	1	1
PF00185	OTCace	Aspartate/ornithine carbamoyltransferase; Asp/Orn binding domain	3E2P:A_3D6N:B	2	1039	107	50873	0.915204	-0.088608	1	1
PF00497	SBP_bac_3	Bacterial extracellular solute-binding proteins; family 3	5UH0:A_4EQ9:A	2	1039	130	50873	0.753283	-0.283314	1	1
PF02786	CPSase_L_D2	Carbamoyl-phosphate synthase L chain; ATP binding domain	4RCN:A	1	1039	84	50873	0.582898	-0.539743	1	1
PF01077	NIR_SIR	Nitrite and sulphite reductase 4Fe-4S domain	1ZJ8:A	1	1039	62	50873	0.789733	-0.236061	1	1
PF00148	Oxidored_nitro	Nitrogenase component 1 type Oxidoreductase	5KOH:B	1	1039	68	50873	0.72005	-0.328434	1	1
PF16179	RHD_dimer	Rel homology dimerisation domain	3ORJ:A	1	1039	49	50873	0.999254	-0.000746679	1	1
PF13229	Beta_helix	Right handed beta helix region	3ZPP:A	1	1039	56	50873	0.874347	-0.134278	1	1
PF00963	Cohesin	Cohesin domain	4IU3:A	1	1039	68	50873	0.72005	-0.328434	1	1
PF07653	SH3_2	Variant SH3 domain	3SHW:A	1	1039	55	50873	0.890244	-0.11626	1	1
PF02779	Transket_pyr	Transketolase; pyrimidine binding domain	2XT6:A	1	1039	83	50873	0.589921	-0.527767	1	1
PF00454	PI3_PI4_kinase	Phosphatidylinositol 3- and 4-kinase	5YZ0:A	1	1039	58	50873	0.844197	-0.169369	1	1
PF07963	N_methyl	Prokaryotic N-terminal methylation motif	1AY2:A	1	1039	59	50873	0.829889	-0.186464	1	1
PF08501	Shikimate_dh_N	Shikimate dehydrogenase substrate binding domain	1NVT:A	1	1039	56	50873	0.874347	-0.134278	1	1
PF01833	TIG	IPT/TIG domain	3ORJ:A	1	1039	83	50873	0.589921	-0.527767	1	1
PF03953	Tubulin_C	Tubulin C-terminal domain	4FFB:B_5FM1:C	2	1039	117	50873	0.836982	-0.177953	1	1
PF02785	Biotin_carb_C	Biotin carboxylase C-terminal domain	4RCN:A	1	1039	68	50873	0.72005	-0.328434	1	1
PF11921	DUF3439	Domain of unknown function (DUF3439)	2Z63:A	1	1039	54	50873	0.90673	-0.0979104	1	1
PF12706	Lactamase_B_2	Beta-lactamase superfamily domain	5MTZ:A	1	1039	52	50873	0.941604	-0.0601701	1	1
PF01118	Semialdhyde_dh	Semialdehyde dehydrogenase; NAD binding domain	3HSK:A	1	1039	77	50873	0.635889	-0.452732	1	1
PF00534	Glycos_transf_1	Glycosyl transferases group 1	3C4Q:A	1	1039	50	50873	0.979269	-0.0209494	1	1
PF02784	Orn_Arg_deC_N	Pyridoxal-dependent decarboxylase; pyridoxal binding domain	5X7N:A	1	1039	55	50873	0.890244	-0.11626	1	1
PF00561	Abhydrolase_1	alpha/beta hydrolase fold	5F4Z:A_4DGQ:A_1A8Q:A_1EHY:A_4BB0:A	5	1039	276	50873	0.887019	-0.119889	1	1
PF01243	Putative_PNPOx	Pyridoxamine 5'-phosphate oxidase	2A2J:A	1	1039	59	50873	0.829889	-0.186464	1	1
PF00627	UBA	UBA/TS-N domain	2PWQ:A_2DAI:A	2	1039	98	50873	0.999254	-0.000746679	1	1
PF00698	Acyl_transf_1	Acyl transferase domain	5BP1:A	1	1039	52	50873	0.941604	-0.0601701	1	1
PF00102	Y_phosphatase	Protein-tyrosine phosphatase	1YGU:A	1	1039	84	50873	0.582898	-0.539743	1	1
PF04565	RNA_pol_Rpb2_3	RNA polymerase Rpb2; domain 3	6F41:B_5IYC:B	2	1039	121	50873	0.809313	-0.21157	1	1
PF00161	RIP	Ribosome inactivating protein	2VLC:A	1	1039	86	50873	0.569342	-0.563274	1	1
PF00550	PP-binding	Phosphopantetheine attachment site	2MY5:A_5ISW:A_2LTE:A	3	1039	166	50873	0.884881	-0.122302	1	1
PF00652	Ricin_B_lectin	Ricin-type beta-trefoil lectin domain	2VLC:A	1	1039	86	50873	0.569342	-0.563274	1	1
PF04055	Radical_SAM	Radical SAM superfamily	6FD2:B	1	1039	53	50873	0.923838	-0.0792183	1	1
PF00970	FAD_binding_6	Oxidoreductase FAD-binding domain	2CND:A	1	1039	91	50873	0.53806	-0.619786	1	1
PF00160	Pro_isomerase	Cyclophilin type peptidyl-prolyl cis-trans isomerase/CLD	5JHE:A_1IIP:A	2	1039	100	50873	0.979269	-0.0209494	1	1
PF01421	Reprolysin	Reprolysin (M12B) family zinc metalloprotease	1KUI:A	1	1039	51	50873	0.960067	-0.040752	1	1
PF00557	Peptidase_M24	Metallopeptidase family M24	5JQK:A_1BN5:A	2	1039	116	50873	0.844197	-0.169369	1	1
PF04203	Sortase	Sortase family	4O8L:A	1	1039	75	50873	0.652846	-0.426414	1	1
PF02933	CDC48_2	Cell division protein 48 (CDC48); domain 2	5E7P:A	1	1039	56	50873	0.874347	-0.134278	1	1
PF03610	EIIA-man	PTS system fructose IIA component	3IPR:A	1	1039	54	50873	0.90673	-0.0979104	1	1
PF00199	Catalase	Catalase	1P7Y:A_1YE9:E	2	1039	103	50873	0.950746	-0.0505082	1	1
PF00168	C2	C2 domain	5UG7:A_1CJY:A	2	1039	134	50873	0.730797	-0.313619	1	1
PF00404	Dockerin_1	Dockerin type I repeat	4DH2:B	1	1039	60	50873	0.816057	-0.203271	1	1
PF00775	Dioxygenase_C	Dioxygenase	1TMX:A	1	1039	59	50873	0.829889	-0.186464	1	1
PF00004	AAA	ATPase family associated with various cellular activities (AAA)	5E7P:A_5V8F:A_5MP9:H_5D4W:A_5M32:h_4XGU:A_5VY9:A	7	1039	408	50873	0.840059	-0.174283	0.85928	1
PF00112	Peptidase_C1	Papain family cysteine protease	4N4Z:A_5EGW:A	2	1039	156	50873	0.627736	-0.465635	0.774415	1
PF00754	F5_F8_type_C	F5/8 type C domain	3GZA:A_4TXW:A	2	1039	154	50873	0.635889	-0.452732	0.77398	1
PF14559	TPR_19	Tetratricopeptide repeat	5MPE:O_3JCK:A	2	1039	152	50873	0.644256	-0.43966	0.773656	1
PF16326	ABC_tran_CTD	ABC transporter C-terminal domain	5GHE:A_5FSW:A	2	1039	149	50873	0.657227	-0.419726	0.773389	1
PF04561	RNA_pol_Rpb2_2	RNA polymerase Rpb2; domain 2	6F41:B_5IYC:B	2	1039	147	50873	0.666169	-0.406212	0.77336	1
PF00139	Lectin_legB	Legume lectin domain	2EXI:A_5KXB:A	2	1039	147	50873	0.666169	-0.406212	0.77336	1
PF07716	bZIP_2	Basic region leucine zipper	2Y3W:A	1	1039	119	50873	0.411457	-0.88805	0.73641	1
PF12697	Abhydrolase_6	Alpha/beta hydrolase family	4NVR:A	1	1039	119	50873	0.411457	-0.88805	0.73641	1
PF12680	SnoaL_2	SnoaL-like domain	3DXO:A	1	1039	119	50873	0.411457	-0.88805	0.73641	1
PF01192	RNA_pol_Rpb6	RNA polymerase Rpb6	5IY6:F	1	1039	116	50873	0.422099	-0.862517	0.733835	1
PF00300	His_Phos_1	Histidine phosphatase superfamily (branch 1)	3HJG:A	1	1039	109	50873	0.449206	-0.800274	0.72916	1
PF00026	Asp	Eukaryotic aspartyl protease	1IZD:A	1	1039	109	50873	0.449206	-0.800274	0.72916	1
PF00126	HTH_1	Bacterial regulatory helix-turn-helix protein; lysR family	1B9N:A	1	1039	108	50873	0.453365	-0.791058	0.72866	1
PF08241	Methyltransf_11	Methyltransferase domain	2O57:A	1	1039	107	50873	0.457602	-0.781755	0.728205	1
PF16450	Prot_ATP_ID_OB	Proteasomal ATPase OB/ID domain	5M32:h	1	1039	106	50873	0.461919	-0.772365	0.727796	1
PF01047	MarR	MarR family	3U2R:A	1	1039	104	50873	0.470802	-0.753317	0.727122	1
PF01248	Ribosomal_L7Ae	Ribosomal protein L7Ae/L30e/S12e/Gadd45 family	3CMA:F	1	1039	104	50873	0.470802	-0.753317	0.727122	1
PF08238	Sel1	Sel1 repeat	5V7V:A	1	1039	104	50873	0.470802	-0.753317	0.727122	1
PF13354	Beta-lactamase2	Beta-lactamase enzyme family	5E43:A	1	1039	103	50873	0.475373	-0.743655	0.726858	1
PF13442	Cytochrome_CBB3	Cytochrome C oxidase; cbb3-type; subunit III	5LO9:A	1	1039	103	50873	0.475373	-0.743655	0.726858	1
PF13365	Trypsin_2	Trypsin-like peptidase domain	1QY6:A	1	1039	102	50873	0.480034	-0.733899	0.726646	1
PF00536	SAM_1	SAM domain (Sterile alpha motif)	3PVL:B	1	1039	100	50873	0.489634	-0.714097	0.726377	1
PF16363	GDP_Man_Dehyd	GDP-mannose 4;6 dehydratase	4LW8:A	1	1039	98	50873	0.499627	-0.693894	0.726324	1
PF03446	NAD_binding_2	NAD binding domain of 6-phosphogluconate dehydrogenase	2IZ0:A	1	1039	98	50873	0.499627	-0.693894	0.726324	1
PF00072	Response_reg	Response regulator receiver domain	3Q9S:A_2PKX:A_3ILH:A_3C97:A_5IEB:A_1YS7:A	6	1039	387	50873	0.759123	-0.275592	0.715028	1
PF00036	EF-hand_1	EF hand	4PCW:A_5K89:A_1J55:A	3	1039	229	50873	0.641442	-0.444036	0.636295	1
PF00106	adh_short	short chain dehydrogenase	1NHG:A_2FOI:A_4IMP:A	3	1039	224	50873	0.65576	-0.42196	0.635355	1
PF02518	HATPase_c	Histidine kinase-; DNA gyrase B-; and HSP90-like ATPase	3ZXQ:A_2CG9:A_5FWM:A	3	1039	220	50873	0.667683	-0.403942	0.635145	1
PF00149	Metallophos	Calcineurin-like phosphoesterase	4YKE:A_4H2B:A	2	1039	187	50873	0.523673	-0.646888	0.596315	1
PF00027	cNMP_binding	Cyclic nucleotide-binding domain	3J4R:B_1FT9:A	2	1039	186	50873	0.526488	-0.641526	0.595684	1
PF02861	Clp_N	Clp amino terminal domain; pathogenicity island component	5D4W:A_5VY9:A	2	1039	171	50873	0.572672	-0.557443	0.590894	1
PF01979	Amidohydro_1	Amidohydrolase family	3NQB:A_3QY7:A_1GKR:A_2OGJ:A	4	1039	304	50873	0.644256	-0.43966	0.537275	1
PF00058	Ldl_recept_b	Low-density lipoprotein receptor repeat class B	5B4X:B	1	1039	137	50873	0.357397	-1.02891	0.532896	1
PF00047	ig	Immunoglobulin domain	3VH8:G	1	1039	137	50873	0.357397	-1.02891	0.532896	1
PF00581	Rhodanese	Rhodanese-like domain	3TP9:A	1	1039	135	50873	0.362692	-1.0142	0.531038	1
PF00079	Serpin	Serpin (serine protease inhibitor)	1JMO:A	1	1039	133	50873	0.368146	-0.999276	0.5294	1
PF07719	TPR_2	Tetratricopeptide repeat	5JHE:A	1	1039	133	50873	0.368146	-0.999276	0.5294	1
PF13508	Acetyltransf_7	Acetyltransferase (GNAT) domain	5C82:A	1	1039	132	50873	0.370935	-0.991728	0.528667	1
PF01336	tRNA_anti-codon	OB-fold nucleic acid binding domain	3F2D:A	1	1039	131	50873	0.373767	-0.984124	0.527993	1
PF00857	Isochorismatase	Isochorismatase family	3R2J:A	1	1039	129	50873	0.379561	-0.968739	0.526824	1
PF00656	Peptidase_C14	Caspase domain	4F6P:A	1	1039	129	50873	0.379561	-0.968739	0.526824	1
PF00899	ThiF	ThiF family	5L6J:A	1	1039	127	50873	0.385539	-0.953113	0.525903	1
PF00394	Cu-oxidase	Multicopper oxidase	4E9Y:A	1	1039	126	50873	0.388599	-0.945208	0.525538	1
PF14497	GST_C_3	Glutathione S-transferase; C-terminal domain	3H1N:A	1	1039	126	50873	0.388599	-0.945208	0.525538	1
PF00013	KH_1	KH domain	6FAI:h	1	1039	123	50873	0.398077	-0.921111	0.524839	1
PF00206	Lyase_1	Lyase	5XNY:A	1	1039	121	50873	0.404656	-0.904717	0.524715	1
PF00441	Acyl-CoA_dh_1	Acyl-CoA dehydrogenase; C-terminal domain	5YS9:A_3GNC:A	2	1039	208	50873	0.470802	-0.753317	0.45179	1
PF00562	RNA_pol_Rpb2_6	RNA polymerase Rpb2; domain 6	6F41:B_5IYC:B	2	1039	201	50873	0.487198	-0.719084	0.448336	1
PF13377	Peripla_BP_3	Periplasmic binding protein-like domain	2RGY:A	1	1039	157	50873	0.311869	-1.16517	0.383518	1
PF07732	Cu-oxidase_3	Multicopper oxidase	4E9Y:A	1	1039	156	50873	0.313868	-1.15878	0.382675	1
PF00701	DHDPS	Dihydrodipicolinate synthetase family	4XKY:A	1	1039	151	50873	0.324261	-1.12621	0.379335	1
PF01011	PQQ	PQQ enzyme repeat	4TQO:B	1	1039	151	50873	0.324261	-1.12621	0.379335	1
PF00232	Glyco_hydro_1	Glycosyl hydrolase family 1	1GNX:A	1	1039	148	50873	0.330834	-1.10614	0.378061	1
PF00612	IQ	IQ calmodulin-binding motif	3BOW:A	1	1039	145	50873	0.337679	-1.08566	0.377364	1
PF00452	Bcl-2	Apoptosis regulator proteins; Bcl-2 family	3QBR:A	1	1039	143	50873	0.342402	-1.07177	0.37723	1
PF00378	ECH_1	Enoyl-CoA hydratase/isomerase	3ISA:A_4JJT:A_3QYR:A_4LK5:A_3Q1T:A	5	1039	409	50873	0.598575	-0.513204	0.372915	1
PF02770	Acyl-CoA_dh_M	Acyl-CoA dehydrogenase; middle domain	5YS9:A_3GNC:A	2	1039	232	50873	0.422099	-0.862517	0.341132	1
PF00069	Pkinase	Protein kinase domain	5F9E:A_3UC4:A_5OUE:A_3MTL:A_5J0A:A_3OHT:A_5AIK:A_3UC3:A_5J5T:A_4C0T:A	10	1039	697	50873	0.702488	-0.353127	0.341096	1
PF00034	Cytochrom_C	Cytochrome c	5LO9:A_3ZOY:A	2	1039	227	50873	0.431396	-0.840729	0.338205	1
PF00190	Cupin_1	Cupin	2D5H:A	1	1039	174	50873	0.281399	-1.26798	0.272675	1
PF00081	Sod_Fe_N	Iron/manganese superoxide dismutases; alpha-hairpin domain	1P7G:A	1	1039	165	50873	0.296748	-1.21487	0.270077	1
PF02777	Sod_Fe_C	Iron/manganese superoxide dismutases; C-terminal domain	1P7G:A	1	1039	165	50873	0.296748	-1.21487	0.270077	1
PF04563	RNA_pol_Rpb2_1	RNA polymerase beta subunit	6F41:B_5IYC:B	2	1039	243	50873	0.402991	-0.908841	0.250524	1
PF00179	UQ_con	Ubiquitin-conjugating enzyme	1AYZ:A_2PWQ:A	2	1039	242	50873	0.404656	-0.904717	0.250335	1
PF13637	Ank_4	Ankyrin repeats (many copies)	1SW6:A_4RLV:A	2	1039	238	50873	0.411457	-0.88805	0.249969	1
PF00885	DMRL_synthase	6;7-dimethyl-8-ribityllumazine synthase	2I0F:A	1	1039	205	50873	0.238846	-1.43194	0.2013	1
PF01546	Peptidase_M20	Peptidase family M20/M25/M40	4WJB:A	1	1039	201	50873	0.243599	-1.41223	0.198169	1
PF00291	PALP	Pyridoxal-phosphate dependent enzyme	5CVC:A	1	1039	200	50873	0.244817	-1.40724	0.197491	1
PF02866	Ldh_1_C	lactate/malate dehydrogenase; alpha/beta C-terminal domain	4BGU:A	1	1039	195	50873	0.251094	-1.38193	0.19475	1
PF00202	Aminotran_3	Aminotransferase class-III	4FFC:A	1	1039	194	50873	0.252389	-1.37678	0.194334	1
PF00293	NUDIX	NUDIX domain	5MP0:D	1	1039	193	50873	0.253697	-1.37162	0.193963	1
PF00520	Ion_trans	Ion transport protein	6BYO:A	1	1039	190	50873	0.257702	-1.35595	0.193125	1
PF00085	Thioredoxin	Thioredoxin	3QCP:A_3BOA:A	2	1039	275	50873	0.356098	-1.03255	0.189209	1
PF13416	SBP_bac_8	Bacterial extracellular solute-binding protein	3PY7:A_3UOR:A	2	1039	274	50873	0.357397	-1.02891	0.188716	1
PF13649	Methyltransf_25	Methyltransferase domain	3HTX:A_3MQ2:A	2	1039	269	50873	0.36404	-1.01049	0.186719	1
PF00515	TPR_1	Tetratricopeptide repeat	5JHE:A_1IIP:A_3SZ7:A_5NNP:A	4	1039	417	50873	0.469673	-0.755718	0.157998	1
PF00571	CBS	CBS domain	2OUX:A_1PBJ:A_1VR9:A_4HG0:A	4	1039	406	50873	0.482398	-0.728985	0.156802	1
PF00107	ADH_zinc_N	Zinc-binding dehydrogenase	4GI2:A	1	1039	223	50873	0.219567	-1.5161	0.142049	1
PF00169	PH	PH domain	2DN6:A	1	1039	222	50873	0.220556	-1.5116	0.141468	1
PF00129	MHC_I	Class I Histocompatibility antigen; domains alpha 1 and 2	3S6C:A	1	1039	219	50873	0.223577	-1.498	0.139933	1
PF01138	RNase_PH	3' exoribonuclease family; domain 1	5C0W:F	1	1039	218	50873	0.224603	-1.49342	0.139492	1
PF02771	Acyl-CoA_dh_N	Acyl-CoA dehydrogenase; N-terminal domain	3GNC:A	1	1039	216	50873	0.226683	-1.4842	0.138715	1
PF01048	PNP_UDP_1	Phosphorylase superfamily	4JWT:A	1	1039	210	50873	0.233159	-1.45603	0.13725	1
PF00056	Ldh_1_N	lactate/malate dehydrogenase; NAD binding domain	4BGU:A	1	1039	207	50873	0.236538	-1.44165	0.137018	1
PF01408	GFO_IDH_MocA	Oxidoreductase family; NAD-binding Rossmann fold	1F06:A	1	1039	206	50873	0.237687	-1.4368	0.137016	1
PF00155	Aminotran_1_2	Aminotransferase class I and II	3FTB:A_1XI9:A	2	1039	287	50873	0.341209	-1.07526	0.136982	1
PF04998	RNA_pol_Rpb1_5	RNA polymerase Rpb1; domain 5	4C2M:A_5U0S:a_5FLM:A	3	1039	358	50873	0.410308	-0.890847	0.129616	1
PF13499	EF-hand_7	EF-hand domain pair	4I5N:B_5XND:A_3BOW:A_3QRX:A_1PVA:A_1YTZ:C_4MEW:A_4MSP:A_4MN0:A_1OQP:A	10	1039	800	50873	0.612043	-0.490953	0.128579	1
PF00059	Lectin_C	Lectin C-type domain	1WK1:A_2NAN:A	2	1039	313	50873	0.312865	-1.16198	0.101425	1
PF07714	Pkinase_Tyr	Protein tyrosine kinase	4LRM:A_3BBT:B	2	1039	308	50873	0.317944	-1.14588	0.100486	1
PF07883	Cupin_2	Cupin domain	3IBM:A	1	1039	242	50873	0.202328	-1.59786	0.100339	1
PF00076	RRM_1	RNA recognition motif. (a.k.a. RRM; RBD; or RNP domain)	2LEA:A_5WU6:A_4NOX:A_2CPE:A_2A3J:A_6C0F:o	6	1039	598	50873	0.491272	-0.710758	0.0784724	1
PF02798	GST_N	Glutathione S-transferase; N-terminal domain	3H1N:A	1	1039	264	50873	0.185468	-1.68488	0.0716609	1
PF00903	Glyoxalase	Glyoxalase/Bleomycin resistance protein/Dioxygenase superfamily	3OXH:A	1	1039	258	50873	0.189781	-1.66189	0.0699293	1
PF00415	RCC1	Regulator of chromosome condensation (RCC1) repeat	5HQ2:K	1	1039	253	50873	0.193531	-1.64232	0.0690737	1
PF00018	SH3_1	SH3 domain	2VKN:A	1	1039	252	50873	0.194299	-1.63836	0.0689674	1
PF00023	Ank	Ankyrin repeat	5Y4F:A	1	1039	249	50873	0.19664	-1.62638	0.0687799	1
PF02746	MR_MLE_N	Mandelate racemase / muconate lactonizing enzyme; N-terminal domain	3TCS:A_3T9P:A_3U4F:A	3	1039	418	50873	0.351412	-1.0458	0.0539649	1
PF08240	ADH_N	Alcohol dehydrogenase GroES-like domain	4GI2:A	1	1039	283	50873	0.173016	-1.75437	0.0503712	1
PF01473	CW_binding_1	Putative cell wall binding repeat	3KLK:A	1	1039	283	50873	0.173016	-1.75437	0.0503712	1
PF13410	GST_C_2	Glutathione S-transferase; C-terminal domain	2HSM:A	1	1039	289	50873	0.169424	-1.77535	0.0342193	1
PF13516	LRR_6	Leucine Rich repeat	2CA6:A	1	1039	322	50873	0.15206	-1.88348	0.0248741	1
PF13414	TPR_11	TPR repeat	3ASG:A	1	1039	312	50873	0.156934	-1.85193	0.0241254	1
PF00005	ABC_tran	ABC transporter	2VF7:A	1	1039	310	50873	0.157947	-1.8455	0.0240826	1
PF00440	TetR_N	Bacterial regulatory proteins; tetR family	3GZI:A_2ID3:A	2	1039	409	50873	0.23943	-1.42949	0.0201704	1
PF07992	Pyr_redox_2	Pyridine nucleotide-disulphide oxidoreductase	4NTD:A	1	1039	336	50873	0.145724	-1.92604	0.0170819	1
PF13378	MR_MLE_C	Enolase C-terminal domain-like	3TCS:A_3T9P:A_3U4F:A	3	1039	504	50873	0.291449	-1.23289	0.0159293	1
PF00125	Histone	Core histone H2A/H2B/H3/H4	2L5A:A	1	1039	383	50873	0.127842	-2.05696	0.00865017	0.999818
PF00041	fn3	Fibronectin type III domain	4NN5:B_2N1K:A_4FK9:A_5J6Z:A	4	1039	644	50873	0.304121	-1.19033	0.00670563	0.998762
PF00042	Globin	Globin	2GTL:C	1	1039	427	50873	0.114668	-2.16571	0.0043549	0.987498
PF00595	PDZ	PDZ domain (Also known as DHR or GLGF)	3SHW:A	1	1039	410	50873	0.119423	-2.12508	0.00406559	0.983332
PF12799	LRR_4	Leucine Rich repeats (2 copies)	4BSS:A_5YQ5:A	2	1039	523	50873	0.187241	-1.67536	0.00394264	0.981204
PF00071	Ras	Ras family	5UB8:A	1	1039	461	50873	0.106211	-2.24232	0.0020467	0.875011
PF07679	I-set	Immunoglobulin I-set domain	1RY7:B	1	1039	487	50873	0.100541	-2.29719	0.00148757	0.779968
PF13927	Ig_3	Immunoglobulin domain	3S6C:A_1RY7:B	2	1039	581	50873	0.168549	-1.78053	0.00140266	0.76043
PF12796	Ank_2	Ankyrin repeats (3 copies)	5Y4F:A_4RLV:A	2	1039	572	50873	0.171201	-1.76492	0.00137093	0.752894
PF00132	Hexapep	Bacterial transferase hexapeptide (six repeats)	4MZU:A_2QKX:A_4G3S:A	3	1039	685	50873	0.214438	-1.53973	0.00127432	0.727642
PF10584	Proteasome_A_N	Proteasome subunit A N-terminal signature	5LF3:F	1	1039	504	50873	0.0971497	-2.3315	0.00101474	0.645694
PF00210	Ferritin	Ferritin-like domain	1N1Q:A_3GE4:A	2	1039	623	50873	0.157186	-1.85033	0.000709988	0.517124
PF13561	adh_short_C2	Enoyl-(Acyl carrier protein) reductase	5TT0:A_5U2W:A_3SJU:A_2O2Y:A_4WEO:A_2FOI:A	6	1039	1036	50873	0.283572	-1.26029	0.000271493	0.243971
PF13855	LRR_8	Leucine rich repeat	3FXI:A_4BSS:A_5YQ5:A_2Z63:A	4	1039	1039	50873	0.188502	-1.66865	1.45017e-05	0.014883
PF00514	Arm	Armadillo/beta-catenin-like repeat	1WA5:B_5TBK:A	2	1039	1038	50873	0.0943419	-2.36083	3.91366e-07	0.000405374
PF00227	Proteasome	Proteasome subunit	5LF3:F_3WXR:K_5FMG:H	3	1039	1208	50873	0.121598	-2.10704	1.5696e-07	0.000162754
PF00400	WD40	WD domain; G-beta repeat	5I2T:A_5M2N:A_6CB1:s_6EM5:p_3ODT:A_4XYH:A_5AMS:A_5LTG:A	8	1039	2433	50873	0.160998	-1.82637	1.62037e-12	1.68194e-09
PF07654	C1-set	Immunoglobulin C1-set domain	5ADO:H_5D1Q:B_3I9G:L_5D1X:B_1RZF:H_5D1Q:C_3S6C:A_5D1Z:B_5D1Z:D	9	1039	4373	50873	0.100771	-2.29491	1.25418e-25	0
PF07686	V-set	Immunoglobulin V-set domain	5ADO:H_5D1Q:B_3I9G:L_5D1X:B_3OMZ:A_1RZF:H_5D1Q:C_5TD8:E_3U6R:L_5LBS:L_2P1Y:A_1X9Q:A_5NPJ:A_5D1Z:B_5E9D:E_2OL3:A_5D1Z:D	17	1039	5590	50873	0.148905	-1.90445	2.50913e-27	0

## Sheet: E-rich
Pfam Accession Number	Pfam Category	Pfam Description	AAoI SEG Positive Chain IDs	# in AAoI SEG Positive Group	# Total Chains in AAoI SEG Positive Group	# of Chains in 90perc NONREDUNDANT file with Pfam annotation	#Total Chains in 90perc NONREDUNDANT file	Odds Ratio	ln(OR)	P-value	Holm-Sidak Corrected p-value
PF03144	GTP_EFTU_D2	Elongation factor Tu domain 2	4NCN:A_5TV2:A_2YWE:A_4N3G:A_4TMW:A_4ZU9:A_3MMP:A_3JB9:B_5IZK:A_4FN5:A_6BK7:A_5TY0:A_2DY1:A_5W7Q:A_2HCJ:B_3IZQ:1_5LJ3:C_1D2E:A_5I4Q:C_5W76:A_1JNY:A_6B8D:A_3J4J:A_3AGP:A_3WXM:A_4B47:A_3MCA:A	27	2858	148	50873	3.24734	1.17783	7.37515e-07	0.00163594
PF01653	DNA_ligase_aden	NAD-dependent DNA ligase adenylation domain	1B04:A_3JSN:A_4GLX:A_3SGI:A_1DGS:A_1V9P:A_2OWO:A_1ZAU:A	8	2858	16	50873	8.9001	2.18606	2.20073e-05	0.0474728
PF00009	GTP_EFTU	Elongation factor Tu GTP binding domain	4NCN:A_5TV2:A_2YWE:A_4N3G:A_4TMW:A_4ZU9:A_3MMP:A_3JB9:B_5IZK:A_4FN5:A_6BK7:A_5TY0:A_2DY1:A_5W7Q:A_2HCJ:B_3IZQ:1_1D2E:A_5I4Q:C_5W76:A_6B8D:A_3J4J:A_4KJZ:A_3AGP:A_3WXM:A_4B47:A_3MCA:A	26	2858	175	50873	2.6446	0.972521	4.53347e-05	0.0951312
PF13949	ALIX_LYPXL_bnd	ALIX V-shaped domain binding to HIV	4JIO:A_5J0K:A_2XS8:A_5LM1:A_2OJQ:A_5DJN:A_3CVF:A	7	2858	14	50873	8.9001	2.18606	7.26794e-05	0.147895
PF00611	FCH	Fes/CIP4; and EFC/F-BAR homology domain	2X3X:A_4BNE:A_4DYL:A_3ACO:A_3QWE:A_5I6J:A_3HAJ:A_2EFL:A_3LLL:A	9	2858	30	50873	5.34006	1.67524	0.000169522	0.311321
PF03120	DNA_ligase_OB	NAD-dependent DNA ligase OB-fold domain	1B04:A_4GLX:A_3SGI:A_1DGS:A_1V9P:A_2OWO:A	6	2858	12	50873	8.9001	2.18606	0.000242313	0.412679
PF00271	Helicase_C	Helicase conserved C-terminal domain	2ZJ2:A_4KIT:B_2WZQ:A_5O9G:W_5WSG:e_2JLY:A_1GKU:B_5X0X:O_5FFJ:A_3H1T:A_1D9Z:A_2IPC:A_5HZR:A_5JXR:A_1NL3:A_1C4O:A_2VA8:A_3P4X:A_6BK8:P_5DCA:A_4LJY:A_2D7D:A_6FML:G_4DDV:A_5M59:A_2VSX:A_4A2Q:A_5AGA:A_5JC7:A_4A2W:A_2P6U:A_4BE7:B_3TBK:A_3MWY:W_5VVR:M_1FUK:A_4BGD:A	37	2858	329	50873	2.00185	0.69407	0.000245412	0.416521
PF12826	HHH_2	Helix-hairpin-helix motif	5LM9:A_4GLX:A_3SGI:A_1DGS:A_1V9P:A_5LM7:A_2OWO:A	7	2858	18	50873	6.9223	1.93475	0.000248812	0.420715
PF04851	ResIII	Type III restriction enzyme; res subunit	5X0X:O_5FFJ:A_3H1T:A_5HZR:A_5JXR:A_5IY6:V_5OQJ:7_5FMF:1_5JC7:A_4BE7:B_3MWY:W	11	2858	48	50873	4.07921	1.4059	0.000254021	0.426717
PF08264	Anticodon_1	Anticodon-binding domain of tRNA	1QU3:A_2BYT:A_1WZ2:A_1RQG:A_5GOY:A_3ZIU:A_1GAX:A_4QRD:A_1WKB:A	9	2858	34	50873	4.71182	1.55007	0.000371877	0.556342
PF04963	Sigma54_CBD	Sigma-54 factor; core binding domain	2K9M:A_5NSR:M_5UI8:M_5NWT:M_5UI5:I	5	2858	8	50873	11.1251	2.40921	0.000383578	0.56738
PF00867	XPG_I	XPG I-region	3ORY:A_1RXV:A_1MC8:A_1B43:A_1A76:A_4WA8:A_2IZO:A	7	2858	20	50873	6.23007	1.82939	0.000418394	0.598228
PF00752	XPG_N	XPG N-terminal domain	3ORY:A_1RXV:A_1MC8:A_1B43:A_1A76:A_4WA8:A_2IZO:A	7	2858	20	50873	6.23007	1.82939	0.000418394	0.598228
PF09111	SLIDE	SLIDE	2Y9Z:A_5O9G:W_2NOG:A_4WCX:A_1OFC:X	5	2858	9	50873	9.88901	2.29142	0.00057047	0.710942
PF05835	Synaphin	Synaphin protein	1L4A:E_3RK3:E_5W5D:E_1KIL:E	4	2858	5	50873	14.2402	2.65607	0.000814586	0.829806
PF13404	HTH_AsnC-type	AsnC-type helix-turn-helix domain	4GFJ:A_2CSD:A_4YY5:A_3M7G:A_5HM5:A_3M6K:A_4CH7:A	7	2858	23	50873	5.41746	1.68963	0.000833262	0.836444
PF09110	HAND	HAND	2Y9Z:A_2NOG:A_5JXR:A_1OFC:X	4	2858	6	50873	11.8668	2.47375	0.00130033	0.940373
PF14520	HHH_5	Helix-hairpin-helix domain	2ZJ2:A_4GFJ:A_2W9M:A_2CSD:A_2VA8:A_4GLX:A_5MS0:M_2OTJ:Y_5HM5:A_1IXR:A_5M59:A_3SGI:A_2P6U:A_1DGS:A_4WA8:A_1V9P:A_2OWO:A	17	2858	124	50873	2.44035	0.892142	0.0018699	0.982484
PF02130	UPF0054	Uncharacterized protein family UPF0054	1XAX:A_1OZ9:A_1TVI:A_1XM5:A	4	2858	7	50873	10.1715	2.31959	0.00195728	0.985475
PF00889	EF_TS	Elongation factor TS	3MMP:A_1AIP:C_1XB2:B_1TFE:A_3AGP:A	5	2858	13	50873	6.84623	1.9237	0.00204135	0.987866
PF03119	DNA_ligase_ZBD	NAD-dependent DNA ligase C4 zinc finger domain	4GLX:A_3SGI:A_1DGS:A_1V9P:A_2OWO:A	5	2858	13	50873	6.84623	1.9237	0.00204135	0.987866
PF11987	IF-2	Translation-initiation factor 2	4NCN:A_4N3G:A_4TMW:A_3J4J:A_4KJZ:A_4B47:A	6	2858	20	50873	5.34006	1.67524	0.00208036	0.988779
PF01068	DNA_ligase_A_M	ATP dependent DNA ligase domain	5DIS:C_1X9N:A_3NBZ:B_2HIV:A_3RR5:A	5	2858	14	50873	6.35722	1.84959	0.00264962	0.996686
PF14878	DLD	Death-like domain of SPT6	3PSI:A_3BZK:A_3PSF:A	3	2858	3	50873	17.8002	2.87921	0.00266958	0.996817
PF09371	Tex_N	Tex-like protein N-terminal domain	3PSI:A_3BZK:A_3PSF:A	3	2858	3	50873	17.8002	2.87921	0.00266958	0.996817
PF03143	GTP_EFTU_D3	Elongation factor Tu C-terminal domain	3MMP:A_5W7Q:A_2HCJ:B_3IZQ:1_1D2E:A_5I4Q:C_5W76:A_1JNY:A_3AGP:A_3WXM:A_3MCA:A	11	2858	67	50873	2.92242	1.07241	0.00279039	0.997533
PF12130	DUF3585	Protein of unknown function (DUF3585)	5SZG:A_5LE0:B_5SZH:A_4R0R:A	4	2858	8	50873	8.9001	2.18606	0.00281246	0.997641
PF05524	PEP-utilisers_N	PEP-utilising enzyme; N-terminal	2HWG:A_3EZB:A_5WOY:A_2WQD:A	4	2858	8	50873	8.9001	2.18606	0.00281246	0.997641
PF00956	NAP	Nucleosome assembly protein (NAP)	3FS3:A_5GPL:A_3Q68:A_2Z2R:A_3Q33:B_2AYU:A	6	2858	22	50873	4.8546	1.57993	0.00310692	0.998742
PF08725	Integrin_b_cyt	Integrin beta cytoplasmic domain	2KV9:B_1KUZ:B_1M8O:B_2LJD:A_2H7D:B_4UM8:B	6	2858	23	50873	4.64353	1.53548	0.00374278	0.99967
PF00769	ERM	Ezrin/radixin/moesin family	4RM9:A_2XNX:M_1E5W:A_1EF1:C	4	2858	9	50873	7.9112	2.06828	0.00389197	0.99976
PF00387	PI-PLC-Y	Phosphatidylinositol-specific phospholipase C; Y domain	3OHM:B_1DJZ:A_4GNK:B_2ZKM:X	4	2858	9	50873	7.9112	2.06828	0.00389197	0.99976
PF08512	Rtt106	Histone chaperone Rttp106-like	4KHO:A_4PQ0:A_4IOY:X_4KHA:A	4	2858	9	50873	7.9112	2.06828	0.00389197	0.99976
PF04552	Sigma54_DBD	Sigma-54; DNA binding domain	5NSR:M_5UI8:M_5NWT:M_5UI5:I	4	2858	9	50873	7.9112	2.06828	0.00389197	0.99976
PF09279	EF-hand_like	Phosphoinositide-specific phospholipase C; efhand-like	3OHM:B_1DJZ:A_4GNK:B_2ZKM:X	4	2858	9	50873	7.9112	2.06828	0.00389197	0.99976
PF02591	zf-RING_7	C4-type zinc ribbon domain	4ILO:A_3NA7:A_5Y06:A	3	2858	4	50873	13.3502	2.59153	0.00448673	0.99993
PF08564	CDC37_C	Cdc37 C terminal domain	5FWP:E_2N5X:A_1US7:B	3	2858	4	50873	13.3502	2.59153	0.00448673	0.99993
PF00309	Sigma54_AID	Sigma-54 factor; Activator interacting domain (AID)	3GX8:A_5NSR:M_5UI8:M	3	2858	4	50873	13.3502	2.59153	0.00448673	0.99993
PF00448	SRP54	SRP54-type protein; GTPase domain	5L3S:A_1ZU4:A_2Q9C:A_1VMA:A_5GAD:l_5L3S:B_4AK9:A_3DMD:B_3DM5:A_1QZX:A	10	2858	62	50873	2.871	1.05466	0.00475733	0.99996
PF02250	Orthopox_35kD	35kD major secreted virus protein	1CQ3:A_4ZK9:A_2FIN:A_2GRK:A	4	2858	10	50873	7.12008	1.96292	0.00522057	0.999985
PF08529	NusA_N	NusA N-terminal domain	1HH2:P_5LM9:A_5MS0:M_5LM7:A	4	2858	10	50873	7.12008	1.96292	0.00522057	0.999985
PF06345	Drf_DAD	DRF Autoregulatory Domain	2J1D:G_3VLE:A_2BAP:D_3OBV:E	4	2858	10	50873	7.12008	1.96292	0.00522057	0.999985
PF03065	Glyco_hydro_57	Glycosyl hydrolase family 57	1K1X:A_1UFA:A_3N92:A_4CMR:A	4	2858	11	50873	6.4728	1.86761	0.00682143	0.999999
PF01018	GTP1_OBG	GTP1/OBG	4CSU:9_1UDX:A_5M04:A	3	2858	5	50873	10.6801	2.36838	0.00689524	1
PF06470	SMC_hinge	SMC proteins Flexible Hinge Domain	4U4P:A_4RSJ:A_4RSI:B_4U4P:B_2WD5:B_5XG2:A	6	2858	27	50873	3.9556	1.37513	0.00727581	1
PF00533	BRCT	BRCA1 C Terminus (BRCT) domain	3EF1:A_2LE0:A_2COK:A_4YG8:A_5ECG:C_3L46:A_1DGS:A_1L7B:A_2OWO:A	9	2858	56	50873	2.86075	1.05108	0.0073602	1
PF02181	FH2	Formin Homology 2 Domain	2J1D:G_2Z6E:A_1V9D:A_1UX4:A_3OBV:E	5	2858	19	50873	4.68427	1.54421	0.00775852	1
PF16326	ABC_tran_CTD	ABC transporter C-terminal domain	1U0I:A_4RIC:A_4RSI:B_1G6U:A_4ILO:A_3NA7:A_1KDD:A_4ETP:B_5XG2:A_3TNF:B_4TKO:B_4HSE:A_5U5B:A_3L37:A_2OTO:A_2LW1:A_2LF0:A	17	2858	149	50873	2.0309	0.708477	0.00886301	1
PF05190	MutS_IV	MutS family domain IV	1OH5:A_1EWQ:A_5J0I:A_3THZ:A_1EWR:A	5	2858	20	50873	4.45005	1.49292	0.00927935	1
PF00190	Cupin_1	Cupin	3KSC:A_1UIK:A_4QKD:A_1CAW:B_5E1R:A_2D5H:A_5GYL:A_2CV6:A_1DGR:Y_2EAA:A_1IPK:A_3FZ3:A_6CB4:A_5WPW:A_3C3V:A_2E9Q:A_5VF5:A_3S7I:A_1UCX:A	19	2858	174	50873	1.9437	0.664594	0.00945176	1
PF06631	DUF1154	Protein of unknown function (DUF1154)	1JAD:A_5JX1:A_4GNK:B	3	2858	6	50873	8.9001	2.18606	0.00993557	1
PF02263	GBP	Guanylate-binding protein; N-terminal domain	6B9G:B_1DG3:A_5VGR:A_3QOF:A	4	2858	13	50873	5.47699	1.70056	0.0109234	1
PF02020	W2	eIF4-gamma/eIF5/eIF2-epsilon	2FUL:A_1UG3:A_2IU1:A_1PAQ:A_5B04:I	5	2858	21	50873	4.23815	1.44413	0.0109934	1
PF02881	SRP54_N	SRP54-type protein; helical bundle domain	5L3S:A_1ZU4:A_2Q9C:A_1VMA:A_5GAD:l_5L3S:B_3DM5:A_1QZX:A	8	2858	51	50873	2.79219	1.02683	0.012638	1
PF14492	EFG_II	Elongation Factor G; domain II	2YWE:A_3JB9:B_4FN5:A_5TY0:A_2DY1:A_5LJ3:C	6	2858	31	50873	3.4452	1.23698	0.0127451	1
PF04679	DNA_ligase_A_C	ATP dependent DNA ligase C terminal region	1X9N:A_2HIV:A_3RR5:A	3	2858	7	50873	7.62866	2.03191	0.0136364	1
PF01017	STAT_alpha	STAT protein; all-alpha domain	5OEN:B_1YVL:A_1BF5:A	3	2858	7	50873	7.62866	2.03191	0.0136364	1
PF05470	eIF-3c_N	Eukaryotic translation initiation factor 3 subunit 8 N-terminus	5A5T:C_5H7U:A_4UER:c	3	2858	7	50873	7.62866	2.03191	0.0136364	1
PF00261	Tropomyosin	Tropomyosin	4A7L:B_2W49:A_3U59:A_2EFR:A_1IC2:A_3U1A:A_2D3E:A_3U1C:A_2B9C:A	9	2858	63	50873	2.54289	0.9333	0.0140755	1
PF16880	EHD_N	N-terminal EH-domain containing protein	5MVF:A_2QPT:A	2	2858	2	50873	17.8002	2.87921	0.0158103	1
PF05361	PP1_inhibitor	PKC-activated protein phosphatase-1 inhibitor	1K5O:A_1J2M:A	2	2858	2	50873	17.8002	2.87921	0.0158103	1
PF14619	SnAC	Snf2-ATP coupling; chromatin remodelling complex	5X0X:O_5HZR:A	2	2858	2	50873	17.8002	2.87921	0.0158103	1
PF11535	Calci_bind_CcbP	Calcium binding	3URG:A_2P0P:A	2	2858	2	50873	17.8002	2.87921	0.0158103	1
PF14641	HTH_44	Helix-turn-helix DNA-binding domain of SPT6	3PSI:A_3PSF:A	2	2858	2	50873	17.8002	2.87921	0.0158103	1
PF10018	Med4	Vitamin-D-receptor interacting Mediator subunit 4	5N9J:G_5SVA:T	2	2858	2	50873	17.8002	2.87921	0.0158103	1
PF16898	TOPRIM_C	C-terminal associated domain of TOPRIM	4FM9:A_1BJT:A	2	2858	2	50873	17.8002	2.87921	0.0158103	1
PF04180	LTV	Low temperature viability protein	5WWO:C_6FAI:j	2	2858	2	50873	17.8002	2.87921	0.0158103	1
PF06936	Selenoprotein_S	Selenoprotein S (SelS)	2Q2F:A_5KIU:A	2	2858	2	50873	17.8002	2.87921	0.0158103	1
PF14639	YqgF	Holliday-junction resolvase-like of SPT6	3PSI:A_3PSF:A	2	2858	2	50873	17.8002	2.87921	0.0158103	1
PF14635	HHH_7	Helix-hairpin-helix motif	3PSI:A_3PSF:A	2	2858	2	50873	17.8002	2.87921	0.0158103	1
PF07815	Abi_HHR	Abl-interactor HHR	3P8C:F_4N78:F	2	2858	2	50873	17.8002	2.87921	0.0158103	1
PF13184	KH_5	NusA-like KH domain	1HH2:P_5LM9:A_5MS0:M_5LM7:A	4	2858	15	50873	4.74672	1.55745	0.0163442	1
PF16808	PKcGMP_CC	Coiled-coil N-terminus of cGMP-dependent protein kinase	4PAS:A_3QH9:A_4R4M:A_3NMD:A_1ZXA:A	5	2858	24	50873	3.70838	1.31059	0.0173966	1
PF12781	AAA_9	ATP-binding dynein motor region D5	4RH7:A_5NUG:A_3QMZ:A	3	2858	8	50873	6.67508	1.89838	0.018016	1
PF05063	MT-A70	MT-A70	5IL0:B_5TEY:B_5K7W:B	3	2858	8	50873	6.67508	1.89838	0.018016	1
PF03133	TTL	Tubulin-tyrosine ligase family	5VLQ:A_4YLR:A_3TIG:A	3	2858	8	50873	6.67508	1.89838	0.018016	1
PF12780	AAA_8	P-loop containing dynein motor region D4	4RH7:A_5NUG:A_3QMZ:A	3	2858	8	50873	6.67508	1.89838	0.018016	1
PF12774	AAA_6	Hydrolytic ATP binding site of dynein motor region D1	4RH7:A_5NUG:A_3QMZ:A	3	2858	8	50873	6.67508	1.89838	0.018016	1
PF04760	IF2_N	Translation initiation factor IF-2; N-terminal region	3J4J:A_4KJZ:A_4B47:A	3	2858	8	50873	6.67508	1.89838	0.018016	1
PF08190	PIH1	pre-RNA processing PIH1/Nop17	4CSE:A_4CKT:A_4PSF:A	3	2858	8	50873	6.67508	1.89838	0.018016	1
PF14578	GTP_EFTU_D4	Elongation factor Tu domain 4	4NCN:A_4N3G:A_1XE1:A	3	2858	8	50873	6.67508	1.89838	0.018016	1
PF08587	UBA_2	Ubiquitin associated domain (UBA)	4RED:A_4F2L:A_4CFH:A_4REW:A	4	2858	16	50873	4.45005	1.49292	0.0195855	1
PF00183	HSP90	Hsp90 protein	3NMQ:A_2CG9:A_4GQT:A_3IED:A_3HJC:A_5FWM:A_6D1X:A_2CGE:A_3Q6N:A_2O1T:A_1HK7:A	11	2858	89	50873	2.20003	0.788469	0.0217398	1
PF02373	JmjC	JmjC domain; hydroxylase	2XXZ:A_3N9M:A_2YU2:A_4IGQ:A_5K4L:A_4EZH:A_4QX8:A	7	2858	46	50873	2.70873	0.996479	0.021767	1
PF01504	PIP5K	Phosphatidylinositol-4-phosphate 5-Kinase	3X03:A_2YBX:A_2GK9:A	3	2858	9	50873	5.9334	1.7806	0.0230839	1
PF08644	SPT16	FACT complex subunit (SPT16/CDC68)	4KHO:A_4IOY:X_4KHA:A	3	2858	9	50873	5.9334	1.7806	0.0230839	1
PF07742	BTG	BTG family	5CI9:A_2Z15:A_2D5R:B	3	2858	9	50873	5.9334	1.7806	0.0230839	1
PF11816	DUF3337	Domain of unknown function (DUF3337)	5K1C:B_5CVO:A_5K1B:B	3	2858	9	50873	5.9334	1.7806	0.0230839	1
PF04675	DNA_ligase_A_N	DNA ligase N terminus	1X9N:A_2HIV:A_3RR5:A	3	2858	9	50873	5.9334	1.7806	0.0230839	1
PF02896	PEP-utilizers_C	PEP-utilising enzyme; TIM barrel domain	2HWG:A_3EZB:A_2WQD:A_2BG5:A	4	2858	17	50873	4.18828	1.43229	0.0231957	1
PF00816	Histone_HNS	H-NS histone family	1LR1:A_1NI8:A_3NR7:A_1OV9:A	4	2858	17	50873	4.18828	1.43229	0.0231957	1
PF07065	D123	D123	4ZGN:A_4ZGP:A	2	2858	3	50873	11.8668	2.47375	0.0254238	1
PF01050	MannoseP_isomer	Mannose-6-phosphate isomerase	2X60:A_2CU2:A	2	2858	3	50873	11.8668	2.47375	0.0254238	1
PF08174	Anillin	Cell division protein anillin	4XH3:A_4XOI:B	2	2858	3	50873	11.8668	2.47375	0.0254238	1
PF16857	RNA_pol_inhib	RNA polymerase inhibitor	4LK0:M_2LMC:A	2	2858	3	50873	11.8668	2.47375	0.0254238	1
PF04869	Uso1_p115_head	Uso1 / p115 like vesicle tethering protein; head region	3GQ2:A_2W3C:A	2	2858	3	50873	11.8668	2.47375	0.0254238	1
PF16522	FliS_cochap	Flagellar FLiS export co-chaperone; HP1076	3K1H:A_3K1I:C	2	2858	3	50873	11.8668	2.47375	0.0254238	1
PF09470	Telethonin	Telethonin protein	2F8V:T_1YA5:T	2	2858	3	50873	11.8668	2.47375	0.0254238	1
PF12213	Dpoe2NT	DNA polymerases epsilon N terminal	5VBN:A_2V6Z:M	2	2858	3	50873	11.8668	2.47375	0.0254238	1
PF00738	Polyhedrin	Polyhedrin	3JVB:A_2WUX:A	2	2858	3	50873	11.8668	2.47375	0.0254238	1
PF09968	DUF2202	Uncharacterized protein domain (DUF2202)	4PXT:A_3Q4O:A	2	2858	3	50873	11.8668	2.47375	0.0254238	1
PF12185	IR1-M	Nup358/RanBP2 E3 ligase domain	1Z5S:D_3UIO:D	2	2858	3	50873	11.8668	2.47375	0.0254238	1
PF03833	PolC_DP2	DNA polymerase II large subunit DP2	5IJL:A_3O59:X	2	2858	3	50873	11.8668	2.47375	0.0254238	1
PF10229	MMADHC	Methylmalonic aciduria and homocystinuria type D protein	5CV0:A_5A4R:A	2	2858	3	50873	11.8668	2.47375	0.0254238	1
PF16601	NPF	Rabosyn-5 repeating NPF sequence-motif	3HAJ:A_1Z0J:B	2	2858	3	50873	11.8668	2.47375	0.0254238	1
PF03028	Dynein_heavy	Dynein heavy chain and region D6 of dynein motor	4RH7:A_5NUG:A_3QMZ:A	3	2858	10	50873	5.34006	1.67524	0.0288415	1
PF03731	Ku_N	Ku70/Ku80 N-terminal alpha/beta domain	5Y58:B_5Y59:B_1JEY:A	3	2858	10	50873	5.34006	1.67524	0.0288415	1
PF11521	TFIIE-A_C	C-terminal general transcription factor TFIIE alpha	2RNR:A_5IY6:Q_2JTX:A	3	2858	10	50873	5.34006	1.67524	0.0288415	1
PF03097	BRO1	BRO1-like domain	4JIO:A_2XS8:A_5LM1:A_2OJQ:A_3UM3:A	5	2858	28	50873	3.17861	1.15644	0.0291972	1
PF00549	Ligase_CoA	CoA-ligase	4XX0:A_2CSU:A_2NU6:A_2YV1:A_3UFX:B	5	2858	28	50873	3.17861	1.15644	0.0291972	1
PF17207	MCM_OB	MCM OB domain	3JC6:5_3F9V:A_3JA8:7_2VL6:A_1LTL:A_3JC6:6_4FDG:B_4R7Y:A_6F0L:3_5V8F:2	10	2858	81	50873	2.19756	0.787346	0.0298639	1
PF02403	Seryl_tRNA_N	Seryl-tRNA synthetase N-terminal domain	3QO7:A_1WLE:A_1SRY:A_2ZR2:A_4AD8:A_2DQ3:A	6	2858	39	50873	2.73849	1.00741	0.0311936	1
PF00636	Ribonuclease_3	Ribonuclease III domain	3RV1:A_1U61:A_2EB1:A_3RV0:A_3C4B:A_5B16:A	6	2858	39	50873	2.73849	1.00741	0.0311936	1
PF08326	ACC_central	Acetyl-CoA carboxylase; central region	5CSA:A_5CSL:A_5I6E:A_5CS4:A	4	2858	19	50873	3.74741	1.32107	0.0315544	1
PF00343	Phosphorylase	Carbohydrate phosphorylase	5IKO:A_2ZB2:A_3L7B:A_5LRB:A	4	2858	19	50873	3.74741	1.32107	0.0315544	1
PF02260	FATC	FATC domain	5OEJ:B_5NP0:A_5W1R:A_5WBY:B	4	2858	19	50873	3.74741	1.32107	0.0315544	1
PF00517	GP41	Retroviral envelope protein	5YB2:E_5FYK:B_1ENV:A_2KP8:A_3MNW:P_3GWO:A_1JEK:B_5KA5:A_3P30:A_2X7R:B_5THR:A_5VN8:A_5CMU:A_1FAV:C_3CP1:A_3VTP:D_5HFL:A	17	2858	170	50873	1.78002	0.576625	0.0318841	1
PF13361	UvrD_C	UvrD-like helicase C-terminal domain	2PJR:B_3PJR:A_4CEI:A_2IS2:A_1QHH:D	5	2858	29	50873	3.069	1.12135	0.0327755	1
PF00679	EFG_C	Elongation factor G C-terminus	2YWE:A_3JB9:B_4FN5:A_2DY1:A_5LJ3:C	5	2858	29	50873	3.069	1.12135	0.0327755	1
PF16457	PH_12	Pleckstrin homology domain	3OHM:B_4GNK:B_2ZKM:X	3	2858	11	50873	4.8546	1.57993	0.0352836	1
PF07728	AAA_5	AAA domain (dynein-related subfamily)	4RH7:A_5NUG:A_3QMZ:A	3	2858	11	50873	4.8546	1.57993	0.0352836	1
PF00388	PI-PLC-X	Phosphatidylinositol-specific phospholipase C; X domain	3OHM:B_1DJZ:A_4GNK:B_2ZKM:X	4	2858	20	50873	3.56004	1.26977	0.0363136	1
PF00488	MutS_V	MutS domain V	1OH5:A_1EWQ:A_3THZ:A_1EWR:A	4	2858	20	50873	3.56004	1.26977	0.0363136	1
PF05188	MutS_II	MutS domain II	1OH5:A_1EWQ:A_3THZ:A_1EWR:A	4	2858	20	50873	3.56004	1.26977	0.0363136	1
PF00262	Calreticulin	Calreticulin family	1K9C:A_1JHN:A_1HHN:A_1K91:A	4	2858	20	50873	3.56004	1.26977	0.0363136	1
PF08075	NOPS	NOPS (NUC059) domain	5CA5:A_5WPA:B_4WIK:A_4WIJ:A	4	2858	20	50873	3.56004	1.26977	0.0363136	1
PF01624	MutS_I	MutS domain I	1OH5:A_1EWQ:A_3THZ:A_1EWR:A	4	2858	20	50873	3.56004	1.26977	0.0363136	1
PF03787	RAMPs	RAMP superfamily	4QTS:C_4W8X:A_3X1L:H_4N0L:A_4QTS:A	5	2858	30	50873	2.9667	1.08745	0.0366148	1
PF16731	GARP	Glutamic acid/alanine-rich protein of Trypanosoma	5JDO:B_2Y44:A	2	2858	4	50873	8.9001	2.18606	0.0368009	1
PF12073	DUF3553	Protein of unknown function (DUF3553)	2IS2:A_1QHH:D	2	2858	4	50873	8.9001	2.18606	0.0368009	1
PF14714	KH_dom-like	KH-domain-like of EngA bacterial GTPase enzymes; C-terminal	5DN8:A_3J8G:X	2	2858	4	50873	8.9001	2.18606	0.0368009	1
PF06003	SMN	Survival motor neuron protein (SMN)	1G5V:A_4A4F:A	2	2858	4	50873	8.9001	2.18606	0.0368009	1
PF09223	ZinT	ZinT (YodA) periplasmic lipocalin-like zinc-recruitment	1OEK:A_5YXC:A	2	2858	4	50873	8.9001	2.18606	0.0368009	1
PF04849	HAP1_N	HAP1 N-terminal conserved region	6F1U:X_6F1T:X	2	2858	4	50873	8.9001	2.18606	0.0368009	1
PF08912	Rho_Binding	Rho Binding	1UIX:A_1S1C:X	2	2858	4	50873	8.9001	2.18606	0.0368009	1
PF13892	DBINO	DNA-binding domain	5JXR:A_6FML:G	2	2858	4	50873	8.9001	2.18606	0.0368009	1
PF04010	DUF357	Protein of unknown function (DUF357)	4FZO:A_5CWN:A	2	2858	4	50873	8.9001	2.18606	0.0368009	1
PF08565	CDC37_M	Cdc37 Hsp90 binding domain	5FWP:E_1US7:B	2	2858	4	50873	8.9001	2.18606	0.0368009	1
PF16550	RPN13_C	UCH-binding domain	2KR0:A_2MKZ:A	2	2858	4	50873	8.9001	2.18606	0.0368009	1
PF03468	XS	XS domain	4E8U:A_2MTG:A	2	2858	4	50873	8.9001	2.18606	0.0368009	1
PF01139	RtcB	tRNA-splicing ligase RtcB	4ISZ:A_2EPG:A	2	2858	4	50873	8.9001	2.18606	0.0368009	1
PF00788	RA	Ras association (RalGDS/AF-6) domain	3TCA:A_5KHQ:A_3KH0:A_2B3A:A_4F7Z:A_1RAX:A	6	2858	41	50873	2.60491	0.957398	0.0376197	1
PF04545	Sigma70_r4	Sigma-70; region 4	3N97:A_5TW1:F_5X22:F_6C06:F_1RP3:A_1TTY:A	6	2858	41	50873	2.60491	0.957398	0.0376197	1
PF03357	Snf7	Snf7	2XZE:Q_4TXR:C_3UM1:B_3UM3:B_3FRT:A_2GD5:A	6	2858	42	50873	2.54289	0.9333	0.0411263	1
PF00391	PEP-utilizers	PEP-utilising enzyme; mobile domain	2HWG:A_3EZB:A_5WOY:A_2WQD:A	4	2858	21	50873	3.39052	1.22098	0.041463	1
PF08385	DHC_N1	Dynein heavy chain; N-terminal region 1	6F38:e_5NUG:A_6F1T:e_6F1U:f	4	2858	21	50873	3.39052	1.22098	0.041463	1
PF04433	SWIRM	SWIRM domain	5L3C:A_2Z3Y:A_4FWJ:A_2DCE:A	4	2858	21	50873	3.39052	1.22098	0.041463	1
PF13625	Helicase_C_3	Helicase conserved C-terminal domain	5IY6:V_5OQJ:7_3DOM:A	3	2858	12	50873	4.45005	1.49292	0.0423991	1
PF16203	ERCC3_RAD25_C	ERCC3/RAD25/XPB C-terminal helicase	5IY6:V_5OQJ:7_5FMF:1	3	2858	12	50873	4.45005	1.49292	0.0423991	1
PF12777	MT	Microtubule-binding stalk of dynein motor	4RH7:A_5NUG:A_3QMZ:A	3	2858	12	50873	4.45005	1.49292	0.0423991	1
PF07730	HisKA_3	Histidine kinase	5IUN:A_1IC2:A_3U1A:A	3	2858	12	50873	4.45005	1.49292	0.0423991	1
PF06817	RVT_thumb	Reverse transcriptase thumb domain	5C24:A_5T82:A_4B3Q:B	3	2858	12	50873	4.45005	1.49292	0.0423991	1
PF01025	GrpE	GrpE	2PFT:A_3A6M:A_4ANI:A	3	2858	12	50873	4.45005	1.49292	0.0423991	1
PF00293	NUDIX	NUDIX domain	3X0N:A_3OGA:A_1U20:A_5LTU:A_2FVV:A_2O5F:A_5LF8:A_3N77:A_3E57:A_2FKB:A_3Q91:A_2YYH:A_2DSC:A_3MCF:A_3I9X:A_2AZW:A_2YVN:A_2PNY:A	18	2858	193	50873	1.66012	0.506892	0.045082	1
PF16516	CC2-LZ	Leucine zipper of domain CC2 of NEMO; NF-kappa-B essential modulator	2V4H:A_3FX0:A_3JSV:C_5B83:B	4	2858	22	50873	3.2364	1.17446	0.0470029	1
PF00249	Myb_DNA-binding	Myb-like DNA-binding domain	2Y9Z:A_2CKX:A_3ZMS:B_2NOG:A_2YUS:A_2LLK:A_5MPS:O_4OE9:A_1OFC:X_2ROH:A_5MQF:L_2JUH:A	12	2858	116	50873	1.8414	0.610527	0.0482628	1
PF00270	DEAD	DEAD/DEAH box helicase	2ZJ2:A_4KIT:B_5WSG:e_1GKU:B_1D9Z:A_1C4O:A_2VA8:A_3P4X:A_5DCA:A_4LJY:A_4DDV:A_5M59:A_2VSX:A_4A2Q:A_5AGA:A_4A2W:A_2P6U:A_3TBK:A_4BGD:A	19	2858	203	50873	1.66603	0.510443	0.0491102	1
PF17041	SasG_E	E domain	3TIP:A_3TIQ:A	2	2858	5	50873	7.12008	1.96292	0.0497265	1
PF08703	PLC-beta_C	PLC-beta C terminal	1JAD:A_4GNK:B	2	2858	5	50873	7.12008	1.96292	0.0497265	1
PF09645	F-112	F-112 protein	3MMP:A_2VQC:A	2	2858	5	50873	7.12008	1.96292	0.0497265	1
PF09210	DUF1957	Domain of unknown function (DUF1957)	1UFA:A_3N92:A	2	2858	5	50873	7.12008	1.96292	0.0497265	1
PF13943	WPP	WPP domain	4M70:E_4M70:R	2	2858	5	50873	7.12008	1.96292	0.0497265	1
PF13907	DUF4208	Domain of unknown function (DUF4208)	5O9G:W_4OYD:B	2	2858	5	50873	7.12008	1.96292	0.0497265	1
PF08758	Cadherin_pro	Cadherin prodomain like	1Q55:A_1OP4:A	2	2858	5	50873	7.12008	1.96292	0.0497265	1
PF03399	SAC3_GANP	SAC3/GANP family	5L3T:A_5G5P:A	2	2858	5	50873	7.12008	1.96292	0.0497265	1
PF08969	USP8_dimer	USP8 dimerisation domain	5CWM:A_2XZE:A	2	2858	5	50873	7.12008	1.96292	0.0497265	1
PF11611	DUF4352	Domain of unknown function (DUF4352)	4R4G:A_5BXG:A	2	2858	5	50873	7.12008	1.96292	0.0497265	1
PF12871	PRP38_assoc	Pre-mRNA-splicing factor 38-associated hydrophilic C-term	5O9Z:I_4RZA:A	2	2858	5	50873	7.12008	1.96292	0.0497265	1
PF09166	Biliv-reduc_cat	Biliverdin reductase; catalytic	1LC3:A_2H63:A	2	2858	5	50873	7.12008	1.96292	0.0497265	1
PF09273	Rubis-subs-bind	Rubisco LSMT substrate-binding	3QXY:A_1OZV:A	2	2858	5	50873	7.12008	1.96292	0.0497265	1
PF00847	AP2	AP2 domain	5WX9:A_2MRA:A	2	2858	5	50873	7.12008	1.96292	0.0497265	1
PF07705	CARDB	CARDB	3IDU:A_2M8X:A	2	2858	5	50873	7.12008	1.96292	0.0497265	1
PF02724	CDC45	CDC45-like protein	5U8T:E_5DGO:A	2	2858	5	50873	7.12008	1.96292	0.0497265	1
PF11538	Snurportin1	Snurportin1	5DIS:C_3NBZ:B	2	2858	5	50873	7.12008	1.96292	0.0497265	1
PF02685	Glucokinase	Glucokinase	1Q18:A_5BRE:A	2	2858	5	50873	7.12008	1.96292	0.0497265	1
PF13401	AAA_22	AAA domain	2QBY:B_5FV0:A	2	2858	5	50873	7.12008	1.96292	0.0497265	1
PF07529	HSA	HSA	5HZR:A_5I9E:H	2	2858	5	50873	7.12008	1.96292	0.0497265	1
PF02847	MA3	MA3 domain	3I4R:B_1UG3:A_5LJ5:H_5GJQ:N_5MPS:T	5	2858	33	50873	2.697	0.992141	0.049729	1
PF14814	UB2H	Bifunctional transglycosylase second domain	1D9Z:A_1C4O:A_2D7D:A	3	2858	13	50873	4.10774	1.41287	0.0501721	1
PF02889	Sec63	Sec63 Brl domain	4KIT:B_2Q0Z:X_5DCA:A_5M59:A_2P6U:A_4BGD:A	6	2858	45	50873	2.37336	0.864307	0.0528492	1
PF02844	GARS_N	Phosphoribosylglycinamide synthetase; N domain	3AW8:A_2Z04:A_2IP4:A_2YW2:A_2PN1:A	5	2858	34	50873	2.61768	0.962288	0.0546383	1
PF09079	Cdc6_C	CDC6; C terminal winged helix domain	2V1U:A_5V8F:A_2QBY:B	3	2858	14	50873	3.81433	1.33877	0.0585826	1
PF14716	HHH_8	Helix-hairpin-helix domain	2W9M:A_5TXZ:A_4QZG:A	3	2858	14	50873	3.81433	1.33877	0.0585826	1
PF08662	eIF2A	Eukaryotic translation initiation factor eIF2A	4UER:b_5A5U:B_4NOX:A	3	2858	14	50873	3.81433	1.33877	0.0585826	1
PF09177	Syntaxin-6_N	Syntaxin 6; N-terminal	4DVZ:A_4ABX:A_4AD8:A	3	2858	14	50873	3.81433	1.33877	0.0585826	1
PF10015	DUF2258	Uncharacterized protein conserved in archaea (DUF2258)	3TEK:A_4PSM:A_4PSO:A	3	2858	14	50873	3.81433	1.33877	0.0585826	1
PF04683	Proteasom_Rpn13	Proteasome complex subunit Rpn13 ubiquitin receptor	2Z4D:A_2KR0:A_4CR3:X	3	2858	14	50873	3.81433	1.33877	0.0585826	1
PF06657	Cep57_MT_bd	Centrosome microtubule-binding domain of Cep57	2LQ4:p_3KDQ:A_5J0J:A_2V71:A_5HDA:A	5	2858	35	50873	2.54289	0.9333	0.0598173	1
PF04539	Sigma70_r3	Sigma-70 region 3	5TW1:F_5X22:F_6C06:F_1RP3:A_1TTY:A	5	2858	35	50873	2.54289	0.9333	0.0598173	1
PF03271	EB1	EB1-like C-terminal motif	5JVU:A_5JVR:A_4XA3:A_5JX1:A_4XA1:A_2R8U:A_2HKQ:A_3TQ7:B	8	2858	67	50873	2.1254	0.753959	0.062317	1
PF06991	MFAP1	Microfibril-associated/Pre-mRNA processing	5F5V:B_5F5S:B	2	2858	6	50873	5.9334	1.7806	0.0640036	1
PF14815	NUDIX_4	NUDIX domain	3FFU:A_3R03:A	2	2858	6	50873	5.9334	1.7806	0.0640036	1
PF07926	TPR_MLP1_2	TPR/MLP1/MLP2-like protein	2V66:B_2V71:A	2	2858	6	50873	5.9334	1.7806	0.0640036	1
PF16953	PRORP	Protein-only RNase P	5DIZ:A_4G25:A	2	2858	6	50873	5.9334	1.7806	0.0640036	1
PF12896	ANAPC4	Anaphase-promoting complex; cyclosome; subunit 4	5BPW:A_5BPT:A	2	2858	6	50873	5.9334	1.7806	0.0640036	1
PF08267	Meth_synt_1	Cobalamin-independent synthase; N-terminal domain	4ZTX:A_1XR2:A	2	2858	6	50873	5.9334	1.7806	0.0640036	1
PF16735	MYO10_CC	Unconventional myosin-X coiled coil domain	2LW9:A_5HMO:A	2	2858	6	50873	5.9334	1.7806	0.0640036	1
PF03584	Herpes_ICP4_N	Herpesvirus ICP4-like protein N-terminal region	5MHJ:A_5MHK:A	2	2858	6	50873	5.9334	1.7806	0.0640036	1
PF07304	SRA1	Steroid receptor RNA activator (SRA1)	4BZJ:A_2MGX:A	2	2858	6	50873	5.9334	1.7806	0.0640036	1
PF17177	PPR_long	Pentacotripeptide-repeat region of PROPR	5DIZ:A_4G25:A	2	2858	6	50873	5.9334	1.7806	0.0640036	1
PF10991	DUF2815	Protein of unknown function (DUF2815)	5ODJ:A_1JE5:A	2	2858	6	50873	5.9334	1.7806	0.0640036	1
PF00992	Troponin	Troponin	4Y99:C_1A2X:B_2W4U:2_1J1E:C_1YTZ:I_1J1D:C	6	2858	48	50873	2.22503	0.799769	0.0664054	1
PF13823	ADH_N_assoc	Alcohol dehydrogenase GroES-associated	3FPL:A_1JQB:A_1BXZ:A_3FPC:A_3IP1:A_3FTN:A	6	2858	48	50873	2.22503	0.799769	0.0664054	1
PF01432	Peptidase_M3	Peptidase family M3	4KA7:A_2H1N:A_2QR4:A	3	2858	15	50873	3.56004	1.26977	0.0676069	1
PF14791	DNA_pol_B_thumb	DNA polymerase beta thumb	2W9M:A_5TXZ:A_4QZG:A	3	2858	15	50873	3.56004	1.26977	0.0676069	1
PF04111	APG6	Autophagy protein Apg6	5HHE:D_5DFZ:D_5K9L:A	3	2858	15	50873	3.56004	1.26977	0.0676069	1
PF16471	JIP_LZII	JNK-interacting protein leucine zipper II	5HYT:A_2W83:C_2XNY:M	3	2858	15	50873	3.56004	1.26977	0.0676069	1
PF09334	tRNA-synt_1g	tRNA synthetases class I (M)	2BYT:A_1RQG:A_5GOY:A_3ZIU:A_4QRD:A	5	2858	37	50873	2.40543	0.87773	0.0709805	1
PF03764	EFG_IV	Elongation factor G; domain IV	3JB9:B_4FN5:A_2DY1:A_5LJ3:C	4	2858	26	50873	2.73849	1.00741	0.0730138	1
PF08393	DHC_N2	Dynein heavy chain; N-terminal region 2	6F38:e_4RH7:A_5NUG:A_3QMZ:A	4	2858	26	50873	2.73849	1.00741	0.0730138	1
PF00122	E1-E2_ATPase	E1-E2 ATPase	3J08:A_1MHS:A_3A1D:A_3J09:A_4UMV:A	5	2858	38	50873	2.34213	0.851062	0.076961	1
PF01179	Cu_amine_oxid	Copper amine oxidase; enzyme domain	1TU5:A_1W7C:A_1W6C:A	3	2858	16	50873	3.33754	1.20523	0.0772186	1
PF02727	Cu_amine_oxidN2	Copper amine oxidase; N2 domain	1TU5:A_1W7C:A_1W6C:A	3	2858	16	50873	3.33754	1.20523	0.0772186	1
PF02114	Phosducin	Phosducin	2DBC:A_3EVI:A	2	2858	7	50873	5.08577	1.62645	0.0794517	1
PF02655	ATP-grasp_3	ATP-grasp domain	3DF7:A_2PN1:A	2	2858	7	50873	5.08577	1.62645	0.0794517	1
PF04880	NUDE_C	NUDE protein; C-terminal conserved region	2V66:B_2V71:A	2	2858	7	50873	5.08577	1.62645	0.0794517	1
PF10487	Nup188	Nucleoporin subcomplex protein binding to Pom34	5HB4:B_4KF7:A	2	2858	7	50873	5.08577	1.62645	0.0794517	1
PF02520	DUF148	Domain of unknown function DUF148	2MAR:A_5I0Q:A	2	2858	7	50873	5.08577	1.62645	0.0794517	1
PF05812	Herpes_BLRF2	Herpesvirus BLRF2 protein	3S9G:A_3KIN:B	2	2858	7	50873	5.08577	1.62645	0.0794517	1
PF02864	STAT_bind	STAT protein; DNA binding domain	1YVL:A_1BF5:A	2	2858	7	50873	5.08577	1.62645	0.0794517	1
PF03514	GRAS	GRAS domain family	5B3G:B_5B3H:B	2	2858	7	50873	5.08577	1.62645	0.0794517	1
PF12775	AAA_7	P-loop containing dynein motor region D3	5NUG:A_3QMZ:A	2	2858	7	50873	5.08577	1.62645	0.0794517	1
PF14254	DUF4348	Domain of unknown function (DUF4348)	4MJF:A_3SBU:A	2	2858	7	50873	5.08577	1.62645	0.0794517	1
PF14680	FANCI_HD2	FANCI helical domain 2	3W3Z:A_3S4Z:A	2	2858	7	50873	5.08577	1.62645	0.0794517	1
PF01798	Nop	snoRNA binding domain; fibrillarin	3NVM:A_5GAN:F_1NT2:B_3SIV:B	4	2858	27	50873	2.63707	0.969668	0.080452	1
PF00587	tRNA-synt_2b	tRNA synthetase class II core domain (G; H; P; S and T)	1HC7:A_1NJ8:A_5XIP:A_3QO7:A_1WLE:A_1SRY:A_2ZR2:A_3A31:A_2DQ3:A_5XIH:A	10	2858	98	50873	1.81635	0.596828	0.0815216	1
PF00454	PI3_PI4_kinase	Phosphatidylinositol 3- and 4-kinase	5OEJ:B_5NP0:A_5KC2:C_5W1R:A_5IS5:A_4AJW:A_5WBY:B	7	2858	58	50873	2.1483	0.764677	0.0855234	1
PF09336	Vps4_C	Vps4 C terminal oligomerisation domain	1R7R:A_5G4G:A_5VC7:A_3D8B:A_6AP1:A_2QP9:X_5XMK:A	7	2858	58	50873	2.1483	0.764677	0.0855234	1
PF02841	GBP_C	Guanylate-binding protein; C-terminal domain	1DG3:A_5VGR:A_3QOF:A	3	2858	17	50873	3.14121	1.14461	0.0873891	1
PF00791	ZU5	ZU5 domain	3F59:A_4D8O:A_3UD2:C	3	2858	17	50873	3.14121	1.14461	0.0873891	1
PF02809	UIM	Ubiquitin interaction motif	2KDF:A_2MKF:A_2RR9:C_1YX4:A_3A1Q:C	5	2858	40	50873	2.22503	0.799769	0.089705	1
PF00779	BTK	BTK motif	4Y93:A_2Z0P:A	2	2858	8	50873	4.45005	1.49292	0.0959055	1
PF12136	RNA_pol_Rpo13	RNA polymerase Rpo13 subunit HTH domain	3HKZ:Y_2WB1:J	2	2858	8	50873	4.45005	1.49292	0.0959055	1
PF12684	DUF3799	PDDEXK-like domain of unknown function (DUF3799)	4CEI:A_3L0A:A	2	2858	8	50873	4.45005	1.49292	0.0959055	1
PF02735	Ku	Ku70/Ku80 beta-barrel domain	5Y58:B_1JEY:A	2	2858	8	50873	4.45005	1.49292	0.0959055	1
PF10674	Ycf54	Protein of unknown function (DUF2488)	5M2P:A_3HZE:A	2	2858	8	50873	4.45005	1.49292	0.0959055	1
PF03454	MoeA_C	MoeA C-terminal region (domain IV)	1G8L:A_1XI8:A	2	2858	8	50873	4.45005	1.49292	0.0959055	1
PF08938	HBS1_N	HBS1 N-terminus	3IZQ:1_3MCA:A	2	2858	8	50873	4.45005	1.49292	0.0959055	1
PF03371	PRP38	PRP38 family	5O9Z:I_4RZA:A	2	2858	8	50873	4.45005	1.49292	0.0959055	1
PF12341	Mcl1_mid	Minichromosome loss protein; Mcl1; middle region	5GVB:A_4C8H:A	2	2858	8	50873	4.45005	1.49292	0.0959055	1
PF13532	2OG-FeII_Oxy_2	2OG-Fe(II) oxygenase superfamily	4NPM:A_3THP:A	2	2858	8	50873	4.45005	1.49292	0.0959055	1
PF03453	MoeA_N	MoeA N-terminal region (domain I and II)	1G8L:A_1XI8:A	2	2858	8	50873	4.45005	1.49292	0.0959055	1
PF00736	EF1_GNE	EF-1 guanine nucleotide exchange domain	2YY3:A_1GH8:A	2	2858	8	50873	4.45005	1.49292	0.0959055	1
PF00930	DPPIV_N	Dipeptidyl peptidase IV (DPP IV) N-terminal region	6EOT:A_6EOR:A_5TXE:A_4UER:b_5A5U:B_4D0K:A_1Z68:A	7	2858	62	50873	2.0097	0.697986	0.096778	1
PF12619	MCM2_N	Mini-chromosome maintenance protein 2	5C3I:D_5BO0:C_5V8F:2	3	2858	18	50873	2.9667	1.08745	0.0980881	1
PF07496	zf-CW	CW-type Zinc Finger	5OF9:A_4QQ4:A_4FWJ:A	3	2858	18	50873	2.9667	1.08745	0.0980881	1
PF14792	DNA_pol_B_palm	DNA polymerase beta palm	2W9M:A_5TXZ:A_4QZG:A	3	2858	18	50873	2.9667	1.08745	0.0980881	1
PF07807	RED_C	RED-like protein C-terminal region	5O9Z:R	1	2858	1	50873	17.8002	2.87921	0.103585	1
PF11637	UvsW	ATP-dependant DNA helicase UvsW	2JPN:A	1	2858	1	50873	17.8002	2.87921	0.103585	1
PF08655	DASH_Ask1	DASH complex subunit Ask1	6CFZ:A	1	2858	1	50873	17.8002	2.87921	0.103585	1
PF09922	DUF2154	Cell wall-active antibiotics response 4TMS YvqF	4QRK:A	1	2858	1	50873	17.8002	2.87921	0.103585	1
PF04669	Polysacc_synt_4	Polysaccharide biosynthesis	2JYN:A	1	2858	1	50873	17.8002	2.87921	0.103585	1
PF11631	DUF3255	Protein of unknown function (DUF3255)	2JOZ:A	1	2858	1	50873	17.8002	2.87921	0.103585	1
PF15459	RRP14	60S ribosome biogenesis protein Rrp14	6C0F:8	1	2858	1	50873	17.8002	2.87921	0.103585	1
PF09309	FCP1_C	FCP1; C-terminal	1ONV:B	1	2858	1	50873	17.8002	2.87921	0.103585	1
PF11931	DUF3449	Domain of unknown function (DUF3449)	4DGW:A	1	2858	1	50873	17.8002	2.87921	0.103585	1
PF14569	zf-UDP	Zinc-binding RING-finger	1WEO:A	1	2858	1	50873	17.8002	2.87921	0.103585	1
PF04176	TIP41	TIP41-like family	5W0X:A	1	2858	1	50873	17.8002	2.87921	0.103585	1
PF04456	DUF503	Protein of unknown function (DUF503)	1J27:A	1	2858	1	50873	17.8002	2.87921	0.103585	1
PF02981	FokI_N	Restriction endonuclease FokI; recognition domain	1FOK:A	1	2858	1	50873	17.8002	2.87921	0.103585	1
PF08651	DASH_Duo1	DASH complex subunit Duo1	6CFZ:D	1	2858	1	50873	17.8002	2.87921	0.103585	1
PF12795	MscS_porin	Mechanosensitive ion channel porin domain	5XG2:A	1	2858	1	50873	17.8002	2.87921	0.103585	1
PF13010	pRN1_helical	Primase helical domain	3M1M:A	1	2858	1	50873	17.8002	2.87921	0.103585	1
PF03247	Prothymosin	Prothymosin/parathymosin family	2MNQ:A	1	2858	1	50873	17.8002	2.87921	0.103585	1
PF07780	Spb1_C	Spb1 C-terminal domain	6EM5:w	1	2858	1	50873	17.8002	2.87921	0.103585	1
PF04345	Chor_lyase	Chorismate lyase	1JD3:A	1	2858	1	50873	17.8002	2.87921	0.103585	1
PF07194	P2	P2 response regulator binding domain	1U0S:A	1	2858	1	50873	17.8002	2.87921	0.103585	1
PF08987	DUF1892	Protein of unknown function (DUF1892)	1N6Z:A	1	2858	1	50873	17.8002	2.87921	0.103585	1
PF12152	eIF_4G1	Eukaryotic translation initiation factor 4G1	1RF8:B	1	2858	1	50873	17.8002	2.87921	0.103585	1
PF04856	Securin	Securin sister-chromatid separation inhibitor	5U1T:B	1	2858	1	50873	17.8002	2.87921	0.103585	1
PF11213	DUF3006	Protein of unknown function (DUF3006)	4YG8:A	1	2858	1	50873	17.8002	2.87921	0.103585	1
PF04676	CwfJ_C_2	Protein similar to CwfJ C-terminus 2	3JB9:c	1	2858	1	50873	17.8002	2.87921	0.103585	1
PF13670	PepSY_2	Peptidase propeptide and YPEB domain	2LRA:A	1	2858	1	50873	17.8002	2.87921	0.103585	1
PF09269	DUF1967	Domain of unknown function (DUF1967)	1UDX:A	1	2858	1	50873	17.8002	2.87921	0.103585	1
PF15516	BpuSI_N	BpuSI N-terminal domain	3S1S:A	1	2858	1	50873	17.8002	2.87921	0.103585	1
PF11447	DUF3201	Protein of unknown function (DUF3201)	1YB3:A	1	2858	1	50873	17.8002	2.87921	0.103585	1
PF01888	CbiD	CbiD	1SR8:A	1	2858	1	50873	17.8002	2.87921	0.103585	1
PF09649	CHZ	Histone chaperone domain CHZ	2JSS:B	1	2858	1	50873	17.8002	2.87921	0.103585	1
PF06421	LepA_C	GTP-binding protein LepA C-terminus	2YWE:A	1	2858	1	50873	17.8002	2.87921	0.103585	1
PF05918	API5	Apoptosis inhibitory protein 5 (API5)	3V6A:A	1	2858	1	50873	17.8002	2.87921	0.103585	1
PF10443	RNA12	RNA12 protein	3BJO:A	1	2858	1	50873	17.8002	2.87921	0.103585	1
PF09390	DUF1999	Protein of unknown function (DUF1999)	2D4O:A	1	2858	1	50873	17.8002	2.87921	0.103585	1
PF03985	Paf1	Paf1	4M6T:A	1	2858	1	50873	17.8002	2.87921	0.103585	1
PF16563	P66_CC	Coiled-coil and interaction region of P66A and P66B with MBD2	2L2L:A	1	2858	1	50873	17.8002	2.87921	0.103585	1
PF07321	YscO	Type III secretion protein YscO	4MH6:A	1	2858	1	50873	17.8002	2.87921	0.103585	1
PF12851	Tet_JBP	Oxygenase domain of the 2OGFeDO superfamily	5D9Y:A	1	2858	1	50873	17.8002	2.87921	0.103585	1
PF11416	Syntaxin-5_N	Syntaxin-5 N-terminal; Sly1p-binding domain	1MQS:B	1	2858	1	50873	17.8002	2.87921	0.103585	1
PF09940	DUF2172	Domain of unknown function (DUF2172)	3K9T:A	1	2858	1	50873	17.8002	2.87921	0.103585	1
PF04012	PspA_IM30	PspA/IM30 family	4WHE:A	1	2858	1	50873	17.8002	2.87921	0.103585	1
PF09254	Endonuc-FokI_C	Restriction endonuclease FokI; C terminal	1FOK:A	1	2858	1	50873	17.8002	2.87921	0.103585	1
PF12095	CRR7	Protein CHLORORESPIRATORY REDUCTION 7	2KRX:A	1	2858	1	50873	17.8002	2.87921	0.103585	1
PF14962	AIF-MLS	Mitochondria Localisation Sequence	5KVI:A	1	2858	1	50873	17.8002	2.87921	0.103585	1
PF08910	Aida_N	Aida N-terminus	1UG7:A	1	2858	1	50873	17.8002	2.87921	0.103585	1
PF02980	FokI_C	Restriction endonuclease FokI; catalytic domain	1FOK:A	1	2858	1	50873	17.8002	2.87921	0.103585	1
PF16921	Tex_YqgF	Tex protein YqgF-like domain	3BZK:A	1	2858	1	50873	17.8002	2.87921	0.103585	1
PF12372	DUF3652	Huntingtin protein region	6EZ8:A	1	2858	1	50873	17.8002	2.87921	0.103585	1
PF04792	LcrV	V antigen (LcrV) protein	4JBU:A	1	2858	1	50873	17.8002	2.87921	0.103585	1
PF03914	CBF	CBF/Mak21 family	6EM5:I	1	2858	1	50873	17.8002	2.87921	0.103585	1
PF10101	DUF2339	Predicted membrane protein (DUF2339)	5NWT:M	1	2858	1	50873	17.8002	2.87921	0.103585	1
PF16469	NPA	Nematode polyprotein allergen ABA-1	2XV9:A	1	2858	1	50873	17.8002	2.87921	0.103585	1
PF04677	CwfJ_C_1	Protein similar to CwfJ C-terminus 1	3JB9:c	1	2858	1	50873	17.8002	2.87921	0.103585	1
PF07890	Rrp15p	Rrp15p	6C0F:w	1	2858	1	50873	17.8002	2.87921	0.103585	1
PF17115	Toast_rack_N	N-terminal domain of toast_rack; DUF2154	4QRK:A	1	2858	1	50873	17.8002	2.87921	0.103585	1
PF04004	Leo1	Leo1-like protein	4M6T:A	1	2858	1	50873	17.8002	2.87921	0.103585	1
PF12864	DUF3822	Protein of unknown function (DUF3822)	3HRG:A	1	2858	1	50873	17.8002	2.87921	0.103585	1
PF10928	DUF2810	Protein of unknown function (DUF2810)	2LF0:A	1	2858	1	50873	17.8002	2.87921	0.103585	1
PF06877	RraB	Regulator of ribonuclease activity B	1NXI:A	1	2858	1	50873	17.8002	2.87921	0.103585	1
PF07084	Spot_14	Thyroid hormone-inducible hepatic protein Spot 14	3ONT:A	1	2858	1	50873	17.8002	2.87921	0.103585	1
PF11861	DUF3381	Domain of unknown function (DUF3381)	6EM5:w	1	2858	1	50873	17.8002	2.87921	0.103585	1
PF16902	Type2_restr_D3	Type-2 restriction enzyme D3 domain	1FOK:A	1	2858	1	50873	17.8002	2.87921	0.103585	1
PF09234	DUF1963	Domain of unknown function (DUF1963)	1PV5:A	1	2858	1	50873	17.8002	2.87921	0.103585	1
PF17118	DUF5105	Domain of unknown function (DUF5105)	4R4G:A	1	2858	1	50873	17.8002	2.87921	0.103585	1
PF04935	SURF6	Surfeit locus protein 6	6C0F:8	1	2858	1	50873	17.8002	2.87921	0.103585	1
PF05694	SBP56	56kDa selenium binding protein (SBP56)	2ECE:A	1	2858	1	50873	17.8002	2.87921	0.103585	1
PF03107	C1_2	C1 domain	1V5N:A	1	2858	1	50873	17.8002	2.87921	0.103585	1
PF15612	WHIM1	WSTF; HB1; Itc1p; MBD9 motif 1	2Y9Z:B	1	2858	1	50873	17.8002	2.87921	0.103585	1
PF03522	SLC12	Solute carrier family 12	3G40:A	1	2858	1	50873	17.8002	2.87921	0.103585	1
PF16833	EKLF_TAD2	Erythroid krueppel-like transcription factor; transactivation 2	2L2I:B	1	2858	1	50873	17.8002	2.87921	0.103585	1
PF09763	Sec3_C	Exocyst complex component Sec3	5YFP:A	1	2858	1	50873	17.8002	2.87921	0.103585	1
PF07896	DUF1674	Protein of unknown function (DUF1674)	2K5K:A	1	2858	1	50873	17.8002	2.87921	0.103585	1
PF09034	TRADD_N	TRADD; N-terminal domain	1F2H:A	1	2858	1	50873	17.8002	2.87921	0.103585	1
PF16661	Lactamase_B_6	Metallo-beta-lactamase superfamily domain	2I7X:A	1	2858	1	50873	17.8002	2.87921	0.103585	1
PF16837	SF3A3	Pre-mRNA-splicing factor SF3A3; of SF3a complex; Prp9	4DGW:A	1	2858	1	50873	17.8002	2.87921	0.103585	1
PF08654	DASH_Dad2	DASH complex subunit Dad2	6CFZ:C	1	2858	1	50873	17.8002	2.87921	0.103585	1
PF16567	CagD	Pathogenicity island component CagD	3CWY:A	1	2858	1	50873	17.8002	2.87921	0.103585	1
PF06042	NTP_transf_6	Nucleotidyltransferase	2LA3:A	1	2858	1	50873	17.8002	2.87921	0.103585	1
PF16958	PRP9_N	Pre-mRNA-splicing factor PRP9 N-terminus	4DGW:A	1	2858	1	50873	17.8002	2.87921	0.103585	1
PF08163	NUC194	NUC194 domain	5W1R:A	1	2858	1	50873	17.8002	2.87921	0.103585	1
PF11510	FA_FANCE	Fanconi Anaemia group E protein FANCE	2ILR:A	1	2858	1	50873	17.8002	2.87921	0.103585	1
PF05460	ORC6	Origin recognition complex subunit 6 (ORC6)	5V8F:F	1	2858	1	50873	17.8002	2.87921	0.103585	1
PF11357	Spy1	Cell cycle regulatory protein	5UQ3:B	1	2858	1	50873	17.8002	2.87921	0.103585	1
PF11978	MVP_shoulder	Shoulder domain	6BP7:A	1	2858	1	50873	17.8002	2.87921	0.103585	1
PF00324	AA_permease	Amino acid permease	3G40:A	1	2858	1	50873	17.8002	2.87921	0.103585	1
PF15991	G_path_suppress	G-protein pathway suppressor	2L5G:A	1	2858	1	50873	17.8002	2.87921	0.103585	1
PF16221	HTH_47	winged helix-turn-helix	3K9T:A	1	2858	1	50873	17.8002	2.87921	0.103585	1
PF16789	YscO-like	YscO-like protein	3K29:A	1	2858	1	50873	17.8002	2.87921	0.103585	1
PF07540	NOC3p	Nucleolar complex-associated protein	6EM5:I	1	2858	1	50873	17.8002	2.87921	0.103585	1
PF02637	GatB_Yqey	GatB domain	3H0R:B_3AL0:B_1ZQ1:C_2DQN:B	4	2858	30	50873	2.37336	0.864307	0.104876	1
PF05793	TFIIF_alpha	Transcription initiation factor IIF; alpha subunit (TFIIF-alpha)	5IY8:S_1F3U:B_4V1N:Q	3	2858	19	50873	2.81056	1.03338	0.109284	1
PF02815	MIR	MIR domain	4UWE:A_5GUG:A_5XA1:A	3	2858	19	50873	2.81056	1.03338	0.109284	1
PF02926	THUMP	THUMP domain	2C5S:A_3TM5:A_3G8Q:A	3	2858	19	50873	2.81056	1.03338	0.109284	1
PF03129	HGTP_anticodon	Anticodon binding domain	1HC7:A_1NJ8:A_2LW7:A_5XIP:A_1QE0:A_4PHC:A_3HRI:A_3A31:A_5XIH:A	9	2858	90	50873	1.78002	0.576625	0.110523	1
PF08271	TF_Zn_Ribbon	TFIIB zinc-binding	6EU0:Z_5SVA:h_5K2M:E_5IY6:Q_3WWN:B	5	2858	43	50873	2.06979	0.727448	0.110714	1
PF17035	BET	Bromodomain extra-terminal - transcription regulation	2JNS:A_6BGH:A	2	2858	9	50873	3.9556	1.37513	0.113214	1
PF11831	Myb_Cef	pre-mRNA splicing factor component	5MPS:O_5MQF:L	2	2858	9	50873	3.9556	1.37513	0.113214	1
PF09059	TyeA	TyeA	4P40:A_1XL3:C	2	2858	9	50873	3.9556	1.37513	0.113214	1
PF07497	Rho_RNA_bind	Rho termination factor; RNA-binding domain	3L0O:A_3ICE:A	2	2858	9	50873	3.9556	1.37513	0.113214	1
PF07498	Rho_N	Rho termination factor; N-terminal domain	3L0O:A_3ICE:A	2	2858	9	50873	3.9556	1.37513	0.113214	1
PF10461	Peptidase_S68	Peptidase S68	3F59:A_3UD2:C	2	2858	9	50873	3.9556	1.37513	0.113214	1
PF07669	Eco57I	Eco57I restriction-modification methylase	5FFJ:A_3S1S:A	2	2858	9	50873	3.9556	1.37513	0.113214	1
PF13397	RbpA	RNA polymerase-binding protein	4X8K:B_5VI5:J	2	2858	9	50873	3.9556	1.37513	0.113214	1
PF14579	HHH_6	Helix-hairpin-helix motif	4IQJ:A_3F2D:A	2	2858	9	50873	3.9556	1.37513	0.113214	1
PF14805	THDPS_N_2	Tetrahydrodipicolinate N-succinyltransferase N-terminal	6AMY:A_3TDT:A	2	2858	9	50873	3.9556	1.37513	0.113214	1
PF06968	BATS	Biotin and Thiamin Synthesis associated domain	4WCX:A_4RTB:A	2	2858	9	50873	3.9556	1.37513	0.113214	1
PF01717	Meth_synt_2	Cobalamin-independent synthase; Catalytic domain	4ZTX:A_1XR2:A	2	2858	9	50873	3.9556	1.37513	0.113214	1
PF00575	S1	S1 RNA binding domain	3PSI:A_3CDI:A_1HH2:P_5LM9:A_5MS0:M_6BK8:P_4NNI:A_5C9S:B_3BZK:A_2Z0S:A_4QJF:A_2ID0:A_5LM7:A_3PSF:A	14	2858	156	50873	1.59745	0.468412	0.119342	1
PF00594	Gla	Vitamin K-dependent carboxylation/gamma-carboxyglutamic (GLA) domain	2PF2:A_1IOD:G_1LQV:C	3	2858	20	50873	2.67003	0.98209	0.120943	1
PF01920	Prefoldin_2	Prefoldin subunit	1FXK:A_3NA7:A_3AEI:A	3	2858	20	50873	2.67003	0.98209	0.120943	1
PF16122	40S_SA_C	40S ribosomal protein SA C-terminus	5XYI:A_3BCH:A_5XXU:A	3	2858	20	50873	2.67003	0.98209	0.120943	1
PF00038	Filament	Intermediate filament protein	1X8Y:A_3UF1:A_3V5B:A_2XV5:A	4	2858	32	50873	2.22503	0.799769	0.122805	1
PF01926	MMR_HSR1	50S ribosome-binding GTPase	4CSU:9_1UDX:A_5DN8:A_1XZQ:A_5LJ3:C_5M04:A_3J8G:X	7	2858	69	50873	1.80582	0.591014	0.12528	1
PF09280	XPC-binding	XPC-binding domain	1TP4:A_1OQY:A	2	2858	10	50873	3.56004	1.26977	0.13124	1
PF06043	Reo_P9	Reovirus P9-like family	5EFT:B_3VJJ:A	2	2858	10	50873	3.56004	1.26977	0.13124	1
PF04300	FBA	F-box associated region	3ECQ:A_2E32:A	2	2858	10	50873	3.56004	1.26977	0.13124	1
PF01812	5-FTHF_cyc-lig	5-formyltetrahydrofolate cyclo-ligase family	3HY4:A_1SOU:A	2	2858	10	50873	3.56004	1.26977	0.13124	1
PF03986	Autophagy_N	Autophagocytosis associated protein (Atg3); N-terminal domain	2DYT:A_4NAW:D	2	2858	10	50873	3.56004	1.26977	0.13124	1
PF09651	Cas_APE2256	CRISPR-associated protein (Cas_APE2256)	2WTE:A_4KYZ:A	2	2858	10	50873	3.56004	1.26977	0.13124	1
PF07733	DNA_pol3_alpha	Bacterial DNA polymerase III alpha subunit	4IQJ:A_3F2D:A	2	2858	10	50873	3.56004	1.26977	0.13124	1
PF06815	RVT_connect	Reverse transcriptase connection domain	5C24:A_4B3Q:B	2	2858	10	50873	3.56004	1.26977	0.13124	1
PF04068	RLI	Possible Fer4-like domain in RNase L inhibitor; RLI	3J15:B_5AP8:A	2	2858	10	50873	3.56004	1.26977	0.13124	1
PF13541	ChlI	Subunit ChlI of Mg-chelatase	3K1J:A_5LKM:A	2	2858	10	50873	3.56004	1.26977	0.13124	1
PF02185	HR1	Hr1 repeat	4ILO:A_1CXZ:B	2	2858	10	50873	3.56004	1.26977	0.13124	1
PF12209	SAC3	Leucine permease transcriptional regulator helical domain	5L3T:A_5G5P:A	2	2858	10	50873	3.56004	1.26977	0.13124	1
PF00749	tRNA-synt_1c	tRNA synthetases class I (E and Q); catalytic domain	4P2B:A_6BRL:A_2O5R:A_1N77:A	4	2858	33	50873	2.1576	0.768997	0.132225	1
PF11798	IMS_HHH	IMS family HHH motif	2JHN:A_1A76:A_3GQC:A	3	2858	21	50873	2.54289	0.9333	0.133033	1
PF09180	ProRS-C_1	Prolyl-tRNA synthetase; C-terminal	1HC7:A_5XIP:A_5XIH:A	3	2858	21	50873	2.54289	0.9333	0.133033	1
PF01722	BolA	BolA-like protein	4PUI:A_4PUH:A_2NCL:A	3	2858	21	50873	2.54289	0.9333	0.133033	1
PF03819	MazG	MazG nucleotide pyrophosphohydrolase domain	3CRA:A_1VMG:A_2P06:A	3	2858	21	50873	2.54289	0.9333	0.133033	1
PF01756	ACOX	Acyl-CoA oxidase	2Z1Q:A_5JSN:B_5YS9:A	3	2858	21	50873	2.54289	0.9333	0.133033	1
PF01619	Pro_dh	Proline dehydrogenase	5UX5:A_5M42:A_2G37:A	3	2858	21	50873	2.54289	0.9333	0.133033	1
PF14551	MCM_N	MCM N-terminal domain	3JC6:5_3F9V:A_3JA8:7_2VL6:A_1LTL:A_3JC6:6_4FDG:B_4R7Y:A_6F0L:3_5V8F:2	10	2858	105	50873	1.69526	0.527835	0.138762	1
PF00617	RasGEF	RasGEF domain	2IJE:S_1XDV:A_3KSY:A_4F7Z:A	4	2858	34	50873	2.09414	0.739144	0.14193	1
PF01365	RYDR_ITPR	RIH domain	4UWE:A_5GUG:A_5XA1:A	3	2858	22	50873	2.4273	0.88678	0.14552	1
PF00133	tRNA-synt_1	tRNA synthetases class I (I; L; M and V)	1QU3:A_3PZ6:A_2BYT:A_1WZ2:A_1GAX:A_1WKB:A	6	2858	57	50873	1.87371	0.627918	0.149751	1
PF14633	SH2_2	SH2 domain	3PSI:A_3PSF:A	2	2858	11	50873	3.2364	1.17446	0.149858	1
PF02446	Glyco_hydro_77	4-alpha-glucanotransferase	1TZ7:A_2X1I:A	2	2858	11	50873	3.2364	1.17446	0.149858	1
PF01883	FeS_assembly_P	Domain of unknown function DUF59	2CU6:A_3UX2:A	2	2858	11	50873	3.2364	1.17446	0.149858	1
PF02752	Arrestin_C	Arrestin (or S-antigen); C-terminal domain	1SUJ:A_3GC3:A	2	2858	11	50873	3.2364	1.17446	0.149858	1
PF04587	ADP_PFK_GK	ADP-specific Phosphofructokinase/Glucokinase conserved region	5KKG:A_1UA4:A	2	2858	11	50873	3.2364	1.17446	0.149858	1
PF05746	DALR_1	DALR anticodon binding domain	3FNR:A_2ZUF:A	2	2858	11	50873	3.2364	1.17446	0.149858	1
PF04127	DFP	DNA / pantothenate metabolism flavoprotein	2GK4:A_1P9O:A	2	2858	11	50873	3.2364	1.17446	0.149858	1
PF13607	Succ_CoA_lig	Succinyl-CoA ligase like flavodoxin domain	4YAJ:A_2CSU:A	2	2858	11	50873	3.2364	1.17446	0.149858	1
PF00131	Metallothio	Metallothionein	1JI9:A_2FJ5:A	2	2858	11	50873	3.2364	1.17446	0.149858	1
PF13238	AAA_18	AAA domain	4CVN:A_1Y63:A	2	2858	11	50873	3.2364	1.17446	0.149858	1
PF10391	DNA_pol_lambd_f	Fingers domain of DNA polymerase lambda	5TXZ:A_4QZG:A	2	2858	11	50873	3.2364	1.17446	0.149858	1
PF05029	TIMELESS_C	Timeless protein C terminal region	4XHU:D	1	2858	2	50873	8.9001	2.18606	0.15128	1
PF13175	AAA_15	AAA ATPase domain	5XG2:A	1	2858	2	50873	8.9001	2.18606	0.15128	1
PF10869	DUF2666	Protein of unknown function (DUF2666)	3V68:A	1	2858	2	50873	8.9001	2.18606	0.15128	1
PF14370	Topo_C_assoc	C-terminal topoisomerase domain	1SEU:A	1	2858	2	50873	8.9001	2.18606	0.15128	1
PF11640	TAN	Telomere-length maintenance and DNA damage repair	5NP0:A	1	2858	2	50873	8.9001	2.18606	0.15128	1
PF07761	DUF1617	Protein of unknown function (DUF1617)	5VJ4:A	1	2858	2	50873	8.9001	2.18606	0.15128	1
PF13970	DUF4221	Domain of unknown function (DUF4221)	4NLM:A	1	2858	2	50873	8.9001	2.18606	0.15128	1
PF02005	TRM	N2;N2-dimethylguanosine tRNA methyltransferase	3AXS:A	1	2858	2	50873	8.9001	2.18606	0.15128	1
PF09670	Cas_Cas02710	CRISPR-associated protein (Cas_Cas02710)	5FSH:A	1	2858	2	50873	8.9001	2.18606	0.15128	1
PF05991	NYN_YacP	YacP-like NYN domain	5MQ9:A	1	2858	2	50873	8.9001	2.18606	0.15128	1
PF08559	Cut8	Cut8; nuclear proteasome tether protein	3Q5W:A	1	2858	2	50873	8.9001	2.18606	0.15128	1
PF06818	Fez1	Fez1	5YZ0:C	1	2858	2	50873	8.9001	2.18606	0.15128	1
PF01205	UPF0029	Uncharacterized protein family UPF0029	2CVE:A	1	2858	2	50873	8.9001	2.18606	0.15128	1
PF16595	Cas9_PI	PAM-interacting domain of CRISPR-associated endonuclease Cas9	5FW2:B	1	2858	2	50873	8.9001	2.18606	0.15128	1
PF08461	HTH_12	Ribonuclease R winged-helix domain	4F2L:A	1	2858	2	50873	8.9001	2.18606	0.15128	1
PF08243	SPT2	SPT2 chromatin protein	5BSA:E	1	2858	2	50873	8.9001	2.18606	0.15128	1
PF14479	HeLo	Prion-inhibition and propagation	2WVQ:A	1	2858	2	50873	8.9001	2.18606	0.15128	1
PF09095	DUF1926	Domain of unknown function (DUF1926)	1K1X:A	1	2858	2	50873	8.9001	2.18606	0.15128	1
PF13661	2OG-FeII_Oxy_4	2OG-Fe(II) oxygenase superfamily	4NHX:A	1	2858	2	50873	8.9001	2.18606	0.15128	1
PF09867	DUF2094	Uncharacterized protein conserved in bacteria (DUF2094)	2QNU:A	1	2858	2	50873	8.9001	2.18606	0.15128	1
PF12574	120_Rick_ant	120 KDa Rickettsia surface antigen	4LQ8:A	1	2858	2	50873	8.9001	2.18606	0.15128	1
PF09325	Vps5	Vps5 C terminal like	4FZS:A	1	2858	2	50873	8.9001	2.18606	0.15128	1
PF13585	CHU_C	C-terminal domain of CHU protein family	1XF1:A	1	2858	2	50873	8.9001	2.18606	0.15128	1
PF11482	DUF3208	Protein of unknown function (DUF3208)	2EBE:A	1	2858	2	50873	8.9001	2.18606	0.15128	1
PF03418	Peptidase_A25	Germination protease	1C8B:A	1	2858	2	50873	8.9001	2.18606	0.15128	1
PF08481	GBS_Bsp-like	GBS Bsp-like repeat	4V33:A	1	2858	2	50873	8.9001	2.18606	0.15128	1
PF09213	M3	M3	2NYZ:A	1	2858	2	50873	8.9001	2.18606	0.15128	1
PF06405	RCC_reductase	Red chlorophyll catabolite reductase (RCC reductase)	2ZXL:A	1	2858	2	50873	8.9001	2.18606	0.15128	1
PF13188	PAS_8	PAS domain	4I5S:A	1	2858	2	50873	8.9001	2.18606	0.15128	1
PF09700	Cas_Cmr3	CRISPR-associated protein (Cas_Cmr3)	3W2V:B	1	2858	2	50873	8.9001	2.18606	0.15128	1
PF12014	DUF3506	Domain of unknown function (DUF3506)	5VZU:B	1	2858	2	50873	8.9001	2.18606	0.15128	1
PF09004	DUF1891	Domain of unknown function (DUF1891)	3THP:A	1	2858	2	50873	8.9001	2.18606	0.15128	1
PF13576	Pentapeptide_3	Pentapeptide repeats (9 copies)	4YDT:A	1	2858	2	50873	8.9001	2.18606	0.15128	1
PF08429	PLU-1	PLU-1-like protein	5K4L:A	1	2858	2	50873	8.9001	2.18606	0.15128	1
PF13877	RPAP3_C	Potential Monad-binding region of RPAP3	6FO1:G	1	2858	2	50873	8.9001	2.18606	0.15128	1
PF14943	MRP-S26	Mitochondrial ribosome subunit S26	5AJ3:d	1	2858	2	50873	8.9001	2.18606	0.15128	1
PF01155	HypA	Hydrogenase/urease nickel incorporation; metallochaperone; hypA	5AUP:A	1	2858	2	50873	8.9001	2.18606	0.15128	1
PF11636	Troponin-I_N	Troponin I residues 1-32	4Y99:C	1	2858	2	50873	8.9001	2.18606	0.15128	1
PF09994	DUF2235	Uncharacterized alpha/beta hydrolase domain (DUF2235)	4O5P:A	1	2858	2	50873	8.9001	2.18606	0.15128	1
PF06487	SAP18	Sin3 associated polypeptide p18 (SAP18)	4A6Q:A	1	2858	2	50873	8.9001	2.18606	0.15128	1
PF08684	ocr	DNA mimic ocr	2Y7C:D	1	2858	2	50873	8.9001	2.18606	0.15128	1
PF05483	SCP-1	Synaptonemal complex protein 1 (SCP-1)	4YTO:A	1	2858	2	50873	8.9001	2.18606	0.15128	1
PF12140	SLED	SLED domain	2R58:A	1	2858	2	50873	8.9001	2.18606	0.15128	1
PF15313	HEXIM	Hexamethylene bis-acetamide-inducible protein	3S9G:A	1	2858	2	50873	8.9001	2.18606	0.15128	1
PF02027	RolB_RolC	RolB/RolC glucosidase family	3AQ2:A	1	2858	2	50873	8.9001	2.18606	0.15128	1
PF09744	Jnk-SapK_ap_N	JNK_SAPK-associated protein-1	4KP3:C	1	2858	2	50873	8.9001	2.18606	0.15128	1
PF00165	HTH_AraC	Bacterial regulatory helix-turn-helix proteins; AraC family	4ZUA:A	1	2858	2	50873	8.9001	2.18606	0.15128	1
PF06886	TPX2	Targeting protein for Xklp2 (TPX2)	6BJC:T	1	2858	2	50873	8.9001	2.18606	0.15128	1
PF14788	EF-hand_10	EF hand	1DJZ:A	1	2858	2	50873	8.9001	2.18606	0.15128	1
PF09196	DUF1953	Domain of unknown function (DUF1953)	3HJE:A	1	2858	2	50873	8.9001	2.18606	0.15128	1
PF16440	DUF5037	Domain of unknown function (DUF5037)	4GL6:A	1	2858	2	50873	8.9001	2.18606	0.15128	1
PF09108	Xol-1_N	Switch protein XOL-1; N-terminal	1MG7:A	1	2858	2	50873	8.9001	2.18606	0.15128	1
PF04344	CheZ	Chemotaxis phosphatase; CheZ	5CWP:A	1	2858	2	50873	8.9001	2.18606	0.15128	1
PF04126	Cyclophil_like	Cyclophilin-like	2KA0:A	1	2858	2	50873	8.9001	2.18606	0.15128	1
PF14369	zinc_ribbon_9	zinc-ribbon	3F2D:A	1	2858	2	50873	8.9001	2.18606	0.15128	1
PF14795	Leucyl-specific	Leucine-tRNA synthetase-specific domain	2BYT:A	1	2858	2	50873	8.9001	2.18606	0.15128	1
PF04979	IPP-2	Protein phosphatase inhibitor 2 (IPP-2)	2O8A:I	1	2858	2	50873	8.9001	2.18606	0.15128	1
PF09109	Xol-1_GHMP-like	Switch protein XOL-1; GHMP-like	1MG7:A	1	2858	2	50873	8.9001	2.18606	0.15128	1
PF05908	Gamma_PGA_hydro	Poly-gamma-glutamate hydrolase	3A9L:A	1	2858	2	50873	8.9001	2.18606	0.15128	1
PF16159	FOXP-CC	FOXP coiled-coil domain	4I1L:A	1	2858	2	50873	8.9001	2.18606	0.15128	1
PF08430	Forkhead_N	Forkhead N-terminal region	5A5U:B	1	2858	2	50873	8.9001	2.18606	0.15128	1
PF09250	Prim-Pol	Bifunctional DNA primase/polymerase; N-terminal	3M1M:A	1	2858	2	50873	8.9001	2.18606	0.15128	1
PF09785	Prp31_C	Prp31 C terminal domain	5GAN:F	1	2858	2	50873	8.9001	2.18606	0.15128	1
PF05066	HARE-HTH	HB1; ASXL; restriction endonuclease HTH domain	2M4K:A	1	2858	2	50873	8.9001	2.18606	0.15128	1
PF07372	DUF1491	Protein of unknown function (DUF1491)	2KNR:A	1	2858	2	50873	8.9001	2.18606	0.15128	1
PF08270	PRD_Mga	M protein trans-acting positive regulator (MGA) PRD domain	5WAY:A	1	2858	2	50873	8.9001	2.18606	0.15128	1
PF12683	DUF3798	Protein of unknown function (DUF3798)	3QI7:A	1	2858	2	50873	8.9001	2.18606	0.15128	1
PF04313	HSDR_N	Type I restriction enzyme R protein N terminus (HSDR_N)	4BE7:B	1	2858	2	50873	8.9001	2.18606	0.15128	1
PF05572	Peptidase_M43	Pregnancy-associated plasma protein-A	2CKI:A	1	2858	2	50873	8.9001	2.18606	0.15128	1
PF07070	Spo0M	SpoOM protein	5CL2:A	1	2858	2	50873	8.9001	2.18606	0.15128	1
PF09248	DUF1965	Domain of unknown function (DUF1965)	1W7C:A	1	2858	2	50873	8.9001	2.18606	0.15128	1
PF13725	tRNA_bind_2	Possible tRNA binding domain	5JPQ:i	1	2858	2	50873	8.9001	2.18606	0.15128	1
PF07814	WAPL	Wings apart-like protein regulation of heterochromatin	4K6J:A	1	2858	2	50873	8.9001	2.18606	0.15128	1
PF13732	DUF4162	Domain of unknown function (DUF4162)	4YER:A	1	2858	2	50873	8.9001	2.18606	0.15128	1
PF04795	PAPA-1	PAPA-1-like conserved region	6FHS:H	1	2858	2	50873	8.9001	2.18606	0.15128	1
PF05463	Sclerostin	Sclerostin (SOST)	2K8P:A	1	2858	2	50873	8.9001	2.18606	0.15128	1
PF11554	DUF3232	Protein of unknown function (DUF3232)	2RDC:A	1	2858	2	50873	8.9001	2.18606	0.15128	1
PF03367	zf-ZPR1	ZPR1 zinc-finger domain	2QKD:A	1	2858	2	50873	8.9001	2.18606	0.15128	1
PF15433	MRP-S31	Mitochondrial 28S ribosomal protein S31	3JD5:h	1	2858	2	50873	8.9001	2.18606	0.15128	1
PF16828	GAGBD	GAG-binding domain on surface antigen	4FZ4:A	1	2858	2	50873	8.9001	2.18606	0.15128	1
PF16218	Peptidase_C101	Peptidase family C101	4KSK:A	1	2858	2	50873	8.9001	2.18606	0.15128	1
PF04711	ApoA-II	Apolipoprotein A-II (ApoA-II)	3S84:A	1	2858	2	50873	8.9001	2.18606	0.15128	1
PF04192	Utp21	Utp21 specific WD40 associated putative domain	5ICA:C	1	2858	2	50873	8.9001	2.18606	0.15128	1
PF07721	TPR_4	Tetratricopeptide repeat	1HZ4:A	1	2858	2	50873	8.9001	2.18606	0.15128	1
PF02577	DNase-RNase	Bifunctional nuclease	1VJL:A	1	2858	2	50873	8.9001	2.18606	0.15128	1
[truncated: 1,760 more rows]

## Sheet: F-rich
Pfam Accession Number	Pfam Category	Pfam Description	AAoI SEG Positive Chain IDs	# in AAoI SEG Positive Group	# Total Chains in AAoI SEG Positive Group	# of Chains in 90perc NONREDUNDANT file with Pfam annotation	#Total Chains in 90perc NONREDUNDANT file	Odds Ratio	ln(OR)	P-value	Holm-Sidak Corrected p-value
[truncated: 187 more rows]

[truncated: 15 more sheets: G-rich, H-rich, I-rich, K-rich, L-rich, M-rich, N-rich, P-rich, Q-rich, R-rich, S-rich, T-rich, V-rich, W-rich, Y-rich]
