# Supplementary material for: Atypical structural tendencies among low-complexity domains in the Protein Data Bank proteome
Source: PLoS Comput Biol. 2020 Jan 27;16(1):e1007487. doi: 10.1371/journal.pcbi.1007487 (PMC7004392; doi:10.1371/journal.pcbi.1007487)
Supplement: S5 File — (XLSX) [file pcbi.1007487.s018.xlsx]

## Sheet: Sheet1
Tag Name/Abbreviation	Tag Sequence
AviTag	GLNDIFEAQKIEWHE
Calmodulin	KRRWKKNFIAVSAANRFKKISSSGAL
PolyGlu	EEEEEE
E-tag	GAPVPYPDPLEPR
FLAG	DYKDDDDK
HA	YPYDVPDYA
PolyHis	5-10 consecutive His
Myc	EQKLISEEDL
NE	TKENPRSNQEESYDDNES
S	KETAAAKFERQHMDS
SBP	MDEKTTGWRGGHVVEGLAGELEQLRARLEHHPQGQREP
Softag 1	SLAELLNAGLGGS
Softag 3	TQDPSRVG
Spot	PDRVRAVSHWSS
Strep-tag II	WSHPQFEK
TC	CCPGCC
Ty	EVHTNQDPLD
V5	GKPIPNPLLGLDST
VSV	YTDIEMNRLGK
Xpress	DLYDDDDK
